# Supplementary material for: Gender-related differentially expressed genes in pancreatic cancer: possible culprits or accomplices?
Source: Front Genet. 2022 Oct 26;13:966941. doi: 10.3389/fgene.2022.966941 (PMC9643577; doi:10.3389/fgene.2022.966941)
Supplement: Supplementary file 2 [file Table2.XLSX]

## Sheet: Up-male
Gender Specified Differentially Expressed Genes in Pancreatic Cancer; Possible culprits or accomplices?
Roya Ramezankhani, Afshin Abdi Ghavidel, Saadyeh Rashidi, Mahbubeh Rojhannezhad, Hamid reza Abolkheir, Malihe Mirhosseini, Sara Taleahmad, Massoud Vosough
NO	P.Value	logFC	Gene.symbol	Gene.title
1065	0.000751	5.00613	CRIP1	cysteine rich protein 1
1064	0.001393	4.78748	S100P	S100 calcium binding protein P
1063	0.054072	4.1747	MIR8071-2	microRNA 8071-2
1062	0.005564	4.10175	LOC642426	uncharacterized LOC642426
1061	0.000759	3.95655	LRRC37A2	leucine rich repeat containing 37 member A2
1060	0.004734	3.83531	ADH4	alcohol dehydrogenase 4 (class II), pi polypeptide
1059	0.000178	3.76653	MARCO	macrophage receptor with collagenous structure
1058	0.010016	3.57489	FBLN2	fibulin 2
1057	0.000118	3.57252	LY6E	lymphocyte antigen 6 complex, locus E
1056	0.002712	3.51551	RIN3	Ras and Rab interactor 3
1055	0.004768	3.47517	CXCL13	C-X-C motif chemokine ligand 13
1054	0.018308	3.4745	PHOSPHO2-KLHL23	PHOSPHO2-KLHL23 readthrough
1053	0.001693	3.4549	LMOD1	leiomodin 1
1052	0.034266	3.45058	LOC101928211	uncharacterized LOC101928211
1051	0.000741	3.40036	DUSP6	dual specificity phosphatase 6
1050	0.001468	3.3539	PPP1R14A	protein phosphatase 1 regulatory inhibitor subunit 14A
1049	0.013799	3.24407	MYH11	myosin heavy chain 11
1048	0.001904	3.22751	NSUN4	NOP2
1047	0.002003	3.21686	HAVCR2	hepatitis A virus cellular receptor 2
1046	0.001114	3.21663	COL4A1	collagen type IV alpha 1 chain
1045	0.020094	3.17001	SCD	stearoyl-CoA desaturase
1044	0.005498	3.14356	ID2B	inhibitor of DNA binding 2B, HLH protein (pseudogene)
1043	0.005815	3.13663	XAB2	XPA binding protein 2
1042	0.000776	3.07547	SERPINH1	serpin family H member 1
1041	0.010234	3.07521	GVINP1	GTPase, very large interferon inducible pseudogene 1
1040	0.006772	3.07162	ANO1	anoctamin 1
1039	0.003788	3.04935	ATP1A2	ATPase Na+
1038	0.038351	3.04094	FDCSP	follicular dendritic cell secreted protein
1037	0.008942	3.03045	PSMD11	proteasome 26S subunit, non-ATPase 11
1036	0.048154	2.99443	IGHD	immunoglobulin heavy constant delta
1035	0.002887	2.99392	GBAP1	glucosylceramidase beta pseudogene 1
1034	0.002956	2.99034	P2RX5	purinergic receptor P2X 5
1033	0.045727	2.98058	CSN1S1	casein alpha s1
1032	0.013695	2.95186	CAMSAP1	calmodulin regulated spectrin associated protein 1
1031	0.001077	2.93962	PDE4B	phosphodiesterase 4B
1030	0.001826	2.93956	EPS8L3	EPS8 like 3
1029	0.001502	2.91405	PKD2L2	polycystin 2 like 2, transient receptor potential cation channel
1028	0.00076	2.89915	INPP4A	inositol polyphosphate-4-phosphatase type I A
1027	0.005732	2.89575	LOC102725526	uncharacterized LOC102725526
1026	0.009734	2.89483	SRPX2	sushi repeat containing protein, X-linked 2
1025	0.033875	2.89194	TRAT1	T cell receptor associated transmembrane adaptor 1
1024	0.002729	2.87714	STK10	serine
1023	0.017554	2.87332	XAF1	XIAP associated factor 1
1022	0.025787	2.86406	NBL1	neuroblastoma 1, DAN family BMP antagonist
1021	0.021252	2.83665	TPM2	tropomyosin 2 (beta)
1020	0.000763	2.83041	CD6	CD6 molecule
1019	0.003913	2.83037	LPCAT4	lysophosphatidylcholine acyltransferase 4
1018	0.004916	2.80435	CORO1A	coronin 1A
1017	0.021184	2.79944	MUC5AC	mucin 5AC, oligomeric mucus
1016	0.006103	2.79049	LRRC66	leucine rich repeat containing 66
1015	0.001043	2.769	GAD2	glutamate decarboxylase 2
1014	0.003442	2.76221	SOX11	SRY-box 11
1013	0.021354	2.75526	COTL1	coactosin like F-actin binding protein 1
1012	0.000561	2.75307	SCN4B	sodium voltage-gated channel beta subunit 4
1011	0.025175	2.75007	METAP1D	methionyl aminopeptidase type 1D (mitochondrial)
1010	0.002312	2.74433	LOXL1	lysyl oxidase like 1
1009	0.027554	2.73224	MMP11	matrix metallopeptidase 11
1008	0.007733	2.72707	FZD2	frizzled class receptor 2
1007	0.044825	2.72584	MICALL2	MICAL like 2
1006	0.008115	2.72368	ATF1	activating transcription factor 1
1005	0.000819	2.72008	MFAP2	microfibrillar associated protein 2
1004	0.006369	2.7141	NUP62	nucleoporin 62
1003	0.018117	2.71258	WISP2	WNT1 inducible signaling pathway protein 2
1002	0.011736	2.70943	JAML	junction adhesion molecule like
1001	0.003095	2.70213	CXCL14	C-X-C motif chemokine ligand 14
1000	0.004696	2.69321	IFI44L	interferon induced protein 44 like
999	0.031028	2.66958	MFAP4	microfibrillar associated protein 4
998	0.008142	2.65999	GAD1	glutamate decarboxylase 1
997	0.01367	2.65122	VDR	vitamin D (1,25- dihydroxyvitamin D3) receptor
996	0.002073	2.64292	SH3BGRL3	SH3 domain binding glutamate rich protein like 3
995	0.018592	2.6372	PRDM6	PR
994	0.002386	2.63553	PDK3	pyruvate dehydrogenase kinase 3
993	0.003046	2.62889	MR1	major histocompatibility complex, class I-related
992	0.044405	2.62724	SOCS3	suppressor of cytokine signaling 3
991	0.046899	2.62045	SVEP1	sushi, von Willebrand factor type A, EGF and pentraxin domain containing 1
990	0.019264	2.60165	C19orf33	chromosome 19 open reading frame 33
989	0.006351	2.59819	ELL	elongation factor for RNA polymerase II
988	0.004616	2.59646	ICAM2	intercellular adhesion molecule 2
987	0.011832	2.59593	RAB12	RAB12, member RAS oncogene family
986	0.026858	2.59234	PRRC2C	proline rich coiled-coil 2C
985	0.021973	2.58194	SAA2	serum amyloid A2
984	0.006791	2.56994	MYLK	myosin light chain kinase
983	0.029042	2.56886	ISG20	interferon stimulated exonuclease gene 20
982	0.014107	2.56772	IER5L	immediate early response 5 like
981	0.003454	2.5656	LOC101928361	uncharacterized LOC101928361
980	0.005427	2.54134	CBR3	carbonyl reductase 3
979	0.007745	2.53539	ADAM12	ADAM metallopeptidase domain 12
978	0.002605	2.51877	HIP1R	huntingtin interacting protein 1 related
977	0.008703	2.5182	AIF1	allograft inflammatory factor 1
976	0.011345	2.51313	SLC25A42	solute carrier family 25 member 42
975	0.006847	2.50649	LOC401021	uncharacterized LOC401021
974	0.003367	2.50641	NFAT5	nuclear factor of activated T-cells 5
973	0.013062	2.50638	TRIM14	tripartite motif containing 14
972	0.0176	2.48043	PLXDC2	plexin domain containing 2
971	0.01634	2.47979	DLEU2	deleted in lymphocytic leukemia 2 (non-protein coding)
970	0.00067	2.47861	BRD9	bromodomain containing 9
969	0.015456	2.47067	PCOLCE2	procollagen C-endopeptidase enhancer 2
968	0.048205	2.46377	MZB1	marginal zone B and B1 cell specific protein
967	0.042934	2.4624	LOC101060835	HLA class II histocompatibility antigen, DQ beta 1 chain-like
966	0.022024	2.4623	C14orf37	chromosome 14 open reading frame 37
965	0.020313	2.46097	LMO7	LIM domain 7
964	0.002957	2.45586	NSMCE4A	NSE4 homolog A, SMC5-SMC6 complex component
963	0.013088	2.4552	LOC101928152	uncharacterized LOC101928152
962	0.001431	2.44948	ADAP2	ArfGAP with dual PH domains 2
961	0.006992	2.44529	GNS	glucosamine (N-acetyl)-6-sulfatase
960	0.053279	2.44476	TNXB	tenascin XB
959	0.006541	2.44217	BST1	bone marrow stromal cell antigen 1
958	0.002204	2.44011	NRP2	neuropilin 2
957	0.002506	2.43846	NCKAP5L	NCK associated protein 5 like
956	0.007483	2.43819	ATP10B	ATPase phospholipid transporting 10B (putative)
955	0.022387	2.43581	JADE2	jade family PHD finger 2
954	0.028771	2.43568	MOGAT1	monoacylglycerol O-acyltransferase 1
953	0.016882	2.42715	PLXNA1	plexin A1
952	0.033352	2.42537	KCNK1	potassium two pore domain channel subfamily K member 1
951	0.008449	2.41988	SH2D1A	SH2 domain containing 1A
950	0.013244	2.41626	PDLIM7	PDZ and LIM domain 7
949	0.038656	2.41398	CDK12	cyclin dependent kinase 12
948	0.035715	2.40791	CYBRD1	cytochrome b reductase 1
947	0.013985	2.40077	ACSL5	acyl-CoA synthetase long-chain family member 5
946	0.005663	2.39707	SYDE1	synapse defective Rho GTPase homolog 1
945	0.007148	2.39274	LINC00597	long intergenic non-protein coding RNA 597
944	0.014437	2.38249	EXOC7	exocyst complex component 7
943	0.002742	2.37765	C1orf112	chromosome 1 open reading frame 112
942	0.044803	2.37731	SLAMF7	SLAM family member 7
941	0.003735	2.37721	CCK	cholecystokinin
940	0.012794	2.37636	WNT11	Wnt family member 11
939	0.01993	2.36745	PRO1596	uncharacterized LOC29013
938	0.008559	2.36382	RALBP1	ralA binding protein 1
937	0.008379	2.36287	TBX18	T-box 18
936	0.021528	2.35827	PPARG	peroxisome proliferator activated receptor gamma
935	0.006304	2.34546	LOC101929297	uncharacterized LOC101929297
934	0.054288	2.33866	SLFN13	schlafen family member 13
933	0.046197	2.33678	KIAA0754	KIAA0754
932	0.004976	2.33611	LOC100272216	uncharacterized LOC100272216
931	0.045877	2.32706	SLC10A4	solute carrier family 10 member 4
930	0.019235	2.32674	ANKRD9	ankyrin repeat domain 9
929	0.019343	2.32077	GJB2	gap junction protein beta 2
928	0.006558	2.31699	MRPL41	mitochondrial ribosomal protein L41
927	0.012314	2.31391	ARHGEF10	Rho guanine nucleotide exchange factor 10
926	0.029238	2.30997	VNN1	vanin 1
925	0.01968	2.30909	TXLNB	taxilin beta
924	0.02383	2.30881	TNFAIP6	TNF alpha induced protein 6
923	0.025994	2.30573	LINC01410	long intergenic non-protein coding RNA 1410
922	0.005956	2.305	MIR5193	microRNA 5193
921	0.030201	2.30464	NINJ2	ninjurin 2
920	0.002447	2.30461	RNASE3	ribonuclease A family member 3
919	0.006538	2.30409	S100A6	S100 calcium binding protein A6
918	0.008261	2.2994	IGFBP3	insulin like growth factor binding protein 3
917	0.009215	2.29799	LINC01088	long intergenic non-protein coding RNA 1088
916	0.042965	2.2975	TNFRSF17	TNF receptor superfamily member 17
915	0.053117	2.29652	RBM10	RNA binding motif protein 10
914	0.036137	2.29311	COL12A1	collagen type XII alpha 1 chain
913	0.00515	2.28383	SPDEF	SAM pointed domain containing ETS transcription factor
912	0.009966	2.28194	NFATC2	nuclear factor of activated T-cells 2
911	0.003824	2.27655	ABLIM3	actin binding LIM protein family member 3
910	0.006518	2.27423	CD38	CD38 molecule
909	0.0068	2.27403	PCNX2	pecanex homolog 2 (Drosophila)
908	0.018022	2.27109	KCNN4	potassium calcium-activated channel subfamily N member 4
907	0.008232	2.27096	RRAD	RRAD, Ras related glycolysis inhibitor and calcium channel regulator
906	0.007978	2.26979	PRND	prion protein 2 (dublet)
905	0.013653	2.26764	GSDMB	gasdermin B
904	0.025059	2.26297	C7orf26	chromosome 7 open reading frame 26
903	0.036103	2.26264	IGLL3P	immunoglobulin lambda like polypeptide 3, pseudogene
902	0.014498	2.26157	FSCN1	fascin actin-bundling protein 1
901	0.011957	2.26143	CTDSPL	CTD small phosphatase like
900	0.026693	2.2609	IGF2BP2-AS1	IGF2BP2 antisense RNA 1
899	0.019635	2.25977	ATG16L1	autophagy related 16 like 1
898	0.029735	2.25949	UPP1	uridine phosphorylase 1
897	0.014035	2.25684	FLT3LG	fms related tyrosine kinase 3 ligand
896	0.009916	2.2553	LINC01000	long intergenic non-protein coding RNA 1000
895	0.025151	2.25216	BEND6	BEN domain containing 6
894	0.059421	2.25105	CDH3	cadherin 3
893	0.049769	2.25068	SLC24A3	solute carrier family 24 member 3
892	0.005417	2.24776	GPER1	G protein-coupled estrogen receptor 1
891	0.002408	2.24654	LOC101928927	uncharacterized LOC101928927
890	0.033534	2.2454	MDK	midkine (neurite growth-promoting factor 2)
889	0.020323	2.23713	TAOK1	TAO kinase 1
888	0.00988	2.2343	LHX6	LIM homeobox 6
887	0.020255	2.2319	HLA-DOB	major histocompatibility complex, class II, DO beta
886	0.008304	2.23076	TRA2B	transformer 2 beta homolog (Drosophila)
885	0.008005	2.22914	KRT19	keratin 19
884	0.046957	2.22869	TAGLN	transgelin
883	0.032678	2.22684	TNFAIP2	TNF alpha induced protein 2
882	0.010154	2.21744	GPR84	G protein-coupled receptor 84
881	0.013839	2.21397	NRP1	neuropilin 1
880	0.059258	2.20923	MIR4454	microRNA 4454
879	0.02982	2.20266	COMMD5	COMM domain containing 5
878	0.006459	2.20168	NTHL1	nth like DNA glycosylase 1
877	0.044887	2.19981	RASGEF1B	RasGEF domain family member 1B
876	0.025758	2.19909	ZNF519	zinc finger protein 519
875	0.006211	2.19721	ITGAX	integrin subunit alpha X
874	0.002865	2.17972	ANHX	anomalous homeobox
873	0.005603	2.17943	PHF21A	PHD finger protein 21A
872	0.009453	2.17842	SEMA4C	semaphorin 4C
871	0.004585	2.1744	ANKRD44-IT1	ANKRD44 intronic transcript 1
870	0.004728	2.17285	MUM1	melanoma associated antigen (mutated) 1
869	0.011459	2.17251	IL1R2	interleukin 1 receptor type 2
868	0.005392	2.16984	NOX4	NADPH oxidase 4
867	0.017845	2.16733	FAM49A	family with sequence similarity 49 member A
866	0.013544	2.16621	FPGT-TNNI3K	FPGT-TNNI3K readthrough
865	0.039081	2.16449	STK24	serine
864	0.039071	2.15828	ABCF2	ATP binding cassette subfamily F member 2
863	0.026685	2.15746	OSBPL10	oxysterol binding protein like 10
862	0.020627	2.14759	KCCAT333	renal clear cell carcinoma-associated transcript 333
861	0.019107	2.14619	TXN	thioredoxin
860	0.025155	2.14444	LOC101930400	aldo-keto reductase family 1 member C2-like
859	0.035456	2.14368	FAH	fumarylacetoacetate hydrolase
858	0.004796	2.14193	RUNX1-IT1	RUNX1 intronic transcript 1
857	0.025013	2.14178	POM121L9P	POM121 transmembrane nucleoporin like 9, pseudogene
856	0.003795	2.14161	ZNF592	zinc finger protein 592
855	0.018616	2.14084	PRKCB	protein kinase C beta
854	0.024536	2.14037	POSTN	periostin
853	0.032749	2.13982	MEGF6	multiple EGF like domains 6
852	0.008749	2.13764	CIITA	class II major histocompatibility complex transactivator
851	0.004659	2.13658	PRKD3	protein kinase D3
850	0.059372	2.13636	CARMN	cardiac mesoderm enhancer-associated non-coding RNA
849	0.018592	2.13382	DFFB	DNA fragmentation factor subunit beta
848	0.051701	2.12388	DLGAP1	DLG associated protein 1
847	0.011177	2.1202	ACVRL1	activin A receptor like type 1
846	0.015552	2.11645	SPIRE2	spire type actin nucleation factor 2
845	0.004693	2.11201	MAP2K7	mitogen-activated protein kinase kinase 7
844	0.05912	2.11194	MIR2682	microRNA 2682
843	0.05168	2.10898	WT1	Wilms tumor 1
842	0.018718	2.10824	ADAMTS5	ADAM metallopeptidase with thrombospondin type 1 motif 5
841	0.033767	2.10788	SPON1	spondin 1
840	0.049524	2.10718	SFI1	SFI1 centrin binding protein
839	0.004942	2.1063	GIMAP1	GTPase, IMAP family member 1
838	0.003203	2.10226	BST2	bone marrow stromal cell antigen 2
837	0.015286	2.10189	TAF1C	TATA-box binding protein associated factor, RNA polymerase I subunit C
836	0.008166	2.1017	C7orf69	chromosome 7 open reading frame 69
835	0.03105	2.09521	PRKD1	protein kinase D1
834	0.040753	2.09326	PIK3C2A	phosphatidylinositol-4-phosphate 3-kinase catalytic subunit type 2 alpha
833	0.036912	2.09287	RETN	resistin
832	0.013574	2.09251	SNX5	sorting nexin 5
831	0.051504	2.09012	PLAC8	placenta specific 8
830	0.015972	2.08422	GYPA	glycophorin A (MNS blood group)
829	0.028635	2.08388	NKTR	natural killer cell triggering receptor
828	0.018207	2.08386	COL6A5	collagen type VI alpha 5 chain
827	0.036798	2.08335	MFAP5	microfibrillar associated protein 5
826	0.041441	2.08254	NAPSB	napsin B aspartic peptidase, pseudogene
825	0.02463	2.07913	RHOB	ras homolog family member B
824	0.020735	2.07834	CTSE	cathepsin E
823	0.035339	2.0746	CLEC4A	C-type lectin domain family 4 member A
822	0.021044	2.06826	PSMB8	proteasome subunit beta 8
821	0.016444	2.06818	NCF4	neutrophil cytosolic factor 4
820	0.016405	2.06712	TACC3	transforming acidic coiled-coil containing protein 3
819	0.009467	2.06646	LOC100131508	PRO2122
818	0.00936	2.06603	MGC40069	uncharacterized protein MGC40069
817	0.010667	2.06478	CXCL5	C-X-C motif chemokine ligand 5
816	0.053332	2.06149	ZNF207	zinc finger protein 207
815	0.015314	2.06066	YTHDC1	YTH domain containing 1
814	0.005014	2.05925	LINC01020	long intergenic non-protein coding RNA 1020
813	0.011155	2.05549	FNBP1	formin binding protein 1
812	0.014097	2.05229	NOG	noggin
811	0.040473	2.05153	PCSK5	proprotein convertase subtilisin
810	0.032164	2.04819	TPGS1	tubulin polyglutamylase complex subunit 1
809	0.010962	2.04661	NTNG1	netrin G1
808	0.022055	2.04631	HSPB2	heat shock protein family B (small) member 2
807	0.025832	2.0461	CAPS2	calcyphosine 2
806	0.028004	2.04579	SPTY2D1-AS1	SPTY2D1 antisense RNA 1
805	0.010539	2.04353	TNK2	tyrosine kinase non receptor 2
804	0.011446	2.0433	LOC441025	uncharacterized LOC441025
803	0.021451	2.04264	C4BPB	complement component 4 binding protein beta
802	0.011282	2.04014	CLDN5	claudin 5
801	0.026673	2.03606	KIAA0141	KIAA0141
800	0.056672	2.0349	FYB	FYN binding protein
799	0.053162	2.03178	CSF2RB	colony stimulating factor 2 receptor beta common subunit
798	0.030885	2.03094	CMAHP	cytidine monophospho-N-acetylneuraminic acid hydroxylase, pseudogene
797	0.056624	2.0282	ZNF770	zinc finger protein 770
796	0.006554	2.02811	AHNAK	AHNAK nucleoprotein
795	0.005876	2.02676	BTLA	B and T lymphocyte associated
794	0.008374	2.02364	MTG2	mitochondrial ribosome associated GTPase 2
793	0.011177	2.02169	TSHZ2	teashirt zinc finger homeobox 2
792	0.054369	2.01672	NORAD	non-coding RNA activated by DNA damage
791	0.02584	2.00805	CCL13	C-C motif chemokine ligand 13
790	0.021997	2.00563	C4orf47	chromosome 4 open reading frame 47
789	0.052351	2.00548	IGK	immunoglobulin kappa locus
788	0.040361	2.00529	IFIT1	interferon induced protein with tetratricopeptide repeats 1
787	0.052901	2.00232	HK2	hexokinase 2
786	0.033455	2.00163	GREM2	gremlin 2, DAN family BMP antagonist
785	0.052803	2.00145	IFITM10	interferon induced transmembrane protein 10
784	0.056985	1.99969	LINC00710	long intergenic non-protein coding RNA 710
783	0.056764	1.99289	ARHGAP9	Rho GTPase activating protein 9
782	0.004695	1.99212	ANTXR2	anthrax toxin receptor 2
781	0.032682	1.99095	FAM19A5	family with sequence similarity 19 member A5, C-C motif chemokine like
780	0.012443	1.99022	DGKD	diacylglycerol kinase delta
779	0.044504	1.98704	GEMIN4	gem nuclear organelle associated protein 4
778	0.005614	1.98585	HOXC6	homeobox C6
777	0.034131	1.98277	PNMA6A	paraneoplastic Ma antigen family member 6A
776	0.035923	1.98105	IFNK	interferon kappa
775	0.016544	1.97808	CD247	CD247 molecule
774	0.021951	1.97488	FES	FES proto-oncogene, tyrosine kinase
773	0.030286	1.97326	KDM4C	lysine demethylase 4C
772	0.029089	1.97305	ATP2C1	ATPase secretory pathway Ca2+ transporting 1
771	0.02077	1.97028	ZNF521	zinc finger protein 521
770	0.036748	1.96899	CLDN11	claudin 11
769	0.019579	1.96848	PDE7A	phosphodiesterase 7A
768	0.007407	1.96401	RHOT2	ras homolog family member T2
767	0.007113	1.96313	CHML	CHM like, Rab escort protein 2
766	0.035234	1.96151	LOC102723479	uncharacterized LOC102723479
765	0.013817	1.96131	TSKU	tsukushi, small leucine rich proteoglycan
764	0.004868	1.96092	LOC101060604	putative L-type amino acid transporter 1-like protein IMAA
763	0.031429	1.9605	ZNF532	zinc finger protein 532
762	0.011511	1.95971	GBP5	guanylate binding protein 5
761	0.007178	1.95839	HSD11B2	hydroxysteroid 11-beta dehydrogenase 2
760	0.006274	1.95811	LAMA3	laminin subunit alpha 3
759	0.00287	1.95786	CLDN15	claudin 15
758	0.040576	1.95747	LTBP4	latent transforming growth factor beta binding protein 4
757	0.048299	1.95676	ELF4	E74 like ETS transcription factor 4
756	0.008338	1.95509	ITSN1	intersectin 1
755	0.003874	1.95423	LCK	LCK proto-oncogene, Src family tyrosine kinase
754	0.023928	1.94949	AUTS2	autism susceptibility candidate 2
753	0.024281	1.94915	SMG1P5	SMG1P5, nonsense mediated mRNA decay associated PI3K related kinase pseudogene 5
752	0.047919	1.94816	LPAR5	lysophosphatidic acid receptor 5
751	0.015172	1.94793	MGLL	monoglyceride lipase
750	0.052252	1.94463	PCDHGA4	protocadherin gamma subfamily A, 4
749	0.047695	1.94346	AFF3	AF4
748	0.045045	1.94292	DGAT1	diacylglycerol O-acyltransferase 1
747	0.032806	1.94253	ALDOA	aldolase, fructose-bisphosphate A
746	0.018028	1.94167	TAB1	TGF-beta activated kinase 1 (MAP3K7) binding protein 1
745	0.058435	1.94096	PTGDR	prostaglandin D2 receptor
744	0.057876	1.9354	TRAC	T-cell receptor alpha constant
743	0.032429	1.93402	E2F8	E2F transcription factor 8
742	0.048604	1.93218	VSTM4	V-set and transmembrane domain containing 4
741	0.055303	1.93089	NLRC3	NLR family CARD domain containing 3
740	0.007822	1.92967	NDC80	NDC80, kinetochore complex component
739	0.058551	1.92889	DNAJA4	DnaJ heat shock protein family (Hsp40) member A4
738	0.028869	1.92791	LOC101929645	uncharacterized LOC101929645
737	0.020153	1.92756	CSF2RA	colony stimulating factor 2 receptor alpha subunit
736	0.016702	1.92537	SIRPB2	signal regulatory protein beta 2
735	0.013018	1.9245	ENG	endoglin
734	0.010998	1.92367	PLCB4	phospholipase C beta 4
733	0.006699	1.92325	KLK10	kallikrein related peptidase 10
732	0.036399	1.92305	STYK1	serine
731	0.005033	1.92297	ARHGAP19	Rho GTPase activating protein 19
730	0.035048	1.9224	DGUOK	deoxyguanosine kinase
729	0.015408	1.92178	ACP1	acid phosphatase 1, soluble
728	0.034472	1.92024	PIR	pirin
727	0.027072	1.9197	EFNA2	ephrin A2
726	0.008051	1.91787	TMEM129	transmembrane protein 129
725	0.057197	1.91771	FAM26F	family with sequence similarity 26 member F
724	0.024243	1.91501	GMFG	glia maturation factor gamma
723	0.023311	1.91361	LYL1	LYL1, basic helix-loop-helix family member
722	0.00812	1.9134	EDNRA	endothelin receptor type A
721	0.038269	1.91176	PCSK7	proprotein convertase subtilisin
720	0.047957	1.91158	RNF150	ring finger protein 150
719	0.035275	1.90879	MS4A7	membrane spanning 4-domains A7
718	0.038748	1.90442	BID	BH3 interacting domain death agonist
717	0.034225	1.90402	DUSP2	dual specificity phosphatase 2
716	0.014907	1.89898	PARPBP	PARP1 binding protein
715	0.027457	1.89588	ZSCAN1	zinc finger and SCAN domain containing 1
714	0.029924	1.89484	HOXB-AS3	HOXB cluster antisense RNA 3
713	0.047738	1.89377	KLHL1	kelch like family member 1
712	0.035584	1.88974	PHYKPL	5-phosphohydroxy-L-lysine phospho-lyase
711	0.016996	1.88871	CD28	CD28 molecule
710	0.025693	1.88765	TMEM170A	transmembrane protein 170A
709	0.037344	1.88759	PRR15	proline rich 15
708	0.052954	1.88732	STON2	stonin 2
707	0.031635	1.88647	GAS2L3	growth arrest specific 2 like 3
706	0.033705	1.8856	RYR1	ryanodine receptor 1
705	0.01913	1.88315	MTMR14	myotubularin related protein 14
704	0.05587	1.88127	PCOLCE	procollagen C-endopeptidase enhancer
703	0.044003	1.88052	LPCAT1	lysophosphatidylcholine acyltransferase 1
702	0.043416	1.8805	LOC101929713	uncharacterized LOC101929713
701	0.058836	1.87707	PLGLB1	plasminogen-like B1
700	0.05649	1.87622	NARR	nine-amino acid residue-repeats
699	0.027026	1.87528	ATF5	activating transcription factor 5
698	0.038528	1.87518	MED12	mediator complex subunit 12
697	0.051433	1.87478	LINC01588	long intergenic non-protein coding RNA 1588
696	0.006341	1.87239	HSPD1	heat shock protein family D (Hsp60) member 1
695	0.028426	1.872	INHBA	inhibin beta A subunit
694	0.010089	1.86982	LOC105375531	uncharacterized LOC105375531
693	0.048603	1.86978	STK19	serine
692	0.034853	1.86929	FERMT3	fermitin family member 3
691	0.011178	1.86708	ITGA9	integrin subunit alpha 9
690	0.010637	1.86672	ZSWIM8	zinc finger SWIM-type containing 8
689	0.006412	1.86295	SNCAIP	synuclein alpha interacting protein
688	0.008898	1.85917	AKAP13	A-kinase anchoring protein 13
687	0.022911	1.85903	KIF13A	kinesin family member 13A
686	0.035812	1.85842	SYNE3	spectrin repeat containing nuclear envelope family member 3
685	0.015076	1.85813	RUNX3	runt related transcription factor 3
684	0.046902	1.85762	LYST	lysosomal trafficking regulator
683	0.00627	1.85702	ARFRP1	ADP ribosylation factor related protein 1
682	0.017372	1.85517	LINC00964	long intergenic non-protein coding RNA 964
681	0.013303	1.85438	LOC102723897	WAS protein family homolog 2-like
680	0.059043	1.84877	IGLV1-44	immunoglobulin lambda variable 1-44
679	0.059267	1.84862	KIF26B	kinesin family member 26B
678	0.044926	1.84821	PLA2G6	phospholipase A2 group VI
677	0.045347	1.84779	ACACA	acetyl-CoA carboxylase alpha
676	0.046045	1.84631	SLAMF8	SLAM family member 8
675	0.007582	1.84556	IGFBP5	insulin like growth factor binding protein 5
674	0.059364	1.83887	C1orf228	chromosome 1 open reading frame 228
673	0.034309	1.83629	ATG16L2	autophagy related 16 like 2
672	0.01283	1.83588	CPXM2	carboxypeptidase X, M14 family member 2
671	0.051311	1.83527	RAP2B	RAP2B, member of RAS oncogene family
670	0.029807	1.83466	QKI	QKI, KH domain containing RNA binding
669	0.030326	1.83461	TRAF4	TNF receptor associated factor 4
668	0.01823	1.83224	MELTF	melanotransferrin
667	0.024585	1.83211	TRAFD1	TRAF-type zinc finger domain containing 1
666	0.04567	1.83106	GPSM2	G-protein signaling modulator 2
665	0.008721	1.82958	C16orf54	chromosome 16 open reading frame 54
664	0.054839	1.82945	NR1I2	nuclear receptor subfamily 1 group I member 2
663	0.059789	1.8276	PMEPA1	prostate transmembrane protein, androgen induced 1
662	0.015814	1.82698	ISG15	ISG15 ubiquitin-like modifier
661	0.054834	1.81924	HPGD	hydroxyprostaglandin dehydrogenase 15-(NAD)
660	0.023085	1.81796	SNCG	synuclein gamma
659	0.034271	1.81715	PI3	peptidase inhibitor 3
658	0.018279	1.81606	LY75	lymphocyte antigen 75
657	0.031521	1.81491	RRAS	related RAS viral (r-ras) oncogene homolog
656	0.031385	1.81466	LRRFIP1	LRR binding FLII interacting protein 1
655	0.024974	1.81345	ABCA9	ATP binding cassette subfamily A member 9
654	0.007652	1.80737	TADA1	transcriptional adaptor 1
653	0.023658	1.80608	PTPN14	protein tyrosine phosphatase, non-receptor type 14
652	0.015297	1.80568	ABCA2	ATP binding cassette subfamily A member 2
651	0.014044	1.80455	DISP3	dispatched RND transporter family member 3
650	0.020312	1.80273	TMTC3	transmembrane and tetratricopeptide repeat containing 3
649	0.011096	1.80149	CEP85	centrosomal protein 85
648	0.032733	1.79983	SCO2	SCO2 cytochrome c oxidase assembly protein
647	0.044072	1.79958	SEC23IP	SEC23 interacting protein
646	0.033423	1.7976	FYN	FYN proto-oncogene, Src family tyrosine kinase
645	0.048211	1.79653	DCTN4	dynactin subunit 4
644	0.027794	1.79501	LRRK1	leucine rich repeat kinase 1
643	0.0591	1.79441	ADAMTS2	ADAM metallopeptidase with thrombospondin type 1 motif 2
642	0.026454	1.79402	TMCC2	transmembrane and coiled-coil domain family 2
641	0.005417	1.79189	ZNF408	zinc finger protein 408
640	0.050854	1.79182	ZMYM2	zinc finger MYM-type containing 2
639	0.036347	1.79088	HSD17B6	hydroxysteroid 17-beta dehydrogenase 6
638	0.028792	1.7906	OSCAR	osteoclast associated, immunoglobulin-like receptor
637	0.033915	1.79049	RPL13P5	ribosomal protein L13 pseudogene 5
636	0.049153	1.78959	IGHV4-31	immunoglobulin heavy variable 4-31
635	0.015427	1.78709	APOD	apolipoprotein D
634	0.028703	1.78344	CST3	cystatin C
633	0.026606	1.7834	PTGDS	prostaglandin D2 synthase
632	0.025426	1.78234	ZNF575	zinc finger protein 575
631	0.035898	1.78178	LINC00032	long intergenic non-protein coding RNA 32
630	0.050005	1.78163	ZMYM5	zinc finger MYM-type containing 5
629	0.02963	1.78139	MKL1	megakaryoblastic leukemia (translocation) 1
628	0.020714	1.78091	DNAAF5	dynein axonemal assembly factor 5
627	0.006055	1.78038	MAPKBP1	mitogen-activated protein kinase binding protein 1
626	0.012124	1.7801	PIK3C3	phosphatidylinositol 3-kinase catalytic subunit type 3
625	0.025586	1.77859	NAIP	NLR family apoptosis inhibitory protein
624	0.028209	1.77646	CNN1	calponin 1
623	0.008927	1.77486	1900-01-01	septin 11
622	0.020589	1.7727	PHLPP1	PH domain and leucine rich repeat protein phosphatase 1
621	0.039368	1.77207	LYG1	lysozyme g1
620	0.021646	1.77186	DOK6	docking protein 6
619	0.034539	1.77106	TMPRSS4	transmembrane protease, serine 4
618	0.019663	1.77103	DDX60L	DEAD-box helicase 60-like
617	0.034629	1.7702	THEMIS2	thymocyte selection associated family member 2
616	0.005071	1.77016	CXCR4	C-X-C motif chemokine receptor 4
615	0.059999	1.7695	PIGG	phosphatidylinositol glycan anchor biosynthesis class G
614	0.010034	1.7691	ACTA2	actin, alpha 2, smooth muscle, aorta
613	0.049457	1.7687	TANGO2	transport and golgi organization 2 homolog
612	0.051346	1.76825	COL1A2	collagen type I alpha 2 chain
611	0.025749	1.76685	CDC20	cell division cycle 20
610	0.026724	1.76648	DEPDC1	DEP domain containing 1
609	0.009904	1.76588	SOBP	sine oculis binding protein homolog
608	0.013763	1.76246	LACTB	lactamase beta
607	0.016321	1.75922	KMT2E-AS1	KMT2E antisense RNA 1 (head to head)
606	0.033344	1.75759	TRIM38	tripartite motif containing 38
605	0.011659	1.75585	IGSF21	immunoglobin superfamily member 21
604	0.056085	1.75275	ADGRL3	adhesion G protein-coupled receptor L3
603	0.049893	1.75177	FLVCR2	feline leukemia virus subgroup C cellular receptor family member 2
602	0.036598	1.75165	LOC105370941	uncharacterized LOC105370941
601	0.00933	1.74959	LOC101928893	uncharacterized LOC101928893
600	0.040959	1.74944	IRAK3	interleukin 1 receptor associated kinase 3
599	0.012959	1.74775	IFFO1	intermediate filament family orphan 1
598	0.022685	1.74723	GPRC5A	G protein-coupled receptor class C group 5 member A
597	0.006153	1.74638	RBFADN	RBFA downstream neighbor (non-protein coding)
596	0.010427	1.74485	BDP1	B double prime 1, subunit of RNA polymerase III transcription initiation factor IIIB
595	0.029336	1.74335	CD200	CD200 molecule
594	0.005783	1.74223	LGALS4	galectin 4
593	0.023046	1.74088	AREG	amphiregulin
592	0.017053	1.73974	TMEM259	transmembrane protein 259
591	0.019055	1.73529	COLGALT1	collagen beta(1-O)galactosyltransferase 1
590	0.040971	1.73476	FBXO42	F-box protein 42
589	0.011698	1.73381	SEPT7P2	septin 7 pseudogene 2
588	0.034448	1.7329	AP1G2	adaptor related protein complex 1 gamma 2 subunit
587	0.034064	1.7328	TPK1	thiamin pyrophosphokinase 1
586	0.016111	1.73212	SLC35F6	solute carrier family 35 member F6
585	0.056671	1.73088	NFKBIE	NFKB inhibitor epsilon
584	0.041598	1.73046	ZIC1	Zic family member 1
583	0.011339	1.72836	NAGA	alpha-N-acetylgalactosaminidase
582	0.013027	1.72825	HIST1H2AH	histone cluster 1, H2ah
581	0.01405	1.72619	TSC22D2	TSC22 domain family member 2
580	0.030578	1.72342	APBB2	amyloid beta precursor protein binding family B member 2
579	0.016736	1.72302	MIR6836	microRNA 6836
578	0.032245	1.72207	PVR	poliovirus receptor
577	0.055308	1.71934	LINC01098	long intergenic non-protein coding RNA 1098
576	0.048951	1.71502	LRRC8A	leucine rich repeat containing 8 family member A
575	0.048736	1.71473	PCDH19	protocadherin 19
574	0.051681	1.71415	AP2A1	adaptor related protein complex 2 alpha 1 subunit
573	0.008849	1.71407	NSFL1C	NSFL1 cofactor
572	0.047194	1.71334	BICD2	BICD cargo adaptor 2
571	0.059413	1.70907	CCDC144A	coiled-coil domain containing 144A
570	0.034834	1.70891	POR	cytochrome p450 oxidoreductase
569	0.056181	1.70859	TMEM255A	transmembrane protein 255A
568	0.045434	1.70484	SULF1	sulfatase 1
567	0.022325	1.7046	RARRES1	retinoic acid receptor responder 1
566	0.016033	1.70167	PALLD	palladin, cytoskeletal associated protein
565	0.006536	1.70133	RCSD1	RCSD domain containing 1
564	0.036469	1.69924	ARHGAP26	Rho GTPase activating protein 26
563	0.053423	1.69887	ATP8B4	ATPase phospholipid transporting 8B4 (putative)
562	0.056105	1.69821	PCDH18	protocadherin 18
561	0.02086	1.69812	PTPRC	protein tyrosine phosphatase, receptor type C
560	0.037962	1.6973	STK17B	serine
559	0.023057	1.69706	CRTAM	cytotoxic and regulatory T-cell molecule
558	0.006825	1.69659	LOC339988	uncharacterized LOC339988
557	0.010458	1.69635	CORO2A	coronin 2A
556	0.038127	1.69557	STX4	syntaxin 4
555	0.031703	1.69483	LOC100127972	uncharacterized LOC100127972
554	0.047902	1.69453	CALML4	calmodulin like 4
553	0.015226	1.69381	ANXA2P2	annexin A2 pseudogene 2
552	0.022466	1.69355	ANK2	ankyrin 2, neuronal
551	0.043064	1.69208	ZKSCAN7	zinc finger with KRAB and SCAN domains 7
550	0.028025	1.68854	TANC1	tetratricopeptide repeat, ankyrin repeat and coiled-coil containing 1
549	0.025299	1.68787	KLRB1	killer cell lectin like receptor B1
548	0.028255	1.68772	ENOX2	ecto-NOX disulfide-thiol exchanger 2
547	0.025433	1.68702	PECAM1	platelet and endothelial cell adhesion molecule 1
546	0.019659	1.68675	GPATCH2L	G-patch domain containing 2 like
545	0.026776	1.68668	FAM69B	family with sequence similarity 69 member B
544	0.048055	1.68652	KLF4	Kruppel like factor 4
543	0.014311	1.68593	FLJ45482	uncharacterized LOC645566
542	0.031672	1.68553	IGHV3-23	immunoglobulin heavy variable 3-23
541	0.029127	1.68095	KIR2DS1	killer cell immunoglobulin like receptor, two Ig domains and short cytoplasmic tail 1
540	0.038699	1.67954	SLC6A11	solute carrier family 6 member 11
539	0.052216	1.67831	TLR4	toll like receptor 4
538	0.01794	1.67621	FGFR2	fibroblast growth factor receptor 2
537	0.040479	1.67532	NEURL2	neuralized E3 ubiquitin protein ligase 2
536	0.03373	1.67509	RNF207	ring finger protein 207
535	0.024774	1.675	MALL	mal, T-cell differentiation protein like
534	0.031125	1.67347	FBLIM1	filamin binding LIM protein 1
533	0.012614	1.67304	MYEOV	myeloma overexpressed
532	0.045835	1.67274	FRG1EP	FSHD region gene 1 family member E, pseudogene
531	0.022975	1.66882	TRIO	trio Rho guanine nucleotide exchange factor
530	0.059725	1.66801	ARMCX5	armadillo repeat containing, X-linked 5
529	0.054903	1.66672	RHD	Rh blood group D antigen
528	0.024165	1.66529	HOXC9	homeobox C9
527	0.038237	1.66205	FBLL1	fibrillarin-like 1
526	0.023807	1.66144	CD3G	CD3g molecule
525	0.026861	1.66015	SRGAP2	SLIT-ROBO Rho GTPase activating protein 2
524	0.024881	1.6577	CLEC4E	C-type lectin domain family 4 member E
523	0.036017	1.65558	HDHD3	haloacid dehalogenase like hydrolase domain containing 3
522	0.039966	1.65203	LOC100505498	uncharacterized LOC100505498
521	0.025459	1.65144	CLTB	clathrin light chain B
520	0.049887	1.65031	GJC1	gap junction protein gamma 1
519	0.026665	1.64824	ARRDC2	arrestin domain containing 2
518	0.028687	1.64819	CD58	CD58 molecule
517	0.031112	1.6472	PML	promyelocytic leukemia
516	0.033191	1.64616	PARD6G	par-6 family cell polarity regulator gamma
515	0.011584	1.64602	TOP2A	topoisomerase (DNA) II alpha
514	0.021811	1.64587	ZSWIM7	zinc finger SWIM-type containing 7
513	0.008449	1.64219	AFF4	AF4
512	0.029291	1.64134	HOXB4	homeobox B4
511	0.051009	1.64117	MLK7-AS1	MLK7 antisense RNA 1
510	0.040918	1.63923	H2BFS	H2B histone family member S
509	0.01881	1.63849	ENTPD1	ectonucleoside triphosphate diphosphohydrolase 1
508	0.019756	1.63669	DNAH3	dynein axonemal heavy chain 3
507	0.055638	1.63629	ANGPTL8	angiopoietin like 8
506	0.031117	1.63615	SLFN5	schlafen family member 5
505	0.017273	1.63603	CEP68	centrosomal protein 68
504	0.031001	1.63494	FOXA1	forkhead box A1
503	0.019463	1.63461	LOC100288675	uncharacterized LOC100288675
502	0.053973	1.63417	PTPA	protein phosphatase 2 phosphatase activator
501	0.03184	1.63317	CCS	copper chaperone for superoxide dismutase
500	0.053256	1.63151	MX1	MX dynamin like GTPase 1
499	0.009191	1.63069	WDR24	WD repeat domain 24
498	0.009958	1.62991	ZPBP	zona pellucida binding protein
497	0.026323	1.62989	CHKB-CPT1B	CHKB-CPT1B readthrough (NMD candidate)
496	0.025796	1.62916	BEST1	bestrophin 1
495	0.025027	1.62814	ATOH1	atonal bHLH transcription factor 1
494	0.02437	1.62767	HSPA1L	heat shock protein family A (Hsp70) member 1 like
493	0.040832	1.62661	GCNT3	glucosaminyl (N-acetyl) transferase 3, mucin type
492	0.059009	1.62623	FBXO32	F-box protein 32
491	0.033813	1.62582	GRK5	G protein-coupled receptor kinase 5
490	0.049237	1.62448	DNM3	dynamin 3
489	0.046877	1.62415	TLE1	transducin like enhancer of split 1
488	0.018705	1.62331	PLAU	plasminogen activator, urokinase
487	0.046299	1.62216	ARHGAP27	Rho GTPase activating protein 27
486	0.013074	1.62189	SLX1A	SLX1 homolog A, structure-specific endonuclease subunit
485	0.039089	1.62155	EHD1	EH domain containing 1
484	0.034942	1.62109	STX1A	syntaxin 1A
483	0.039657	1.62042	GPR183	G protein-coupled receptor 183
482	0.037841	1.61953	LARS2	leucyl-tRNA synthetase 2, mitochondrial
481	0.026195	1.61872	TNFSF8	tumor necrosis factor superfamily member 8
480	0.01237	1.61813	AHNAK2	AHNAK nucleoprotein 2
479	0.019373	1.61543	C2orf40	chromosome 2 open reading frame 40
478	0.04575	1.6112	CFHR1	complement factor H related 1
477	0.015462	1.6111	HLA-B	major histocompatibility complex, class I, B
476	0.016456	1.61088	HECTD1	HECT domain E3 ubiquitin protein ligase 1
475	0.019311	1.60983	VAPB	VAMP associated protein B and C
474	0.021117	1.60879	PLIN5	perilipin 5
473	0.028147	1.60827	LOC100287290	cytokine receptor CRL2
472	0.054104	1.60593	CST7	cystatin F
471	0.026978	1.60573	ARPC1B	actin related protein 2
470	0.017535	1.60514	LUM	lumican
469	0.048303	1.60507	LINC01191	long intergenic non-protein coding RNA 1191
468	0.040305	1.60462	CDH11	cadherin 11
467	0.029271	1.60327	TMEM132A	transmembrane protein 132A
466	0.022669	1.60264	ZNF783	zinc finger family member 783
465	0.016722	1.60227	ZYX	zyxin
464	0.056325	1.60208	IGF2BP3	insulin like growth factor 2 mRNA binding protein 3
463	0.027421	1.60045	GIMAP2	GTPase, IMAP family member 2
462	0.036585	1.59902	LOC101929752	uncharacterized LOC101929752
461	0.040505	1.59791	MAST4	microtubule associated serine
460	0.051816	1.59748	SLF2	SMC5-SMC6 complex localization factor 2
459	0.024177	1.59739	C20orf173	chromosome 20 open reading frame 173
458	0.01895	1.59296	CTHRC1	collagen triple helix repeat containing 1
457	0.041809	1.59266	BRD7P3	bromodomain containing 7 pseudogene 3
456	0.050315	1.59061	SNORD68	small nucleolar RNA, C
455	0.025794	1.59021	TRADD	TNFRSF1A associated via death domain
454	0.010199	1.59016	TCF3	transcription factor 3
453	0.016828	1.58962	LOC101928634	uncharacterized LOC101928634
452	0.025376	1.58778	CEACAM21	carcinoembryonic antigen related cell adhesion molecule 21
451	0.016374	1.58749	HDGFRP3	hepatoma-derived growth factor, related protein 3
450	0.039734	1.58579	LOC100506639	uncharacterized LOC100506639
449	0.053689	1.58483	FAM118A	family with sequence similarity 118 member A
448	0.015401	1.5836	IKBKG	inhibitor of kappa light polypeptide gene enhancer in B-cells, kinase gamma
447	0.024407	1.58339	NAPRT	nicotinate phosphoribosyltransferase
446	0.040752	1.58262	NRXN2	neurexin 2
445	0.044568	1.58256	FCER1A	Fc fragment of IgE receptor Ia
444	0.027461	1.58216	SOGA1	suppressor of glucose, autophagy associated 1
443	0.037617	1.58213	KCNV2	potassium voltage-gated channel modifier subfamily V member 2
442	0.043165	1.58029	ZNF446	zinc finger protein 446
441	0.032441	1.57961	TMEM87A	transmembrane protein 87A
440	0.022999	1.57875	KDELC1	KDEL motif containing 1
439	0.030047	1.57803	L1TD1	LINE1 type transposase domain containing 1
438	0.044417	1.57655	TMCC1	transmembrane and coiled-coil domain family 1
437	0.032408	1.57576	LOX	lysyl oxidase
436	0.042282	1.57432	TGFBI	transforming growth factor beta induced
435	0.050202	1.5738	TNIP2	TNFAIP3 interacting protein 2
434	0.03759	1.57379	CDC42EP1	CDC42 effector protein 1
433	0.011632	1.57338	LOC152286	uncharacterized LOC152286
432	0.059156	1.57181	RUVBL1	RuvB like AAA ATPase 1
431	0.059349	1.57176	SNX31	sorting nexin 31
430	0.025795	1.57171	KCNK15	potassium two pore domain channel subfamily K member 15
429	0.040082	1.57146	RASA2	RAS p21 protein activator 2
428	0.046449	1.57116	CALN1	calneuron 1
427	0.031155	1.57083	SFN	stratifin
426	0.056235	1.56846	ZEB2	zinc finger E-box binding homeobox 2
425	0.055171	1.56747	BMPR2	bone morphogenetic protein receptor type 2
424	0.025062	1.5649	DPYSL3	dihydropyrimidinase like 3
423	0.040856	1.56322	MRC1	mannose receptor, C type 1
422	0.043375	1.56319	TACC1	transforming acidic coiled-coil containing protein 1
421	0.046585	1.56072	NT5E	5'-nucleotidase ecto
420	0.053803	1.56033	SAMSN1	SAM domain, SH3 domain and nuclear localization signals 1
419	0.045697	1.5603	INIP	INTS3 and NABP interacting protein
418	0.048857	1.55986	CLEC7A	C-type lectin domain family 7 member A
417	0.027514	1.55906	PPIL2	peptidylprolyl isomerase like 2
416	0.021146	1.55717	CLEC11A	C-type lectin domain family 11 member A
415	0.030929	1.55412	LINC00642	long intergenic non-protein coding RNA 642
414	0.053443	1.5533	GAFA1	FGF2-associated protein GAFA1
413	0.059606	1.5528	COL1A1	collagen type I alpha 1 chain
412	0.023852	1.55154	F2R	coagulation factor II thrombin receptor
411	0.050519	1.55127	LILRA5	leukocyte immunoglobulin like receptor A5
410	0.023948	1.55078	USP36	ubiquitin specific peptidase 36
409	0.026582	1.54837	PHLDA2	pleckstrin homology like domain family A member 2
408	0.03815	1.54776	CCR7	C-C motif chemokine receptor 7
407	0.053414	1.54772	DKK3	dickkopf WNT signaling pathway inhibitor 3
406	0.027275	1.54679	EGR2	early growth response 2
405	0.044599	1.54569	SSBP2	single stranded DNA binding protein 2
404	0.040103	1.54545	MAGI2-AS3	MAGI2 antisense RNA 3
403	0.01527	1.54499	ECM2	extracellular matrix protein 2
402	0.038164	1.54489	NCF2	neutrophil cytosolic factor 2
401	0.016256	1.53844	TMC8	transmembrane channel like 8
400	0.046172	1.53835	F12	coagulation factor XII
399	0.05627	1.53763	WNT2	Wnt family member 2
398	0.012804	1.53733	IDS	iduronate 2-sulfatase
397	0.050386	1.53708	CYP19A1	cytochrome P450 family 19 subfamily A member 1
396	0.049337	1.53706	NR6A1	nuclear receptor subfamily 6 group A member 1
395	0.044804	1.53492	BRD3	bromodomain containing 3
394	0.031081	1.52724	CCL21	C-C motif chemokine ligand 21
393	0.052102	1.52703	LOC100505555	uncharacterized LOC100505555
392	0.011415	1.52702	TPM4	tropomyosin 4
391	0.016731	1.52625	UNC93B1	unc-93 homolog B1 (C. elegans)
390	0.01576	1.52612	LCN8	lipocalin 8
389	0.024548	1.52439	BAP1	BRCA1 associated protein 1
388	0.015851	1.52432	C1QTNF5	C1q and tumor necrosis factor related protein 5
387	0.02111	1.52415	GPNMB	glycoprotein nmb
386	0.032798	1.52409	EPHA4	EPH receptor A4
385	0.025111	1.52359	SPTAN1	spectrin alpha, non-erythrocytic 1
384	0.034215	1.5212	LOC100131541	uncharacterized LOC100131541
383	0.042137	1.51839	ZCCHC6	zinc finger CCHC-type containing 6
382	0.048674	1.51779	SMOC2	SPARC related modular calcium binding 2
381	0.048862	1.51715	STAM-AS1	STAM antisense RNA 1 (head to head)
380	0.045516	1.51713	CD86	CD86 molecule
379	0.055897	1.517	SYTL3	synaptotagmin like 3
378	0.036529	1.51692	GLRX	glutaredoxin
377	0.046619	1.51529	MGP	matrix Gla protein
376	0.04132	1.51511	KCNE3	potassium voltage-gated channel subfamily E regulatory subunit 3
375	0.028086	1.51458	ANXA1	annexin A1
374	0.011925	1.51416	AGR2	anterior gradient 2, protein disulphide isomerase family member
373	0.04009	1.51341	FBN1	fibrillin 1
372	0.050152	1.51331	SLC44A1	solute carrier family 44 member 1
371	0.031757	1.51101	CLMN	calmin
370	0.048725	1.51051	CCL16	C-C motif chemokine ligand 16
369	0.040288	1.51028	H2AFY	H2A histone family member Y
368	0.026529	1.50843	MSRB3	methionine sulfoxide reductase B3
367	0.038005	1.50686	OXLD1	oxidoreductase like domain containing 1
366	0.023643	1.50632	MSR1	macrophage scavenger receptor 1
365	0.031224	1.50539	TRBC1	T cell receptor beta constant 1
364	0.020524	1.50458	PPIAL4C	peptidylprolyl isomerase A like 4C
363	0.053271	1.50431	IL21R	interleukin 21 receptor
362	0.059567	1.50282	LOC101929064	uncharacterized LOC101929064
361	0.036721	1.50239	IGFBP7	insulin like growth factor binding protein 7
360	0.050709	1.50126	APOL1	apolipoprotein L1
359	0.017435	1.49746	C1QB	complement C1q B chain
358	0.051252	1.49701	HACD4	3-hydroxyacyl-CoA dehydratase 4
357	0.050231	1.497	LUC7L	LUC7 like
356	0.050704	1.49685	COL5A1	collagen type V alpha 1 chain
355	0.03897	1.49608	IKZF3	IKAROS family zinc finger 3
354	0.05917	1.49604	PPP2R3C	protein phosphatase 2 regulatory subunit B''gamma
353	0.026643	1.49477	ANGPTL2	angiopoietin like 2
352	0.033298	1.494	MAP3K6	mitogen-activated protein kinase kinase kinase 6
351	0.036048	1.49311	RASEF	RAS and EF-hand domain containing
350	0.033971	1.49051	LOC440173	uncharacterized LOC440173
349	0.023897	1.48865	BTK	Bruton tyrosine kinase
348	0.054518	1.488	ZBTB40	zinc finger and BTB domain containing 40
347	0.051205	1.48714	MYH10	myosin, heavy chain 10, non-muscle
346	0.018857	1.48656	ZNF677	zinc finger protein 677
345	0.018991	1.48595	UBN1	ubinuclein 1
344	0.021332	1.48193	HLA-C	major histocompatibility complex, class I, C
343	0.049297	1.4811	TOMM40L	translocase of outer mitochondrial membrane 40 like
342	0.028304	1.47918	SH3GL1	SH3 domain containing GRB2 like 1, endophilin A2
341	0.05199	1.47903	PHC2	polyhomeotic homolog 2
340	0.056476	1.47858	SAMD9	sterile alpha motif domain containing 9
339	0.050027	1.47853	ZNF37BP	zinc finger protein 37B, pseudogene
338	0.033768	1.47765	TFEC	transcription factor EC
337	0.053034	1.4767	RASGRF2	Ras protein specific guanine nucleotide releasing factor 2
336	0.029836	1.4749	CCDC28B	coiled-coil domain containing 28B
335	0.057124	1.47436	AHR	aryl hydrocarbon receptor
334	0.022965	1.47298	CAD	carbamoyl-phosphate synthetase 2, aspartate transcarbamylase, and dihydroorotase
333	0.048705	1.47064	LOC100996583	uncharacterized LOC100996583
332	0.04005	1.47036	TLR8	toll like receptor 8
331	0.05633	1.4698	WDR46	WD repeat domain 46
330	0.059179	1.4698	KRT40	keratin 40
329	0.059453	1.46751	INPP5E	inositol polyphosphate-5-phosphatase E
328	0.015337	1.46657	KIAA0930	KIAA0930
327	0.027733	1.46655	SIRT5	sirtuin 5
326	0.050356	1.46638	RAPH1	Ras association (RalGDS
325	0.046493	1.46616	ITPR1	inositol 1,4,5-trisphosphate receptor type 1
324	0.033295	1.466	RANGRF	RAN guanine nucleotide release factor
323	0.034966	1.46592	NPHP4	nephronophthisis 4
322	0.046227	1.46586	ARMC5	armadillo repeat containing 5
321	0.028382	1.46208	RUNX1T1	RUNX1 translocation partner 1
320	0.035722	1.46008	C10orf128	chromosome 10 open reading frame 128
319	0.038478	1.46005	LRP1	LDL receptor related protein 1
318	0.030994	1.45682	MINOS1-NBL1	MINOS1-NBL1 readthrough
317	0.031669	1.45677	TSEN2	tRNA splicing endonuclease subunit 2
316	0.05734	1.45644	LOC101928916	uncharacterized LOC101928916
315	0.03046	1.45585	LAT2	linker for activation of T-cells family member 2
314	0.022915	1.45489	COL5A2	collagen type V alpha 2 chain
313	0.04814	1.45407	GJB3	gap junction protein beta 3
312	0.042231	1.44946	KCTD20	potassium channel tetramerization domain containing 20
311	0.046432	1.44913	SDS	serine dehydratase
310	0.020124	1.44835	ELAVL2	ELAV like neuron-specific RNA binding protein 2
309	0.0489	1.44832	ZNF79	zinc finger protein 79
308	0.053993	1.44741	FAM46A	family with sequence similarity 46 member A
307	0.053379	1.44711	MTMR11	myotubularin related protein 11
306	0.046149	1.44664	ITPR3	inositol 1,4,5-trisphosphate receptor type 3
305	0.036926	1.44489	PRPF40B	pre-mRNA processing factor 40 homolog B
304	0.023737	1.44223	MIER1	MIER1 transcriptional regulator
303	0.020157	1.44221	TOE1	target of EGR1, member 1 (nuclear)
302	0.054041	1.44164	SMIM17	small integral membrane protein 17
301	0.040993	1.44052	LRRC31	leucine rich repeat containing 31
300	0.040095	1.44028	LMO4	LIM domain only 4
299	0.039886	1.44021	COL14A1	collagen type XIV alpha 1 chain
298	0.033403	1.43955	FXYD3	FXYD domain containing ion transport regulator 3
297	0.025143	1.43844	RND1	Rho family GTPase 1
296	0.054506	1.43633	SPTBN1	spectrin beta, non-erythrocytic 1
295	0.033536	1.43582	TMEM45B	transmembrane protein 45B
294	0.037099	1.43506	ITGA8	integrin subunit alpha 8
293	0.047027	1.43461	KCNJ13	potassium voltage-gated channel subfamily J member 13
292	0.044505	1.43233	RAPGEF2	Rap guanine nucleotide exchange factor 2
291	0.057227	1.4307	PVRIG	poliovirus receptor related immunoglobulin domain containing
290	0.041666	1.42965	NQO1	NAD(P)H quinone dehydrogenase 1
289	0.056821	1.42945	CRISPLD1	cysteine rich secretory protein LCCL domain containing 1
288	0.023534	1.42938	IL6R	interleukin 6 receptor
287	0.038708	1.42858	PRMT2	protein arginine methyltransferase 2
286	0.059855	1.42702	ANKRD35	ankyrin repeat domain 35
285	0.02389	1.42626	SH3BP2	SH3 domain binding protein 2
284	0.053817	1.41815	IL24	interleukin 24
283	0.0481	1.41781	ALG13	ALG13, UDP-N-acetylglucosaminyltransferase subunit
282	0.023623	1.41728	IFI16	interferon gamma inducible protein 16
281	0.02714	1.4169	SRGAP2C	SLIT-ROBO Rho GTPase activating protein 2C
280	0.015926	1.41669	CD180	CD180 molecule
279	0.034779	1.4161	EIF3B	eukaryotic translation initiation factor 3 subunit B
278	0.021335	1.41543	YWHAB	tyrosine 3-monooxygenase
277	0.056709	1.41506	LPP	LIM domain containing preferred translocation partner in lipoma
276	0.057614	1.41419	HCRP1	hepatocellular carcinoma-related HCRP1
275	0.052742	1.41417	PRPH	peripherin
274	0.01505	1.4136	DNAJC16	DnaJ heat shock protein family (Hsp40) member C16
273	0.017653	1.41319	FUT6	fucosyltransferase 6
272	0.058632	1.41134	CACNA1G-AS1	CACNA1G antisense RNA 1
271	0.035801	1.41126	EPHB2	EPH receptor B2
270	0.032186	1.4112	C1S	complement component 1, s subcomponent
269	0.025157	1.40978	SLC15A3	solute carrier family 15 member 3
268	0.034753	1.40874	FAM126B	family with sequence similarity 126 member B
267	0.050692	1.40701	LY96	lymphocyte antigen 96
266	0.053519	1.40351	PRR14L	proline rich 14 like
265	0.049823	1.40343	CNR1	cannabinoid receptor 1
264	0.031006	1.40324	RRP7BP	ribosomal RNA processing 7 homolog B, pseudogene
263	0.04066	1.40144	NCR1	natural cytotoxicity triggering receptor 1
262	0.038489	1.40121	LOC101928269	uncharacterized LOC101928269
261	0.041361	1.40095	ABCC3	ATP binding cassette subfamily C member 3
260	0.029581	1.39868	TUBA1A	tubulin alpha 1a
259	0.02129	1.39718	TRAF3IP3	TRAF3 interacting protein 3
258	0.028116	1.39622	ASAP3	ArfGAP with SH3 domain, ankyrin repeat and PH domain 3
257	0.030236	1.39379	NUAK1	NUAK family kinase 1
256	0.025002	1.39376	NCF1	neutrophil cytosolic factor 1
255	0.051621	1.39276	RPS16P5	ribosomal protein S16 pseudogene 5
254	0.028271	1.3926	CCDC80	coiled-coil domain containing 80
253	0.056801	1.39186	LINC01351	long intergenic non-protein coding RNA 1351
252	0.017351	1.39157	TSPAN10	tetraspanin 10
251	0.020578	1.39124	CTSC	cathepsin C
250	0.051693	1.39123	FXYD5	FXYD domain containing ion transport regulator 5
249	0.042532	1.39097	IGHM	immunoglobulin heavy constant mu
248	0.048033	1.39058	GNB4	G protein subunit beta 4
247	0.05045	1.38875	GTPBP1	GTP binding protein 1
246	0.042832	1.38871	C1orf162	chromosome 1 open reading frame 162
245	0.054325	1.38828	DOCK8	dedicator of cytokinesis 8
244	0.03716	1.38724	ANTXR1	anthrax toxin receptor 1
243	0.02962	1.38637	VCAN	versican
242	0.035083	1.38587	DDHD1	DDHD domain containing 1
241	0.039759	1.38442	PKDCC	protein kinase domain containing, cytoplasmic
240	0.037883	1.38286	SELPLG	selectin P ligand
239	0.037005	1.38279	SAMD14	sterile alpha motif domain containing 14
238	0.026963	1.38273	BCL2L11	BCL2 like 11
237	0.032927	1.38055	SUSD2	sushi domain containing 2
236	0.020253	1.38041	MORC2	MORC family CW-type zinc finger 2
235	0.040664	1.3801	TBX15	T-box 15
234	0.029293	1.37999	ITGB2-AS1	ITGB2 antisense RNA 1
233	0.056431	1.37773	EDIL3	EGF like repeats and discoidin domains 3
232	0.059689	1.37702	PRR7-AS1	PRR7 antisense RNA 1
231	0.043203	1.37582	FCMR	Fc fragment of IgM receptor
230	0.056834	1.3746	GLI2	GLI family zinc finger 2
229	0.031776	1.37443	KLHDC4	kelch domain containing 4
228	0.023019	1.37442	NEURL1B	neuralized E3 ubiquitin protein ligase 1B
227	0.026669	1.37208	FAM91A1	family with sequence similarity 91 member A1
226	0.048682	1.37115	HPS1	HPS1, biogenesis of lysosomal organelles complex 3 subunit 1
225	0.056902	1.37043	GTF3C3	general transcription factor IIIC subunit 3
224	0.055326	1.3701	LOC105374809	uncharacterized LOC105374809
223	0.05945	1.36983	INSR	insulin receptor
222	0.05298	1.36839	TRABD2B	TraB domain containing 2B
221	0.05063	1.36692	NABP1	nucleic acid binding protein 1
220	0.039556	1.36646	PIP5K1C	phosphatidylinositol-4-phosphate 5-kinase type 1 gamma
219	0.059587	1.36621	SLC5A6	solute carrier family 5 member 6
218	0.03384	1.36599	SPTB	spectrin beta, erythrocytic
217	0.052627	1.36585	KYNU	kynureninase
216	0.055206	1.36578	ATCAY	ATCAY, caytaxin
215	0.042139	1.36286	PDZD2	PDZ domain containing 2
214	0.049651	1.3628	ZNF395	zinc finger protein 395
213	0.049635	1.36136	RARA-AS1	RARA antisense RNA 1
212	0.053639	1.36024	SULF2	sulfatase 2
211	0.047775	1.35946	IFITM3	interferon induced transmembrane protein 3
210	0.025016	1.35857	CTSK	cathepsin K
209	0.042322	1.3563	FN1	fibronectin 1
208	0.030628	1.35604	ARHGDIB	Rho GDP dissociation inhibitor beta
207	0.021513	1.35537	ZCCHC24	zinc finger CCHC-type containing 24
206	0.046316	1.35469	FCHSD2	FCH and double SH3 domains 2
205	0.055292	1.35065	CEP89	centrosomal protein 89
204	0.043148	1.34994	SUGT1P1	SGT1 homolog, MIS12 kinetochore complex assembly cochaperone pseudogene 1
203	0.034357	1.34877	ZNRF1	zinc and ring finger 1, E3 ubiquitin protein ligase
202	0.018792	1.34727	PFKFB3	6-phosphofructo-2-kinase
201	0.032588	1.34674	LOC100130964	ADAM metallopeptidase domain 3A-like
200	0.041874	1.34594	HLA-E	major histocompatibility complex, class I, E
199	0.031052	1.34588	CLIC5	chloride intracellular channel 5
198	0.035341	1.34569	KMT2A	lysine methyltransferase 2A
197	0.029828	1.34252	PROCR	protein C receptor
196	0.0352	1.34154	LOXL2	lysyl oxidase like 2
195	0.021589	1.34025	CD3D	CD3d molecule
194	0.054136	1.33946	HCST	hematopoietic cell signal transducer
193	0.051424	1.33816	UGCG	UDP-glucose ceramide glucosyltransferase
192	0.028037	1.33771	ATXN1	ataxin 1
191	0.023376	1.33415	HLA-A	major histocompatibility complex, class I, A
190	0.059203	1.33339	EHD2	EH domain containing 2
189	0.055959	1.33239	LOC100507507	uncharacterized LOC100507507
188	0.024672	1.33057	1900-01-01	deleted in esophageal cancer 1
187	0.02589	1.33046	LINC01234	long intergenic non-protein coding RNA 1234
186	0.046458	1.3299	PAPLN	papilin, proteoglycan like sulfated glycoprotein
185	0.037007	1.32981	DSE	dermatan sulfate epimerase
184	0.059726	1.32941	DUOXA1	dual oxidase maturation factor 1
183	0.040758	1.3293	LST1	leukocyte specific transcript 1
182	0.033084	1.32851	CLEC2B	C-type lectin domain family 2 member B
181	0.024616	1.32762	ABCG1	ATP binding cassette subfamily G member 1
180	0.045053	1.32416	DCN	decorin
179	0.046488	1.32265	POU2F3	POU class 2 homeobox 3
178	0.054406	1.32225	BMP1	bone morphogenetic protein 1
177	0.042482	1.32204	PCAT7	prostate cancer associated transcript 7 (non-protein coding)
176	0.053439	1.32172	LOC101928879	COMM domain-containing protein 5-like
175	0.047241	1.32166	TH	tyrosine hydroxylase
174	0.054791	1.32153	CYB5B	cytochrome b5 type B
173	0.033062	1.32117	SLCO3A1	solute carrier organic anion transporter family member 3A1
172	0.054146	1.31996	PFKP	phosphofructokinase, platelet
171	0.027255	1.31817	PNMA1	paraneoplastic Ma antigen 1
170	0.043437	1.31783	ORC6	origin recognition complex subunit 6
169	0.037661	1.31531	NR2F2	nuclear receptor subfamily 2 group F member 2
168	0.042381	1.31467	C20orf78	chromosome 20 open reading frame 78
167	0.056031	1.31435	PSMD8	proteasome 26S subunit, non-ATPase 8
166	0.031405	1.31241	DCP1A	decapping mRNA 1A
165	0.058174	1.31174	DOCK9	dedicator of cytokinesis 9
164	0.055913	1.31021	RUFY3	RUN and FYVE domain containing 3
163	0.047788	1.30999	TP63	tumor protein p63
162	0.058156	1.30915	PIK3IP1	phosphoinositide-3-kinase interacting protein 1
161	0.035128	1.30788	DOCK11	dedicator of cytokinesis 11
160	0.059026	1.30781	VKORC1L1	vitamin K epoxide reductase complex subunit 1 like 1
159	0.036242	1.3074	GPC6	glypican 6
158	0.031682	1.30576	PRKXP1	protein kinase, X-linked, pseudogene 1
157	0.050596	1.30534	C19orf60	chromosome 19 open reading frame 60
156	0.040891	1.30462	SPATA32	spermatogenesis associated 32
155	0.050024	1.30383	RNF213	ring finger protein 213
154	0.056575	1.30301	AGFG1	ArfGAP with FG repeats 1
153	0.051143	1.29935	CYFIP2	cytoplasmic FMR1 interacting protein 2
152	0.027895	1.29869	HLA-J	major histocompatibility complex, class I, J (pseudogene)
151	0.050318	1.29854	OIP5-AS1	OIP5 antisense RNA 1
150	0.059739	1.29719	GINS4	GINS complex subunit 4
149	0.027583	1.29669	RCN3	reticulocalbin 3
148	0.024533	1.29654	GBP1	guanylate binding protein 1
147	0.038453	1.29543	HTRA2	HtrA serine peptidase 2
146	0.0292	1.29266	LOC101927027	uncharacterized LOC101927027
145	0.051367	1.29246	STX17	syntaxin 17
144	0.030772	1.29184	NHS	NHS actin remodeling regulator
143	0.059935	1.29184	ERF	ETS2 repressor factor
142	0.058959	1.29173	HIST1H2BE	histone cluster 1, H2be
141	0.042572	1.28668	KIF3C	kinesin family member 3C
140	0.037122	1.28541	PTRF	polymerase I and transcript release factor
139	0.047549	1.2845	SLC8A1	solute carrier family 8 member A1
138	0.044407	1.28263	SP140L	SP140 nuclear body protein like
137	0.058939	1.28117	AKAP5	A-kinase anchoring protein 5
136	0.051696	1.27897	SYNE1	spectrin repeat containing nuclear envelope protein 1
135	0.047971	1.27844	MEOX1	mesenchyme homeobox 1
134	0.046675	1.27835	CAMK2N1	calcium
133	0.052178	1.2773	SPARC	secreted protein acidic and cysteine rich
132	0.049744	1.27726	CHI3L1	chitinase 3 like 1
131	0.056926	1.27696	RGS19	regulator of G-protein signaling 19
130	0.055934	1.27685	CCR6	C-C motif chemokine receptor 6
129	0.033454	1.27663	WDR1	WD repeat domain 1
128	0.030048	1.27462	GSN	gelsolin
127	0.037927	1.27453	VPS9D1	VPS9 domain containing 1
126	0.056901	1.27181	CALD1	caldesmon 1
125	0.039552	1.26973	OTUD7B	OTU deubiquitinase 7B
124	0.028932	1.26949	PFKFB1	6-phosphofructo-2-kinase
123	0.05655	1.26898	SMIM4	small integral membrane protein 4
122	0.03548	1.26867	IL7R	interleukin 7 receptor
121	0.041342	1.26643	LOC101927460	uncharacterized LOC101927460
120	0.056549	1.26603	PROS1	protein S (alpha)
119	0.057128	1.26514	APOE	apolipoprotein E
118	0.059992	1.26307	HLX	H2.0 like homeobox
117	0.056524	1.26242	MIR612	microRNA 612
116	0.044065	1.26209	LXN	latexin
115	0.044326	1.26198	LOC100507073	uncharacterized LOC100507073
114	0.037314	1.26062	CHKB-AS1	CHKB antisense RNA 1 (head to head)
113	0.05536	1.25894	CRELD1	cysteine rich with EGF like domains 1
112	0.043947	1.25882	PGLS	6-phosphogluconolactonase
111	0.025251	1.25684	BCL11B	B-cell CLL
110	0.031694	1.25512	RNASET2	ribonuclease T2
109	0.0398	1.25491	MRM1	mitochondrial rRNA methyltransferase 1
108	0.056221	1.24963	MMP28	matrix metallopeptidase 28
107	0.059977	1.24739	ANKRD11	ankyrin repeat domain 11
106	0.046658	1.24671	SH2D3C	SH2 domain containing 3C
105	0.052639	1.24631	HVCN1	hydrogen voltage gated channel 1
104	0.044841	1.24419	S100A10	S100 calcium binding protein A10
103	0.057236	1.2441	BCORP1	BCL6 corepressor pseudogene 1
102	0.049502	1.24315	RAB31	RAB31, member RAS oncogene family
101	0.034745	1.24294	PDCD6	programmed cell death 6
100	0.050643	1.24082	TCF7L2	transcription factor 7 like 2
99	0.043957	1.23942	PTPN22	protein tyrosine phosphatase, non-receptor type 22
98	0.040654	1.23799	FRY	FRY microtubule binding protein
97	0.047227	1.23764	ZFP92	ZFP92 zinc finger protein
96	0.039387	1.23385	MUC13	mucin 13, cell surface associated
95	0.033323	1.23191	ZSCAN18	zinc finger and SCAN domain containing 18
94	0.056049	1.23024	C1QTNF9B-AS1	C1QTNF9B antisense RNA 1
93	0.045177	1.22923	PEX5L-AS2	PEX5L antisense RNA 2
92	0.030027	1.22472	TBCB	tubulin folding cofactor B
91	0.041315	1.2241	LIX1L	limb and CNS expressed 1 like
90	0.042979	1.22224	PSMD6-AS2	PSMD6 antisense RNA 2
89	0.049983	1.22148	UCP2	uncoupling protein 2
88	0.043797	1.22035	RAF1	Raf-1 proto-oncogene, serine
87	0.049397	1.21892	LOC101928298	uncharacterized LOC101928298
86	0.050869	1.2188	GIMAP7	GTPase, IMAP family member 7
85	0.033125	1.21408	NENF	neudesin neurotrophic factor
84	0.058074	1.21345	GRN	granulin
83	0.056448	1.21316	MEA1	male-enhanced antigen 1
82	0.031111	1.21288	SFRP2	secreted frizzled related protein 2
81	0.036033	1.21149	THBS2	thrombospondin 2
80	0.03695	1.21054	WBP1L	WW domain binding protein 1-like
79	0.056049	1.21032	VPS13D	vacuolar protein sorting 13 homolog D
78	0.051668	1.2073	AGPAT4	1-acylglycerol-3-phosphate O-acyltransferase 4
77	0.056003	1.20683	STK4	serine
76	0.040427	1.2057	TMEM204	transmembrane protein 204
75	0.040549	1.20421	ZNF101	zinc finger protein 101
74	0.044165	1.20219	KCTD10	potassium channel tetramerization domain containing 10
73	0.056256	1.20149	NHSL2	NHS like 2
72	0.055993	1.20131	SIM2	single-minded family bHLH transcription factor 2
71	0.049636	1.19909	PBX2	PBX homeobox 2
70	0.058295	1.19775	EMC1	ER membrane protein complex subunit 1
69	0.039245	1.19716	STK38	serine
68	0.048595	1.19687	MS4A4A	membrane spanning 4-domains A4A
67	0.044349	1.18961	1900-01-01	septin 3
66	0.052502	1.18918	AKT3	AKT serine
65	0.038733	1.18892	MRVI1	murine retrovirus integration site 1 homolog
64	0.048579	1.18781	GGA1	golgi associated, gamma adaptin ear containing, ARF binding protein 1
63	0.057582	1.1866	NR2F1-AS1	NR2F1 antisense RNA 1
62	0.033466	1.18446	MAP4	microtubule associated protein 4
61	0.047178	1.18402	TIMP3	TIMP metallopeptidase inhibitor 3
60	0.040077	1.18207	PRELP	proline and arginine rich end leucine rich repeat protein
59	0.048563	1.18005	HLA-G	major histocompatibility complex, class I, G
58	0.0467	1.17851	INSL3	insulin like 3
57	0.042081	1.17846	NCOR2	nuclear receptor corepressor 2
56	0.039724	1.17787	NDRG1	N-myc downstream regulated 1
55	0.042225	1.17459	SV2B	synaptic vesicle glycoprotein 2B
54	0.058127	1.17454	LINC01019	long intergenic non-protein coding RNA 1019
53	0.035229	1.17293	BICD1	BICD cargo adaptor 1
52	0.055702	1.17287	BHMT2	betaine--homocysteine S-methyltransferase 2
51	0.051596	1.17277	SYTL2	synaptotagmin like 2
50	0.03954	1.17021	GALNT10	polypeptide N-acetylgalactosaminyltransferase 10
49	0.051014	1.16974	MS4A6A	membrane spanning 4-domains A6A
48	0.056107	1.16853	B4GAT1	beta-1,4-glucuronyltransferase 1
47	0.057186	1.16851	SNAI2	snail family transcriptional repressor 2
46	0.055535	1.16848	MAP1B	microtubule associated protein 1B
45	0.049865	1.16794	MIR1178	microRNA 1178
44	0.043175	1.16529	TNFRSF1B	TNF receptor superfamily member 1B
43	0.059925	1.15885	DTX1	deltex E3 ubiquitin ligase 1
42	0.041036	1.15774	STAT1	signal transducer and activator of transcription 1
41	0.053748	1.15679	SH3KBP1	SH3 domain containing kinase binding protein 1
40	0.056549	1.15657	ALPPL2	alkaline phosphatase, placental like 2
39	0.036444	1.15634	LOC100130278	uncharacterized LOC100130278
38	0.050279	1.15299	PPP1R12B	protein phosphatase 1 regulatory subunit 12B
37	0.047152	1.15266	S100Z	S100 calcium binding protein Z
36	0.056418	1.14947	DOCK6	dedicator of cytokinesis 6
35	0.045723	1.149	CD14	CD14 molecule
34	0.051906	1.1455	AKAP17A	A-kinase anchoring protein 17A
33	0.058634	1.14501	CD109	CD109 molecule
32	0.038028	1.14256	CCDC3	coiled-coil domain containing 3
31	0.058499	1.14237	POLN	DNA polymerase nu
30	0.059687	1.14015	RNF4	ring finger protein 4
29	0.055909	1.14011	COPE	coatomer protein complex subunit epsilon
28	0.058422	1.13974	EFEMP2	EGF containing fibulin like extracellular matrix protein 2
27	0.049315	1.13829	PAX5	paired box 5
26	0.051214	1.13488	ABCC2	ATP binding cassette subfamily C member 2
25	0.054081	1.13381	SERHL2	serine hydrolase-like 2
24	0.044264	1.12865	GPX1	glutathione peroxidase 1
23	0.046296	1.12835	GOLIM4	golgi integral membrane protein 4
22	0.048427	1.12683	YLPM1	YLP motif containing 1
21	0.051435	1.12531	RNF130	ring finger protein 130
20	0.051803	1.12509	TNS1	tensin 1
19	0.045685	1.12056	CD55	CD55 molecule (Cromer blood group)
18	0.040678	1.11509	BLVRB	biliverdin reductase B
17	0.048875	1.11349	PDE1C	phosphodiesterase 1C
16	0.048316	1.10772	C1orf21	chromosome 1 open reading frame 21
15	0.047169	1.1076	COL3A1	collagen type III alpha 1 chain
14	0.058782	1.09884	LGALS3	lectin, galactoside binding soluble 3
13	0.057527	1.09748	SEMA7A	semaphorin 7A (John Milton Hagen blood group)
12	0.050451	1.09672	CTSB	cathepsin B
11	0.046568	1.09505	LAMTOR4	late endosomal
10	0.05127	1.09377	ASPN	asporin
9	0.054528	1.08171	CAP1	adenylate cyclase associated protein 1
8	0.049721	1.07898	LINC00163	long intergenic non-protein coding RNA 163
7	0.052589	1.07868	EFNB2	ephrin B2
6	0.051944	1.07488	TCF4	transcription factor 4
5	0.056659	1.07042	SMARCA4	SWI
4	0.054233	1.04634	HLA-F	major histocompatibility complex, class I, F
3	0.057795	1.04431	MAF	MAF bZIP transcription factor
2	0.058377	1.02389	MYOF	myoferlin
1	0.059655	1.01038	NAV1	neuron navigator 1

## Sheet: Down-male
NO	P.Value	logFC	Gene.symbol	Gene.title
1	0.017341	-4.97784	GUCA1C	guanylate cyclase activator 1C
2	0.002702	-4.69039	ABCA13	ATP binding cassette subfamily A member 13
3	0.003932	-3.95549	IQCH	IQ motif containing H
4	0.000558	-3.80982	ARHGEF12	Rho guanine nucleotide exchange factor 12
5	0.001217	-3.79103	G6PC	glucose-6-phosphatase catalytic subunit
6	0.008813	-3.69686	ZNF711	zinc finger protein 711
7	0.006622	-3.64257	MUC15	mucin 15, cell surface associated
8	0.022158	-3.58197	DAZ4	deleted in azoospermia 4
9	0.003595	-3.49236	FOXD4L1	forkhead box D4-like 1
10	0.000954	-3.45167	ACHE	acetylcholinesterase (Cartwright blood group)
11	0.039188	-3.43862	POU1F1	POU class 1 homeobox 1
12	0.005477	-3.34622	DNAJC12	DnaJ heat shock protein family (Hsp40) member C12
13	0.008952	-3.29021	GSTA3	glutathione S-transferase alpha 3
14	0.001068	-3.26434	GLS2	glutaminase 2
15	0.024868	-3.25909	LOC105374042	uncharacterized LOC105374042
16	0.002826	-3.23012	ARNT	aryl hydrocarbon receptor nuclear translocator
17	0.016131	-3.22905	LOC102725022	uncharacterized LOC102725022
18	0.01333	-3.2263	DNM2	dynamin 2
19	0.000459	-3.22197	NPHP1	nephrocystin 1
20	0.007368	-3.18241	FGFRL1	fibroblast growth factor receptor-like 1
21	0.017489	-3.16411	KIZ	kizuna centrosomal protein
22	0.002889	-3.11692	SPX	spexin hormone
23	0.04922	-3.10935	THADA	THADA, armadillo repeat containing
24	0.024594	-3.10803	SLC16A10	solute carrier family 16 member 10
25	0.031274	-3.10765	NRG4	neuregulin 4
26	0.008803	-3.10075	ALB	albumin
27	0.058434	-3.09777	TMEM232	transmembrane protein 232
28	0.047128	-3.09139	FBXO3	F-box protein 3
29	0.012297	-3.08895	FBXO24	F-box protein 24
30	0.041811	-3.07933	PACRG	PARK2 coregulated
31	0.016779	-3.0718	LINC01550	long intergenic non-protein coding RNA 1550
32	0.007114	-3.03498	LOC285095	uncharacterized LOC285095
33	0.034439	-3.03491	LOC340017	uncharacterized LOC340017
34	0.019568	-3.03161	ZBTB18	zinc finger and BTB domain containing 18
35	0.018676	-3.02953	DCUN1D1	defective in cullin neddylation 1 domain containing 1
36	0.023428	-3.02066	RAB39B	RAB39B, member RAS oncogene family
37	0.00908	-3.01468	LINC00558	long intergenic non-protein coding RNA 558
38	0.013814	-3.01361	CTNND2	catenin delta 2
39	0.033458	-3.01068	RUBCN	RUN and cysteine rich domain containing beclin 1 interacting protein
40	0.00656	-3.00539	GNMT	glycine N-methyltransferase
41	0.018599	-2.99979	TNK2	tyrosine kinase non receptor 2
42	0.002779	-2.99305	INTS10	integrator complex subunit 10
43	0.042672	-2.99218	PHLDB2	pleckstrin homology like domain family B member 2
44	0.058962	-2.99131	PRMT8	protein arginine methyltransferase 8
45	0.054553	-2.98939	PAX3	paired box 3
46	0.052878	-2.98665	IDUA	iduronidase, alpha-L-
47	0.009543	-2.98269	NPPC	natriuretic peptide C
48	0.008068	-2.9768	LOC101928797	uncharacterized LOC101928797
49	0.001607	-2.97115	CYP2E1	cytochrome P450 family 2 subfamily E member 1
50	0.009645	-2.94958	INSL6	insulin like 6
51	0.003218	-2.94731	NLRP2	NLR family pyrin domain containing 2
52	0.054187	-2.9301	KLHL32	kelch like family member 32
53	0.023339	-2.92637	TSN	translin
54	0.002815	-2.90809	DCDC5	doublecortin domain containing 5
55	0.019243	-2.89635	PACSIN1	protein kinase C and casein kinase substrate in neurons 1
56	0.04382	-2.8792	RGS13	regulator of G-protein signaling 13
57	0.001131	-2.87633	GCAT	glycine C-acetyltransferase
58	0.005314	-2.87432	KIAA1654	KIAA1654 protein
59	0.01091	-2.87269	MROH8	maestro heat like repeat family member 8
60	0.029805	-2.86855	OR1F2P	olfactory receptor family 1 subfamily F member 2 pseudogene
61	0.000671	-2.86219	CAPRIN2	caprin family member 2
62	0.00054	-2.85892	LOC101927085	uncharacterized LOC101927085
63	0.03126	-2.8513	ALDOB	aldolase, fructose-bisphosphate B
64	0.045296	-2.84306	LOC101928417	uncharacterized LOC101928417
65	0.002689	-2.83782	LDB3	LIM domain binding 3
66	0.005946	-2.83655	LOC100130458	uncharacterized LOC100130458
67	0.019919	-2.8161	DOK5	docking protein 5
68	0.004047	-2.81458	SDCBP2-AS1	SDCBP2 antisense RNA 1
69	0.046505	-2.80773	ZFP36L1	ZFP36 ring finger protein like 1
70	0.033393	-2.79903	MORC1	MORC family CW-type zinc finger 1
71	0.001825	-2.79573	C19orf12	chromosome 19 open reading frame 12
72	0.009593	-2.79548	DUSP19	dual specificity phosphatase 19
73	0.004123	-2.76521	CHAF1B	chromatin assembly factor 1 subunit B
74	0.015519	-2.76133	GRIA2	glutamate ionotropic receptor AMPA type subunit 2
75	0.020618	-2.75521	BTF3	basic transcription factor 3
76	0.000538	-2.74926	TRIM50	tripartite motif containing 50
77	0.033965	-2.74506	FOXP2	forkhead box P2
78	0.002257	-2.74036	SAMD1	sterile alpha motif domain containing 1
79	0.003595	-2.73515	IL20RA	interleukin 20 receptor subunit alpha
80	0.003745	-2.73504	SLC6A4	solute carrier family 6 member 4
81	0.020482	-2.73006	ATP2A3	ATPase sarcoplasmic
82	0.007689	-2.72679	QTRT1	queuine tRNA-ribosyltransferase catalytic subunit 1
83	0.001009	-2.72507	C9orf66	chromosome 9 open reading frame 66
84	0.049528	-2.72355	OFCC1	orofacial cleft 1 candidate 1
85	0.004411	-2.72223	PATJ	PATJ, crumbs cell polarity complex component
86	0.008245	-2.72172	LOC101926962	uncharacterized LOC101926962
87	0.018455	-2.70869	ZNF333	zinc finger protein 333
88	0.003887	-2.69715	DCDC2B	doublecortin domain containing 2B
89	0.047991	-2.69229	TEX11	testis expressed 11
90	0.020655	-2.6841	CLIP3	CAP-Gly domain containing linker protein 3
91	0.02449	-2.67909	ZNF224	zinc finger protein 224
92	0.011954	-2.67107	SAP30L	SAP30 like
93	0.01287	-2.66953	HYALP1	hyaluronoglucosaminidase pseudogene 1
94	0.058568	-2.66761	DANCR	differentiation antagonizing non-protein coding RNA
95	0.045748	-2.66096	AKAP14	A-kinase anchoring protein 14
96	0.001257	-2.66096	ZFR2	zinc finger RNA binding protein 2
97	0.042883	-2.65966	LOC101929255	uncharacterized LOC101929255
98	0.022851	-2.6461	CCDC148	coiled-coil domain containing 148
99	0.012651	-2.64525	HIST1H2AK	histone cluster 1, H2ak
100	0.033072	-2.63939	BCAN	brevican
101	0.031244	-2.63841	C12orf60	chromosome 12 open reading frame 60
102	0.007389	-2.63207	LOC284950	uncharacterized LOC284950
103	0.018793	-2.62003	LINC00301	long intergenic non-protein coding RNA 301
104	0.016805	-2.61303	SFTA3	surfactant associated 3
105	0.025399	-2.61238	CYP19A1	cytochrome P450 family 19 subfamily A member 1
106	0.004339	-2.60306	TRHDE-AS1	TRHDE antisense RNA 1
107	0.051319	-2.59828	PCDH10	protocadherin 10
108	0.005839	-2.59705	AGO4	argonaute 4, RISC catalytic component
109	0.009939	-2.59485	VIPR2	vasoactive intestinal peptide receptor 2
110	0.002008	-2.59176	SH3GL1P2	SH3 domain containing GRB2 like 1, endophilin A2 pseudogene 2
111	0.011321	-2.59039	IQCF2	IQ motif containing F2
112	0.002078	-2.59038	LINC00675	long intergenic non-protein coding RNA 675
113	0.030939	-2.58896	ZBED3-AS1	ZBED3 antisense RNA 1
114	0.00129	-2.58409	LRRC10B	leucine rich repeat containing 10B
115	0.031146	-2.57929	PAX8	paired box 8
116	0.029042	-2.57864	TKTL1	transketolase like 1
117	0.003869	-2.57707	NPC1L1	NPC1 like intracellular cholesterol transporter 1
118	0.010035	-2.57665	TNFRSF11B	TNF receptor superfamily member 11b
119	0.006096	-2.56729	IPO9	importin 9
120	0.006341	-2.56553	MYO3A	myosin IIIA
121	0.041835	-2.56532	KLHL1	kelch like family member 1
122	0.033146	-2.56461	RAD21L1	RAD21 cohesin complex component like 1
123	0.031455	-2.56355	LOC100506999	uncharacterized LOC100506999
124	0.001655	-2.56067	DERL1	derlin 1
125	0.025769	-2.55092	LOC645513	septin 7 pseudogene
126	0.045224	-2.54985	SPAG17	sperm associated antigen 17
127	0.038949	-2.54849	LOC1720	dihydrofolate reductase pseudogene
128	0.012244	-2.54544	CD46	CD46 molecule
129	0.009361	-2.54525	SCUBE1	signal peptide, CUB domain and EGF like domain containing 1
130	0.052071	-2.54409	KLF12	Kruppel like factor 12
131	0.002063	-2.54265	PXMP4	peroxisomal membrane protein 4
132	0.025267	-2.52772	LINC00304	long intergenic non-protein coding RNA 304
133	0.008191	-2.52316	MAP7	microtubule associated protein 7
134	0.039125	-2.5205	GSC2	goosecoid homeobox 2
135	0.042134	-2.51702	MYH2	myosin heavy chain 2
136	0.004816	-2.51509	ICA1L	islet cell autoantigen 1 like
137	0.016615	-2.50663	GRIK1	glutamate ionotropic receptor kainate type subunit 1
138	0.0145	-2.50401	CRAT37	cervical cancer-associated transcript 37
139	0.052486	-2.49168	FAM185A	family with sequence similarity 185 member A
140	0.017952	-2.48987	1900-01-01	membrane associated ring-CH-type finger 11
141	0.015266	-2.48769	CCDC160	coiled-coil domain containing 160
142	0.034403	-2.48539	BCRP3	breakpoint cluster region pseudogene 3
143	0.021992	-2.4838	SFXN4	sideroflexin 4
144	0.01281	-2.47852	HTR1A	5-hydroxytryptamine receptor 1A
145	0.008586	-2.47121	GLE1	GLE1, RNA export mediator
146	0.030518	-2.46915	LOC100422737	uncharacterized LOC100422737
147	0.015738	-2.46573	ALDH6A1	aldehyde dehydrogenase 6 family member A1
148	0.038474	-2.46464	LOC101928741	uncharacterized LOC101928741
149	0.003724	-2.46262	B4GALNT2	beta-1,4-N-acetyl-galactosaminyltransferase 2
150	0.006366	-2.46028	ABTB1	ankyrin repeat and BTB domain containing 1
151	0.018815	-2.45794	NEUROG1	neurogenin 1
152	0.057416	-2.45292	LPO	lactoperoxidase
153	0.009594	-2.45282	ANP32A	acidic nuclear phosphoprotein 32 family member A
154	0.033781	-2.4489	TMED6	transmembrane p24 trafficking protein 6
155	0.003067	-2.44563	GPR55	G protein-coupled receptor 55
156	0.008501	-2.44383	TCP11L2	t-complex 11 like 2
157	0.006254	-2.43978	CHRM3	cholinergic receptor muscarinic 3
158	0.008264	-2.43973	EPB41L5	erythrocyte membrane protein band 4.1 like 5
159	0.013289	-2.43292	LIPJ	lipase family member J
160	0.011192	-2.42388	C5orf66-AS1	C5orf66 antisense RNA 1
161	0.022088	-2.42051	SSX1	SSX family member 1
162	0.045796	-2.41972	DUX1	double homeobox 1
163	0.001869	-2.41586	C21orf58	chromosome 21 open reading frame 58
164	0.034371	-2.41064	SPAM1	sperm adhesion molecule 1
165	0.050591	-2.40928	TMEM26	transmembrane protein 26
166	0.020205	-2.40633	ELOVL2-AS1	ELOVL2 antisense RNA 1
167	0.0104	-2.40174	ST6GALNAC5	ST6 N-acetylgalactosaminide alpha-2,6-sialyltransferase 5
168	0.004879	-2.39924	TRHDE	thyrotropin releasing hormone degrading enzyme
169	0.031764	-2.39914	ABCC12	ATP binding cassette subfamily C member 12
170	0.006389	-2.39539	CCDC37-AS1	CCDC37 antisense RNA 1 (head to head)
171	0.033899	-2.3933	PAK5	p21 (RAC1) activated kinase 5
172	0.029708	-2.39185	SCEL	sciellin
173	0.026671	-2.38834	FLCN	folliculin
174	0.027601	-2.38684	KCNJ16	potassium voltage-gated channel subfamily J member 16
175	0.013346	-2.37545	TRPC4	transient receptor potential cation channel subfamily C member 4
176	0.053	-2.37361	HDLBP	high density lipoprotein binding protein
177	0.016954	-2.36505	EYA3	EYA transcriptional coactivator and phosphatase 3
178	0.042091	-2.36489	GSK3A	glycogen synthase kinase 3 alpha
179	0.05157	-2.36455	LOC101928068	uncharacterized LOC101928068
180	0.014572	-2.36341	MAPK15	mitogen-activated protein kinase 15
181	0.00318	-2.36264	DKFZP434K028	uncharacterized LOC26070
182	0.004078	-2.36171	MIB2	mindbomb E3 ubiquitin protein ligase 2
183	0.019987	-2.36012	MYLK3	myosin light chain kinase 3
184	0.018655	-2.35891	ENPP1	ectonucleotide pyrophosphatase
185	0.01211	-2.35843	PM20D1	peptidase M20 domain containing 1
186	0.001862	-2.35492	LOC101929538	uncharacterized LOC101929538
187	0.019984	-2.35358	FERMT1	fermitin family member 1
188	0.057845	-2.35051	KCNJ5	potassium voltage-gated channel subfamily J member 5
189	0.027062	-2.35038	LOC101928847	uncharacterized LOC101928847
190	0.009005	-2.34997	SSMEM1	serine rich single-pass membrane protein 1
191	0.03146	-2.34863	MMRN2	multimerin 2
192	0.001747	-2.34557	PDGFC	platelet derived growth factor C
193	0.043059	-2.34548	SLC4A4	solute carrier family 4 member 4
194	0.050595	-2.34171	MACROD1	MACRO domain containing 1
195	0.003035	-2.33781	IMPAD1	inositol monophosphatase domain containing 1
196	0.021402	-2.33244	UROS	uroporphyrinogen III synthase
197	0.011986	-2.33049	CELSR3	cadherin EGF LAG seven-pass G-type receptor 3
198	0.024265	-2.3299	YME1L1	YME1 like 1 ATPase
199	0.037995	-2.3298	OR1A2	olfactory receptor family 1 subfamily A member 2
200	0.055316	-2.32526	CACNA1E	calcium voltage-gated channel subunit alpha1 E
201	0.007977	-2.32366	LOC150051	uncharacterized LOC150051
202	0.011886	-2.32161	HPCAL4	hippocalcin like 4
203	0.04446	-2.3192	SERPINI2	serpin family I member 2
204	0.02342	-2.31664	IL4	interleukin 4
205	0.056622	-2.31034	CDON	cell adhesion associated, oncogene regulated
206	0.015272	-2.30729	RCOR3	REST corepressor 3
207	0.024907	-2.30704	GABRR3	gamma-aminobutyric acid type A receptor rho3 subunit (gene
208	0.010917	-2.30701	PAK3	p21 (RAC1) activated kinase 3
209	0.051538	-2.30579	CFAP100	cilia and flagella associated protein 100
210	0.007954	-2.30519	RBBP9	RB binding protein 9, serine hydrolase
211	0.047549	-2.30378	BAIAP2-AS1	BAIAP2 antisense RNA 1 (head to head)
212	0.038059	-2.3029	MFAP3	microfibrillar associated protein 3
213	0.052427	-2.30282	SPANXA2	SPANX family member A2
214	0.024986	-2.29986	ATP6V0A1	ATPase H+ transporting V0 subunit a1
215	0.051037	-2.29791	BAGE2	B melanoma antigen family member 2
216	0.036429	-2.29775	USP9Y	ubiquitin specific peptidase 9, Y-linked
217	0.013392	-2.29679	SMC1B	structural maintenance of chromosomes 1B
218	0.05313	-2.29652	PDE1C	phosphodiesterase 1C
219	0.008839	-2.29575	KLHDC7A	kelch domain containing 7A
220	0.010746	-2.2956	MLANA	melan-A
221	0.043426	-2.29034	FGL1	fibrinogen like 1
222	0.057021	-2.28956	TC2N	tandem C2 domains, nuclear
223	0.034566	-2.28927	LOC100505938	uncharacterized LOC100505938
224	0.009036	-2.2889	AZGP1	alpha-2-glycoprotein 1, zinc-binding
225	0.002149	-2.28864	KDM8	lysine demethylase 8
226	0.031638	-2.28774	PADI4	peptidyl arginine deiminase 4
227	0.04396	-2.28692	SMLR1	small leucine rich protein 1
228	0.016075	-2.28193	PRTG	protogenin
229	0.037491	-2.28162	LOC100129620	uncharacterized LOC100129620
230	0.053674	-2.28161	FMN2	formin 2
231	0.008347	-2.2805	COCH	cochlin
232	0.016541	-2.2803	PPP1R26-AS1	PPP1R26 antisense RNA 1
233	0.023309	-2.27822	TSSK6	testis specific serine kinase 6
234	0.039878	-2.27623	ERC2	ELKS
235	0.042308	-2.27579	LINC00408	long intergenic non-protein coding RNA 408
236	0.009802	-2.27367	CD37	CD37 molecule
237	0.005118	-2.27173	VEPH1	ventricular zone expressed PH domain containing 1
238	0.018778	-2.27058	PRB3	proline rich protein BstNI subfamily 3
239	0.034374	-2.27029	KDM5B	lysine demethylase 5B
240	0.016543	-2.26951	MDH1B	malate dehydrogenase 1B
241	0.038968	-2.26872	CALN1	calneuron 1
242	0.048329	-2.26845	FBXO10	F-box protein 10
243	0.032266	-2.26321	LOC440704	uncharacterized LOC440704
244	0.013436	-2.25846	RPS6KA6	ribosomal protein S6 kinase A6
245	0.018042	-2.24869	HTR3C	5-hydroxytryptamine receptor 3C
246	0.036824	-2.24844	MYH3	myosin, heavy chain 3, skeletal muscle, embryonic
247	0.04821	-2.24757	ATP11A-AS1	ATP11A antisense RNA 1
248	0.024599	-2.24674	ZNF317	zinc finger protein 317
249	0.010354	-2.24584	NMD3	NMD3 ribosome export adaptor
250	0.01023	-2.24446	ZNF229	zinc finger protein 229
251	0.007748	-2.24031	LOC400794	uncharacterized LOC400794
252	0.026681	-2.23917	MAGI2-AS2	MAGI2 antisense RNA 2
253	0.022573	-2.23872	LOC102725108	uncharacterized LOC102725108
254	0.012916	-2.23798	KRT78	keratin 78
255	0.012803	-2.23692	LPAR3	lysophosphatidic acid receptor 3
256	0.046552	-2.23667	PIDD1	p53-induced death domain protein 1
257	0.021961	-2.23539	WFDC10B	WAP four-disulfide core domain 10B
258	0.004359	-2.23007	ENOX2	ecto-NOX disulfide-thiol exchanger 2
259	0.011212	-2.22956	C8orf17	chromosome 8 open reading frame 17
260	0.012675	-2.22883	FAM47E	family with sequence similarity 47 member E
261	0.045968	-2.22568	HP11014	uncharacterized HP11014
262	0.023596	-2.22521	NTRK3-AS1	NTRK3 antisense RNA 1
263	0.011909	-2.21996	PPP2R2D	protein phosphatase 2 regulatory subunit Bdelta
264	0.003304	-2.21771	TMEM74	transmembrane protein 74
265	0.036785	-2.21734	AKIRIN1	akirin 1
266	0.027394	-2.2132	VWA5B2	von Willebrand factor A domain containing 5B2
267	0.046267	-2.21306	FAM208A	family with sequence similarity 208 member A
268	0.011922	-2.21176	KRTAP10-12	keratin associated protein 10-12
269	0.03612	-2.21156	LOC101927702	uncharacterized LOC101927702
270	0.022137	-2.21101	RFX4	regulatory factor X4
271	0.020914	-2.21073	MCOLN3	mucolipin 3
272	0.019594	-2.20749	KLK12	kallikrein related peptidase 12
273	0.029206	-2.20665	NKAPP1	NFKB activating protein pseudogene 1
274	0.031976	-2.20627	DNASE1	deoxyribonuclease 1
275	0.022169	-2.20385	COA3	cytochrome c oxidase assembly factor 3
276	0.025911	-2.20172	LINC00927	long intergenic non-protein coding RNA 927
277	0.030787	-2.19998	DPYD	dihydropyrimidine dehydrogenase
278	0.02331	-2.19826	LTBP3	latent transforming growth factor beta binding protein 3
279	0.008195	-2.19627	GNAS	GNAS complex locus
280	0.050973	-2.19201	AKAP4	A-kinase anchoring protein 4
281	0.017387	-2.1871	MCF2L2	MCF.2 cell line derived transforming sequence-like 2
282	0.004219	-2.18703	SHANK2	SH3 and multiple ankyrin repeat domains 2
283	0.039633	-2.18277	CNTN4	contactin 4
284	0.033492	-2.18211	BAIAP2	BAI1 associated protein 2
285	0.040932	-2.18166	MSH6	mutS homolog 6
286	0.056718	-2.17984	GATM	glycine amidinotransferase
287	0.044346	-2.17974	PDX1	pancreatic and duodenal homeobox 1
288	0.033673	-2.17555	VPS37D	VPS37D, ESCRT-I subunit
289	0.057944	-2.17233	LINC01553	long intergenic non-protein coding RNA 1553
290	0.025183	-2.1671	KLK1	kallikrein 1
291	0.026419	-2.16526	MEGF11	multiple EGF like domains 11
292	0.028026	-2.16525	LOC101929953	uncharacterized LOC101929953
293	0.017597	-2.16058	SNAI3-AS1	SNAI3 antisense RNA 1
294	0.014232	-2.15919	STK35	serine
295	0.04151	-2.15914	LOC101929315	uncharacterized LOC101929315
296	0.047362	-2.1587	MSTN	myostatin
297	0.051233	-2.15652	B3GALNT1	beta-1,3-N-acetylgalactosaminyltransferase 1 (globoside blood group)
298	0.042872	-2.15517	MAN2C1	mannosidase alpha class 2C member 1
299	0.002409	-2.155	CASC7	cancer susceptibility candidate 7 (non-protein coding)
300	0.036418	-2.15495	BEST3	bestrophin 3
301	0.006835	-2.15491	SLC39A8	solute carrier family 39 member 8
302	0.023394	-2.1496	GFAP	glial fibrillary acidic protein
303	0.038412	-2.1476	LOC286154	uncharacterized LOC286154
304	0.016587	-2.14442	TLR8-AS1	TLR8 antisense RNA 1
305	0.030307	-2.14242	DPP10	dipeptidyl peptidase like 10
306	0.044574	-2.14148	CR2	complement component 3d receptor 2
307	0.052846	-2.14111	LOC101927051	uncharacterized LOC101927051
308	0.059177	-2.13901	TRMT44	tRNA methyltransferase 44 homolog (S. cerevisiae)
309	0.015956	-2.13697	NEDD4L	neural precursor cell expressed, developmentally down-regulated 4-like, E3 ubiquitin protein ligase
310	0.017667	-2.1349	KLC4	kinesin light chain 4
311	0.057314	-2.13479	DLG4	discs large MAGUK scaffold protein 4
312	0.024108	-2.13335	RGMB	repulsive guidance molecule family member b
313	0.010035	-2.13307	PYGO2	pygopus family PHD finger 2
314	0.029894	-2.1294	ZNF221	zinc finger protein 221
315	0.054311	-2.12927	LSM14B	LSM family member 14B
316	0.030535	-2.12828	ZNF852	zinc finger protein 852
317	0.024416	-2.12798	SLC29A2	solute carrier family 29 member 2
318	0.028701	-2.12782	CEACAM5	carcinoembryonic antigen related cell adhesion molecule 5
319	0.037272	-2.12692	EPS15L1	epidermal growth factor receptor pathway substrate 15 like 1
320	0.036847	-2.12675	CMYA5	cardiomyopathy associated 5
321	0.020895	-2.12593	ATP4A	ATPase H+
322	0.022745	-2.1251	NRL	neural retina leucine zipper
323	0.026742	-2.12496	ETV5	ETS variant 5
324	0.019723	-2.12241	PCYT2	phosphate cytidylyltransferase 2, ethanolamine
325	0.027408	-2.12194	RNFT1	ring finger protein, transmembrane 1
326	0.005354	-2.12065	DDN	dendrin
327	0.016821	-2.11962	CD24	CD24 molecule
328	0.011259	-2.11815	PRKAA2	protein kinase AMP-activated catalytic subunit alpha 2
329	0.045444	-2.11788	RUFY2	RUN and FYVE domain containing 2
330	0.024676	-2.11728	LRRN4	leucine rich repeat neuronal 4
331	0.012841	-2.11599	LOC101927377	uncharacterized LOC101927377
332	0.057448	-2.1157	DYDC2	DPY30 domain containing 2
333	0.001916	-2.11452	AGFG2	ArfGAP with FG repeats 2
334	0.007362	-2.11106	LOC100130950	uncharacterized LOC100130950
335	0.053404	-2.10995	ERAP2	endoplasmic reticulum aminopeptidase 2
336	0.030862	-2.10849	PPFIBP1	PPFIA binding protein 1
337	0.009711	-2.10826	TINCR	tissue differentiation-inducing non-protein coding RNA
338	0.023214	-2.10789	CXCL17	C-X-C motif chemokine ligand 17
339	0.037052	-2.10464	PRPF31	pre-mRNA processing factor 31
340	0.015281	-2.10201	FCGR1A	Fc fragment of IgG receptor Ia
341	0.007693	-2.10177	CDC25A	cell division cycle 25A
342	0.031035	-2.10132	PDIA2	protein disulfide isomerase family A member 2
343	0.02946	-2.09645	KIF6	kinesin family member 6
344	0.039	-2.09484	LINC00616	long intergenic non-protein coding RNA 616
345	0.050616	-2.09189	LINC01105	long intergenic non-protein coding RNA 1105
346	0.029523	-2.09123	MAD2L1	MAD2 mitotic arrest deficient-like 1 (yeast)
347	0.039665	-2.08717	LOC613266	uncharacterized LOC613266
348	0.01877	-2.08637	LINC01620	long intergenic non-protein coding RNA 1620
349	0.002473	-2.08585	KLHL23	kelch like family member 23
350	0.01161	-2.08559	TMEM56	transmembrane protein 56
351	0.038183	-2.08422	LINC00240	long intergenic non-protein coding RNA 240
352	0.045737	-2.08117	POU2AF1	POU class 2 associating factor 1
353	0.028278	-2.08102	NLRC4	NLR family CARD domain containing 4
354	0.059013	-2.08092	TERB2	telomere repeat binding bouquet formation protein 2
355	0.0453	-2.08065	ASAP1-IT2	ASAP1 intronic transcript 2
356	0.015502	-2.07979	PEX13	peroxisomal biogenesis factor 13
357	0.003565	-2.07891	C5	complement component 5
358	0.005565	-2.07802	C17orf98	chromosome 17 open reading frame 98
359	0.008534	-2.07557	PLAC4	placenta specific 4
360	0.037359	-2.0723	FAN1	FANCD2
361	0.014288	-2.06395	NFKB2	nuclear factor kappa B subunit 2
362	0.020557	-2.06288	ADGRF3	adhesion G protein-coupled receptor F3
363	0.005021	-2.06277	LOC101927933	uncharacterized LOC101927933
364	0.025002	-2.0615	ADGB	androglobin
365	0.011907	-2.05924	GDF15	growth differentiation factor 15
366	0.056206	-2.05884	SIRT5	sirtuin 5
367	0.020472	-2.05821	ZNF865	zinc finger protein 865
368	0.014922	-2.05651	GUSBP11	glucuronidase, beta pseudogene 11
369	0.003369	-2.0557	OR2L2	olfactory receptor family 2 subfamily L member 2
370	0.039895	-2.05335	LINC01361	long intergenic non-protein coding RNA 1361
371	0.031091	-2.05256	MTCP1	mature T-cell proliferation 1
372	0.046932	-2.05167	EWSAT1	Ewing sarcoma associated transcript 1
373	0.034609	-2.05121	ODF4	outer dense fiber of sperm tails 4
374	0.014314	-2.04775	HHLA1	HERV-H LTR-associating 1
375	0.026234	-2.04398	LINC01558	long intergenic non-protein coding RNA 1558
376	0.042361	-2.0427	DDX11L2	DEAD
377	0.003238	-2.03838	KIR2DL3	killer cell immunoglobulin like receptor, two Ig domains and long cytoplasmic tail 3
378	0.027995	-2.03785	IL1RN	interleukin 1 receptor antagonist
379	0.042029	-2.03743	HIF3A	hypoxia inducible factor 3 alpha subunit
380	0.006815	-2.03725	UFL1	UFM1 specific ligase 1
381	0.026652	-2.03698	VN1R4	vomeronasal 1 receptor 4
382	0.010456	-2.03668	STXBP6	syntaxin binding protein 6
383	0.013874	-2.03588	N4BP2L1	NEDD4 binding protein 2 like 1
384	0.05873	-2.03562	LOC729866	uncharacterized LOC729866
385	0.059397	-2.03521	WDR66	WD repeat domain 66
386	0.010863	-2.03156	GP2	glycoprotein 2
387	0.019177	-2.0289	ADAM22	ADAM metallopeptidase domain 22
388	0.023	-2.02707	MINCR	MYC-induced long noncoding RNA
389	0.028538	-2.02626	TMEM229B	transmembrane protein 229B
390	0.057131	-2.02598	LOC100505985	uncharacterized LOC100505985
391	0.039835	-2.02521	LOC100128325	uncharacterized LOC100128325
392	0.031326	-2.02474	FBXL21	F-box and leucine rich repeat protein 21 (gene
393	0.030478	-2.01691	ROPN1L	rhophilin associated tail protein 1 like
394	0.020858	-2.01676	RGS11	regulator of G-protein signaling 11
395	0.038896	-2.01233	PADI2	peptidyl arginine deiminase 2
396	0.045143	-2.00938	C10orf95	chromosome 10 open reading frame 95
397	0.024234	-2.00915	ATP5A1	ATP synthase, H+ transporting, mitochondrial F1 complex, alpha subunit 1, cardiac muscle
398	0.019431	-2.0084	HRH3	histamine receptor H3
399	0.023301	-2.00806	MINOS1P1	mitochondrial inner membrane organizing system 1 pseudogene 1
400	0.035462	-2.00305	PNLIPRP1	pancreatic lipase related protein 1
401	0.010407	-2.00231	PRUNE1	prune exopolyphosphatase
402	0.019427	-2.00197	PSG2	pregnancy specific beta-1-glycoprotein 2
403	0.037146	-2.0009	MYH16	myosin heavy chain 16 pseudogene
404	0.022459	-1.99978	TERF2	telomeric repeat binding factor 2
405	0.038199	-1.9949	TGFBR1	transforming growth factor beta receptor 1
406	0.01126	-1.99187	C2orf71	chromosome 2 open reading frame 71
407	0.01	-1.99168	MBD3L1	methyl-CpG binding domain protein 3 like 1
408	0.029554	-1.9905	CFAP69	cilia and flagella associated protein 69
409	0.046831	-1.99049	SLC2A13	solute carrier family 2 member 13
410	0.007852	-1.98668	STK24	serine
411	0.036975	-1.98654	TRABD	TraB domain containing
412	0.040127	-1.98585	HOMER2	homer scaffolding protein 2
413	0.05157	-1.98199	IGF2BP3	insulin like growth factor 2 mRNA binding protein 3
414	0.011553	-1.98079	CADPS	calcium dependent secretion activator
415	0.02248	-1.98046	P4HB	prolyl 4-hydroxylase subunit beta
416	0.038094	-1.97898	MIRLET7DHG	MIRLET7D host gene
417	0.033285	-1.97771	MSANTD1	Myb
418	0.052817	-1.97691	KCNK7	potassium two pore domain channel subfamily K member 7
419	0.042696	-1.97688	SPTLC1	serine palmitoyltransferase long chain base subunit 1
420	0.036723	-1.9735	CACNG3	calcium voltage-gated channel auxiliary subunit gamma 3
421	0.053711	-1.97222	CASR	calcium sensing receptor
422	0.026625	-1.96897	RYR2	ryanodine receptor 2
423	0.040194	-1.96867	LOC101929373	uncharacterized LOC101929373
424	0.048315	-1.96844	LOC388882	uncharacterized LOC388882
425	0.016956	-1.96833	IGLL5	immunoglobulin lambda like polypeptide 5
426	0.042283	-1.96666	FGF12	fibroblast growth factor 12
427	0.031501	-1.96623	NRCAM	neuronal cell adhesion molecule
428	0.00724	-1.96607	TXNL4A	thioredoxin like 4A
429	0.004169	-1.96258	VWA1	von Willebrand factor A domain containing 1
430	0.048862	-1.96203	CLPB	ClpB homolog, mitochondrial AAA ATPase chaperonin
431	0.045742	-1.96032	LRP1B	LDL receptor related protein 1B
432	0.015309	-1.959	ENO3	enolase 3
433	0.019837	-1.95627	RPUSD3	RNA pseudouridylate synthase domain containing 3
434	0.014967	-1.95426	HUS1	HUS1 checkpoint clamp component
435	0.051187	-1.95408	FBXL18	F-box and leucine rich repeat protein 18
436	0.027168	-1.95385	PRMT1	protein arginine methyltransferase 1
437	0.015296	-1.94895	AURKA	aurora kinase A
438	0.038149	-1.94891	AVPR1B	arginine vasopressin receptor 1B
439	0.020304	-1.94876	LOC727916	uncharacterized LOC727916
440	0.020763	-1.94746	PAIP2B	poly(A) binding protein interacting protein 2B
441	0.027231	-1.94703	SLC25A37	solute carrier family 25 member 37
442	0.04153	-1.94667	PEG10	paternally expressed 10
443	0.018499	-1.94637	LOC101927432	uncharacterized LOC101927432
444	0.053782	-1.94626	TNRC6C	trinucleotide repeat containing 6C
445	0.03535	-1.94373	GATA4	GATA binding protein 4
446	0.049017	-1.94321	SVIL	supervillin
447	0.024069	-1.94244	FAM167A-AS1	FAM167A antisense RNA 1
448	0.026364	-1.94215	TENM3	teneurin transmembrane protein 3
449	0.029829	-1.94044	NPAS1	neuronal PAS domain protein 1
450	0.035898	-1.93954	GSTCD	glutathione S-transferase C-terminal domain containing
451	0.016662	-1.93843	LOC284080	uncharacterized LOC284080
452	0.044679	-1.93736	LINC00643	long intergenic non-protein coding RNA 643
453	0.057985	-1.93546	GIPR	gastric inhibitory polypeptide receptor
454	0.030897	-1.93215	F11	coagulation factor XI
455	0.059683	-1.93061	PGLYRP3	peptidoglycan recognition protein 3
456	0.039654	-1.92953	PRRG2	proline rich and Gla domain 2
457	0.048648	-1.92842	ETV2	ETS variant 2
458	0.040135	-1.92787	AP1S1	adaptor related protein complex 1 sigma 1 subunit
459	0.019552	-1.92652	SEL1L	SEL1L ERAD E3 ligase adaptor subunit
460	0.017448	-1.92466	BMP10	bone morphogenetic protein 10
461	0.00813	-1.92271	SLC35D3	solute carrier family 35 member D3
462	0.013798	-1.92214	AFDN	afadin, adherens junction formation factor
463	0.03727	-1.92118	C11orf1	chromosome 11 open reading frame 1
464	0.016654	-1.92087	SRSF12	serine and arginine rich splicing factor 12
465	0.010484	-1.92043	TDH	L-threonine dehydrogenase (pseudogene)
466	0.016073	-1.91967	SCAF4	SR-related CTD associated factor 4
467	0.022542	-1.91942	MAPT	microtubule associated protein tau
468	0.029781	-1.91563	BPIFB2	BPI fold containing family B member 2
469	0.058247	-1.91367	ZKSCAN3	zinc finger with KRAB and SCAN domains 3
470	0.036161	-1.91288	SYT5	synaptotagmin 5
471	0.028552	-1.91125	GIT2	GIT ArfGAP 2
472	0.05286	-1.90878	LGI4	leucine rich repeat LGI family member 4
473	0.010029	-1.90873	TPCN2	two pore segment channel 2
474	0.042228	-1.90854	THUMPD3-AS1	THUMPD3 antisense RNA 1
475	0.019429	-1.90823	NXPH2	neurexophilin 2
476	0.03085	-1.90683	LOC729083	uncharacterized LOC729083
477	0.039826	-1.90666	NAT8B	N-acetyltransferase 8B (putative, gene
478	0.022053	-1.90663	LOC100505824	uncharacterized LOC100505824
479	0.02028	-1.906	SLC25A21	solute carrier family 25 member 21
480	0.013727	-1.90513	BHLHA15	basic helix-loop-helix family member a15
481	0.014149	-1.90414	GRAMD4	GRAM domain containing 4
482	0.017075	-1.90394	SLC15A4	solute carrier family 15 member 4
483	0.045216	-1.90375	LOC100505622	uncharacterized LOC100505622
484	0.01826	-1.90237	MTSS1L	metastasis suppressor 1 like
485	0.038473	-1.90205	LIMK1	LIM domain kinase 1
486	0.045219	-1.90132	LOXL2	lysyl oxidase like 2
487	0.023813	-1.90008	PPP2R3B	protein phosphatase 2 regulatory subunit B''beta
488	0.019021	-1.89922	PDCL2	phosducin like 2
489	0.004994	-1.89881	DTX3	deltex E3 ubiquitin ligase 3
490	0.046652	-1.89632	CABP2	calcium binding protein 2
491	0.033097	-1.89617	TSC22D1-AS1	TSC22D1 antisense RNA 1
492	0.040842	-1.89466	AMER2	APC membrane recruitment protein 2
493	0.023144	-1.89395	SLC39A5	solute carrier family 39 member 5
494	0.017858	-1.89347	PTTG3P	pituitary tumor-transforming 3, pseudogene
495	0.008903	-1.89202	GAS2	growth arrest specific 2
496	0.041274	-1.89052	ACOT11	acyl-CoA thioesterase 11
497	0.01706	-1.89021	FOXP4-AS1	FOXP4 antisense RNA 1
498	0.009931	-1.88976	ACTR3C	ARP3 actin-related protein 3 homolog C
499	0.019656	-1.88903	CARMIL2	capping protein regulator and myosin 1 linker 2
500	0.027015	-1.88862	KIF26A	kinesin family member 26A
501	0.027295	-1.88861	MRPL20	mitochondrial ribosomal protein L20
502	0.035262	-1.88715	MGC2889	uncharacterized protein MGC2889
503	0.021432	-1.88682	KANK2	KN motif and ankyrin repeat domains 2
504	0.055371	-1.88628	TPD52L3	tumor protein D52 like 3
505	0.023686	-1.88541	POGLUT1	protein O-glucosyltransferase 1
506	0.030057	-1.88265	FLI1	Fli-1 proto-oncogene, ETS transcription factor
507	0.024234	-1.87961	CDH19	cadherin 19
508	0.01856	-1.87224	PPY2P	pancreatic polypeptide 2, pseudogene
509	0.018007	-1.87127	WHSC1	Wolf-Hirschhorn syndrome candidate 1
510	0.005905	-1.87033	FEV	FEV, ETS transcription factor
511	0.008325	-1.86828	MAST2	microtubule associated serine
512	0.030457	-1.86648	IL5RA	interleukin 5 receptor subunit alpha
513	0.04445	-1.86365	SIGLEC11	sialic acid binding Ig like lectin 11
514	0.059142	-1.86042	GINS2	GINS complex subunit 2
515	0.029212	-1.86028	CCDC97	coiled-coil domain containing 97
516	0.054502	-1.85794	IBSP	integrin binding sialoprotein
517	0.050234	-1.85702	AP1S3	adaptor related protein complex 1 sigma 3 subunit
518	0.014598	-1.85624	BCL2L14	BCL2 like 14
519	0.009228	-1.8561	KNG1	kininogen 1
520	0.044293	-1.85547	NCKIPSD	NCK interacting protein with SH3 domain
521	0.024831	-1.85509	VCX2	variable charge, X-linked 2
522	0.047786	-1.85467	RAD51L3-RFFL	RAD51L3-RFFL readthrough
523	0.057056	-1.85221	LGALSL	galectin like
524	0.022788	-1.84966	DNAJC4	DnaJ heat shock protein family (Hsp40) member C4
525	0.036315	-1.84937	IGHV4-31	immunoglobulin heavy variable 4-31
526	0.013986	-1.84893	LARP1B	La ribonucleoprotein domain family member 1B
527	0.018705	-1.84882	PRKAG2	protein kinase AMP-activated non-catalytic subunit gamma 2
528	0.010989	-1.84479	SLC25A15	solute carrier family 25 member 15
529	0.052731	-1.8445	GLI3	GLI family zinc finger 3
530	0.036551	-1.84002	SDHC	succinate dehydrogenase complex subunit C
531	0.016731	-1.83933	RRP7BP	ribosomal RNA processing 7 homolog B, pseudogene
532	0.036968	-1.8386	C1orf194	chromosome 1 open reading frame 194
533	0.044975	-1.83859	FAM3B	family with sequence similarity 3 member B
534	0.012828	-1.83806	REST	RE1 silencing transcription factor
535	0.01845	-1.83548	C7orf26	chromosome 7 open reading frame 26
536	0.022631	-1.83195	RNF144A-AS1	RNF144A antisense RNA 1
537	0.008882	-1.82884	ZSCAN20	zinc finger and SCAN domain containing 20
538	0.008905	-1.82857	PDCD4	programmed cell death 4 (neoplastic transformation inhibitor)
539	0.03134	-1.82815	PLPP5	phospholipid phosphatase 5
540	0.05414	-1.82712	LINC00348	long intergenic non-protein coding RNA 348
541	0.042239	-1.8251	MYO1B	myosin IB
542	0.014473	-1.82429	SNRPE	small nuclear ribonucleoprotein polypeptide E
543	0.034396	-1.82354	VMA21	VMA21 vacuolar H+-ATPase homolog (S. cerevisiae)
544	0.01386	-1.82085	BCAT1	branched chain amino acid transaminase 1
545	0.056064	-1.82068	PURB	purine rich element binding protein B
546	0.036252	-1.81855	EPB41L4B	erythrocyte membrane protein band 4.1 like 4B
547	0.034145	-1.81581	APLF	aprataxin and PNKP like factor
548	0.033178	-1.81245	C1RL-AS1	C1RL antisense RNA 1
549	0.032989	-1.80986	EPO	erythropoietin
550	0.030516	-1.8058	CD79B	CD79b molecule
551	0.056988	-1.80285	LOC101930067	uncharacterized LOC101930067
552	0.040186	-1.80266	PEX5L	peroxisomal biogenesis factor 5 like
553	0.058947	-1.80094	FIZ1	FLT3 interacting zinc finger 1
554	0.021074	-1.79994	RBM20	RNA binding motif protein 20
555	0.015137	-1.79849	LYPD5	LY6
556	0.00796	-1.79771	NEU3	neuraminidase 3
557	0.026062	-1.79481	USP13	ubiquitin specific peptidase 13 (isopeptidase T-3)
558	0.017826	-1.79429	QPRT	quinolinate phosphoribosyltransferase
559	0.009677	-1.79405	FAM204A	family with sequence similarity 204 member A
560	0.025972	-1.7923	C8orf46	chromosome 8 open reading frame 46
561	0.044011	-1.79202	NPAS3	neuronal PAS domain protein 3
562	0.023137	-1.79072	ST8SIA3	ST8 alpha-N-acetyl-neuraminide alpha-2,8-sialyltransferase 3
563	0.053679	-1.78932	FAM161A	family with sequence similarity 161 member A
564	0.053401	-1.78917	TDRP	testis development related protein
565	0.030479	-1.78681	MPP7	membrane palmitoylated protein 7
566	0.014401	-1.78671	WDR17	WD repeat domain 17
567	0.044271	-1.78658	ARHGAP23	Rho GTPase activating protein 23
568	0.035338	-1.78603	VPS8	VPS8, CORVET complex subunit
569	0.049327	-1.78507	SLC13A3	solute carrier family 13 member 3
570	0.055896	-1.78484	TTC37	tetratricopeptide repeat domain 37
571	0.010746	-1.78455	STOX2	storkhead box 2
572	0.058729	-1.78389	DCTN2	dynactin subunit 2
573	0.008287	-1.78213	BNIP3	BCL2 interacting protein 3
574	0.013339	-1.78172	LIG3	DNA ligase 3
575	0.028435	-1.78012	HGD	homogentisate 1,2-dioxygenase
576	0.01392	-1.78002	SLC6A19	solute carrier family 6 member 19
577	0.054607	-1.77899	LOC100507353	uncharacterized LOC100507353
578	0.026665	-1.77584	SLC30A5	solute carrier family 30 member 5
579	0.034695	-1.77556	STYXL1	serine
580	0.024846	-1.77477	KPNA4	karyopherin subunit alpha 4
581	0.030283	-1.77402	CXXC4	CXXC finger protein 4
582	0.009179	-1.76742	RASSF4	Ras association domain family member 4
583	0.015251	-1.7618	ZNF583	zinc finger protein 583
584	0.057452	-1.76005	MLC1	megalencephalic leukoencephalopathy with subcortical cysts 1
585	0.03023	-1.75904	MPPED2	metallophosphoesterase domain containing 2
586	0.041816	-1.75392	NUP54	nucleoporin 54
587	0.03644	-1.75278	PDYN	prodynorphin
588	0.044697	-1.75076	C7orf50	chromosome 7 open reading frame 50
589	0.048503	-1.75045	ERO1B	endoplasmic reticulum oxidoreductase 1 beta
590	0.054796	-1.74872	UQCC1	ubiquinol-cytochrome c reductase complex assembly factor 1
591	0.049083	-1.74848	TUBGCP2	tubulin gamma complex associated protein 2
592	0.045565	-1.74612	MVB12B	multivesicular body subunit 12B
593	0.018278	-1.74561	SEZ6L2	seizure related 6 homolog like 2
594	0.050905	-1.74462	LOC105375273	uncharacterized LOC105375273
595	0.056958	-1.74049	OR6B1	olfactory receptor family 6 subfamily B member 1
596	0.049434	-1.73767	TANGO6	transport and golgi organization 6 homolog
597	0.028149	-1.73669	PARVA	parvin alpha
598	0.00866	-1.73275	CBS	cystathionine-beta-synthase
599	0.039953	-1.73234	RASSF8	Ras association domain family member 8
600	0.041684	-1.73233	ATP2B3	ATPase plasma membrane Ca2+ transporting 3
601	0.031945	-1.73106	SORCS3-AS1	SORCS3 antisense RNA 1
602	0.03762	-1.7295	DEFB107B	defensin beta 107B
603	0.023869	-1.72854	ZNF384	zinc finger protein 384
604	0.033086	-1.72782	BMPR2	bone morphogenetic protein receptor type 2
605	0.042833	-1.72706	LINGO2	leucine rich repeat and Ig domain containing 2
606	0.048632	-1.72663	MSRB1	methionine sulfoxide reductase B1
607	0.009179	-1.72358	ABCC11	ATP binding cassette subfamily C member 11
608	0.04943	-1.72267	IL1F10	interleukin 1 family member 10 (theta)
609	0.024262	-1.7219	MDM2	MDM2 proto-oncogene
610	0.057737	-1.72181	DNAH7	dynein axonemal heavy chain 7
611	0.05059	-1.71849	FNDC9	fibronectin type III domain containing 9
612	0.037189	-1.7176	ZNF485	zinc finger protein 485
613	0.027456	-1.71705	C8orf34-AS1	C8orf34 antisense RNA 1
614	0.025676	-1.71699	AZGP1P1	alpha-2-glycoprotein 1, zinc-binding pseudogene 1
615	0.059047	-1.71551	ZG16	zymogen granule protein 16
616	0.057054	-1.71505	SEC61A1	Sec61 translocon alpha 1 subunit
617	0.035561	-1.71417	EML4	echinoderm microtubule associated protein like 4
618	0.029882	-1.71237	SUFU	SUFU negative regulator of hedgehog signaling
619	0.017133	-1.70886	SSTR4	somatostatin receptor 4
620	0.052099	-1.7088	ATG9B	autophagy related 9B
621	0.049338	-1.70866	BRS3	bombesin receptor subtype 3
622	0.056316	-1.70756	TRUB1	TruB pseudouridine synthase family member 1
623	0.01922	-1.70643	PIGC	phosphatidylinositol glycan anchor biosynthesis class C
624	0.047239	-1.70583	ZNF416	zinc finger protein 416
625	0.043613	-1.70273	LOC100289094	uncharacterized LOC100289094
626	0.053658	-1.70232	KIR2DS1	killer cell immunoglobulin like receptor, two Ig domains and short cytoplasmic tail 1
627	0.039459	-1.70137	ZDBF2	zinc finger DBF-type containing 2
628	0.036577	-1.70022	DVL2	dishevelled segment polarity protein 2
629	0.052002	-1.69909	LIAS	lipoic acid synthetase
630	0.054904	-1.69894	ZNF287	zinc finger protein 287
631	0.043881	-1.69836	UPB1	beta-ureidopropionase 1
632	0.007979	-1.69751	RORA	RAR related orphan receptor A
633	0.022624	-1.69745	LINC00938	long intergenic non-protein coding RNA 938
634	0.020645	-1.69742	MBD5	methyl-CpG binding domain protein 5
635	0.046394	-1.6948	BACE1	beta-secretase 1
636	0.050596	-1.69052	NUP160	nucleoporin 160
637	0.038011	-1.68939	KCTD15	potassium channel tetramerization domain containing 15
638	0.028165	-1.6884	HOXB-AS3	HOXB cluster antisense RNA 3
639	0.028287	-1.68462	ZNF626	zinc finger protein 626
640	0.039998	-1.68192	ABAT	4-aminobutyrate aminotransferase
641	0.03345	-1.68078	LOC101928978	uncharacterized LOC101928978
642	0.052611	-1.68007	SV2C	synaptic vesicle glycoprotein 2C
643	0.029123	-1.67627	GMNN	geminin, DNA replication inhibitor
644	0.049834	-1.67624	SLC1A2	solute carrier family 1 member 2
645	0.05665	-1.67526	NHSL2	NHS like 2
646	0.031107	-1.67499	FAM186A	family with sequence similarity 186 member A
647	0.032638	-1.67077	TRIM44	tripartite motif containing 44
648	0.027677	-1.67049	EPOR	erythropoietin receptor
649	0.029524	-1.67036	SLAIN1	SLAIN motif family member 1
650	0.02453	-1.67013	PITPNM1	phosphatidylinositol transfer protein membrane associated 1
651	0.03748	-1.66955	LOC101928185	uncharacterized LOC101928185
652	0.044957	-1.66913	SVIP	small VCP interacting protein
653	0.031233	-1.66829	CCIN	calicin
654	0.016509	-1.66823	TLE1	transducin like enhancer of split 1
655	0.030554	-1.6638	CFAP157	cilia and flagella associated protein 157
656	0.046213	-1.65965	KLHDC4	kelch domain containing 4
657	0.05288	-1.65813	FEM1B	fem-1 homolog B
658	0.029306	-1.65238	FNDC8	fibronectin type III domain containing 8
659	0.007459	-1.65211	LINC00485	long intergenic non-protein coding RNA 485
660	0.029893	-1.65192	TPST2	tyrosylprotein sulfotransferase 2
661	0.03733	-1.64963	SV2B	synaptic vesicle glycoprotein 2B
662	0.056183	-1.64849	XPO7	exportin 7
663	0.044362	-1.64644	FGFR2	fibroblast growth factor receptor 2
664	0.05059	-1.64613	LOC100505797	myosin heavy chain IB-like
665	0.041754	-1.64345	GLRB	glycine receptor beta
666	0.022655	-1.64279	RPS29	ribosomal protein S29
667	0.015856	-1.64274	PITHD1	PITH domain containing 1
668	0.057145	-1.64237	AQP12B	aquaporin 12B
669	0.011983	-1.64167	ST3GAL3	ST3 beta-galactoside alpha-2,3-sialyltransferase 3
670	0.046069	-1.64143	MOB3A	MOB kinase activator 3A
671	0.041783	-1.63824	LRIG1	leucine rich repeats and immunoglobulin like domains 1
672	0.057471	-1.638	SLC25A42	solute carrier family 25 member 42
673	0.038377	-1.63788	TACSTD2	tumor-associated calcium signal transducer 2
674	0.017327	-1.63772	P2RX2	purinergic receptor P2X 2
675	0.02059	-1.63317	PIK3R2	phosphoinositide-3-kinase regulatory subunit 2
676	0.032976	-1.6326	ACACA	acetyl-CoA carboxylase alpha
677	0.032946	-1.63053	GRIN2B	glutamate ionotropic receptor NMDA type subunit 2B
678	0.02428	-1.63018	MC2R	melanocortin 2 receptor
679	0.030189	-1.62974	LOC101060236	developmental pluripotency associated 3 pseudogene
680	0.042504	-1.62914	JAM3	junctional adhesion molecule 3
681	0.009026	-1.62686	PKIB	protein kinase (cAMP-dependent, catalytic) inhibitor beta
682	0.021325	-1.62662	MBNL2	muscleblind like splicing regulator 2
683	0.046398	-1.62398	ESYT3	extended synaptotagmin 3
684	0.043892	-1.62038	TRIM49C	tripartite motif containing 49C
685	0.057406	-1.62018	SETMAR	SET domain and mariner transposase fusion gene
686	0.041251	-1.61971	VDR	vitamin D (1,25- dihydroxyvitamin D3) receptor
687	0.030871	-1.61963	LMNTD2	lamin tail domain containing 2
688	0.029775	-1.61864	PBLD	phenazine biosynthesis like protein domain containing
689	0.053537	-1.61804	PNPLA1	patatin like phospholipase domain containing 1
690	0.035766	-1.61674	TNFRSF18	TNF receptor superfamily member 18
691	0.052825	-1.6161	WDR78	WD repeat domain 78
692	0.019119	-1.61518	DBT	dihydrolipoamide branched chain transacylase E2
693	0.033698	-1.61311	PIK3R5	phosphoinositide-3-kinase regulatory subunit 5
694	0.047426	-1.61174	LINC00965	long intergenic non-protein coding RNA 965
695	0.050519	-1.61162	CDKN2AIPNL	CDKN2A interacting protein N-terminal like
696	0.019555	-1.61126	RMDN1	regulator of microtubule dynamics 1
697	0.035442	-1.61102	ASCL1	achaete-scute family bHLH transcription factor 1
698	0.057852	-1.61078	CHKA	choline kinase alpha
699	0.017178	-1.60933	ICAM1	intercellular adhesion molecule 1
700	0.035346	-1.60912	LOC100130417	uncharacterized LOC100130417
701	0.042616	-1.60809	VN1R108P	vomeronasal 1 receptor 108 pseudogene
702	0.031042	-1.60756	NUCB2	nucleobindin 2
703	0.049208	-1.60718	DNM1	dynamin 1
704	0.026909	-1.60613	LOC101928663	uncharacterized LOC101928663
705	0.023248	-1.60355	LOC101927907	uncharacterized LOC101927907
706	0.018775	-1.60278	CTNNA2	catenin alpha 2
707	0.036188	-1.60252	LOC101927137	uncharacterized LOC101927137
708	0.023053	-1.60218	NTNG1	netrin G1
709	0.05565	-1.60189	SEMA6C	semaphorin 6C
710	0.044527	-1.60188	COL4A3	collagen type IV alpha 3 chain
711	0.047436	-1.6018	CRISP1	cysteine rich secretory protein 1
712	0.02984	-1.59976	RAB7A	RAB7A, member RAS oncogene family
713	0.036012	-1.59868	CCDC88A	coiled-coil domain containing 88A
714	0.051435	-1.5969	ZNF658	zinc finger protein 658
715	0.013433	-1.59615	KIAA1211L	KIAA1211 like
716	0.012932	-1.59551	NADK2	NAD kinase 2, mitochondrial
717	0.010413	-1.59538	CCDC14	coiled-coil domain containing 14
718	0.010953	-1.59531	DANT2	DXZ4 associated non-coding transcript 2, distal
719	0.018221	-1.59455	SLC25A30	solute carrier family 25 member 30
720	0.05506	-1.59363	FGF5	fibroblast growth factor 5
721	0.042448	-1.59337	MGC34796	sepiapterin reductase (7,8-dihydrobiopterin:NADP+ oxidoreductase) pseudogene
722	0.058117	-1.59305	SZT2	seizure threshold 2 homolog (mouse)
723	0.024931	-1.58871	IRAK2	interleukin 1 receptor associated kinase 2
724	0.033805	-1.5883	PRDX4	peroxiredoxin 4
725	0.033847	-1.58754	LAMA5-AS1	LAMA5 antisense RNA 1
726	0.038975	-1.5857	SDHB	succinate dehydrogenase complex iron sulfur subunit B
727	0.044871	-1.58458	LOC286059	tumor necrosis factor receptor superfamily member 10d, decoy with truncated death domain pseudogene
728	0.043255	-1.58442	ZFPL1	zinc finger protein like 1
729	0.018959	-1.58125	FLJ25758	microtubule affinity regulating kinase 1 pseudogene
730	0.023979	-1.58068	LINC01206	long intergenic non-protein coding RNA 1206
731	0.050351	-1.58004	RPL7AP9	ribosomal protein L7a pseudogene 9
732	0.027882	-1.57991	CELF4	CUGBP, Elav-like family member 4
733	0.022837	-1.57778	LRRC43	leucine rich repeat containing 43
734	0.053843	-1.57735	LOC100131655	uncharacterized LOC100131655
735	0.042602	-1.57567	TACR2	tachykinin receptor 2
736	0.046556	-1.57502	GLRX3	glutaredoxin 3
737	0.058713	-1.57191	LOC101928002	uncharacterized LOC101928002
738	0.041107	-1.56961	BSN-AS2	BSN antisense RNA 2 (head to head)
739	0.054844	-1.56899	HKDC1	hexokinase domain containing 1
740	0.01267	-1.56587	PCDHGC4	protocadherin gamma subfamily C, 4
741	0.055141	-1.56571	LOC101928907	uncharacterized LOC101928907
742	0.034631	-1.56417	BCL2L11	BCL2 like 11
743	0.041461	-1.56327	UNKL	unkempt family like zinc finger
744	0.023174	-1.56181	AXIN2	axin 2
745	0.04058	-1.56096	DNAH1	dynein axonemal heavy chain 1
746	0.046112	-1.55793	SPSB4	splA
747	0.030861	-1.55751	PELI2	pellino E3 ubiquitin protein ligase family member 2
748	0.015928	-1.55717	C9orf172	chromosome 9 open reading frame 172
749	0.053959	-1.55647	LOC100130741	uncharacterized LOC100130741
750	0.025556	-1.55501	CATSPER1	cation channel sperm associated 1
751	0.051904	-1.55399	FAM122C	family with sequence similarity 122C
752	0.037584	-1.55197	CLCN4	chloride voltage-gated channel 4
753	0.034599	-1.55073	MYOZ3	myozenin 3
754	0.035204	-1.55056	UTP15	UTP15, small subunit processome component
755	0.020583	-1.55029	ZDHHC2	zinc finger DHHC-type containing 2
756	0.04773	-1.54922	HOOK1	hook microtubule tethering protein 1
757	0.019957	-1.54768	OCLN	occludin
758	0.014475	-1.54693	MAP3K13	mitogen-activated protein kinase kinase kinase 13
759	0.018393	-1.54598	NR6A1	nuclear receptor subfamily 6 group A member 1
760	0.026039	-1.54336	UBE4B	ubiquitination factor E4B
761	0.046828	-1.54247	ACE	angiotensin I converting enzyme
762	0.056771	-1.54016	PRLR	prolactin receptor
763	0.011997	-1.53922	GOSR2	golgi SNAP receptor complex member 2
764	0.024909	-1.5363	BAGE	B melanoma antigen
765	0.028174	-1.53609	CAMK2N2	calcium
766	0.041045	-1.5351	KLHL22	kelch like family member 22
767	0.045581	-1.53212	FAM92A1	family with sequence similarity 92 member A1
768	0.051411	-1.52892	SEL1L2	SEL1L2 ERAD E3 ligase adaptor subunit
769	0.034863	-1.52582	HSFY2	heat shock transcription factor, Y-linked 2
770	0.04705	-1.52568	LINC01618	long intergenic non-protein coding RNA 1618
771	0.01968	-1.52451	N4BP2	NEDD4 binding protein 2
772	0.043891	-1.52413	YKT6	YKT6 v-SNARE homolog (S. cerevisiae)
773	0.037518	-1.52144	TBCEL	tubulin folding cofactor E like
774	0.030295	-1.52001	C6orf106	chromosome 6 open reading frame 106
775	0.015882	-1.5196	BCAS4	breast carcinoma amplified sequence 4
776	0.023147	-1.51666	ZBTB6	zinc finger and BTB domain containing 6
777	0.052707	-1.51658	PGBD5	piggyBac transposable element derived 5
778	0.030461	-1.51325	RIMBP2	RIMS binding protein 2
779	0.021732	-1.51321	DYM	dymeclin
780	0.057511	-1.51255	MRO	maestro
781	0.051195	-1.51167	CXCR6	C-X-C motif chemokine receptor 6
782	0.035345	-1.51001	HAL	histidine ammonia-lyase
783	0.027523	-1.50992	VSTM2L	V-set and transmembrane domain containing 2 like
784	0.018897	-1.50756	ANKEF1	ankyrin repeat and EF-hand domain containing 1
785	0.03867	-1.50557	KRTAP4-11	keratin associated protein 4-11
786	0.041005	-1.50371	KCNN2	potassium calcium-activated channel subfamily N member 2
787	0.048848	-1.50354	RFFL	ring finger and FYVE-like domain containing E3 ubiquitin protein ligase
788	0.031477	-1.50338	STXBP5-AS1	STXBP5 antisense RNA 1
789	0.039861	-1.50306	LOC100129175	uncharacterized LOC100129175
790	0.057011	-1.50252	LOC646903	uncharacterized LOC646903
791	0.044957	-1.50247	CATSPERB	cation channel sperm associated auxiliary subunit beta
792	0.012766	-1.50104	EXOC3-AS1	EXOC3 antisense RNA 1
793	0.029514	-1.50042	SPAG11A	sperm associated antigen 11A
794	0.045776	-1.50034	ANPEP	alanyl aminopeptidase, membrane
795	0.052978	-1.49931	DEFB4B	defensin beta 4B
796	0.016438	-1.49498	FTCD	formimidoyltransferase cyclodeaminase
797	0.016284	-1.49433	KCNK13	potassium two pore domain channel subfamily K member 13
798	0.036331	-1.49322	DNAJB9	DnaJ heat shock protein family (Hsp40) member B9
799	0.038055	-1.49191	NOL6	nucleolar protein 6
800	0.036165	-1.49062	AMIGO3	adhesion molecule with Ig like domain 3
801	0.049586	-1.48969	TOM1L1	target of myb1 like 1 membrane trafficking protein
802	0.025279	-1.48961	SLC7A2	solute carrier family 7 member 2
803	0.040476	-1.48815	NPPA	natriuretic peptide A
804	0.02355	-1.48735	UMODL1	uromodulin like 1
805	0.042277	-1.48437	LOC101928042	uncharacterized LOC101928042
806	0.053534	-1.48332	FUT8	fucosyltransferase 8
807	0.048704	-1.48203	TCEA3	transcription elongation factor A3
808	0.034962	-1.48176	RSPH14	radial spoke head 14 homolog
809	0.026226	-1.48134	JPH1	junctophilin 1
810	0.056536	-1.48087	POLA2	DNA polymerase alpha 2, accessory subunit
811	0.053512	-1.48018	GRIN1	glutamate ionotropic receptor NMDA type subunit 1
812	0.027307	-1.47994	LINC01505	long intergenic non-protein coding RNA 1505
813	0.029926	-1.47922	ELK1	ELK1, ETS transcription factor
814	0.044028	-1.47773	CDH10	cadherin 10
815	0.02642	-1.47527	POLD4	DNA polymerase delta 4, accessory subunit
816	0.04587	-1.4748	LOC100129129	uncharacterized LOC100129129
817	0.052277	-1.47257	UBTF	upstream binding transcription factor, RNA polymerase I
818	0.047993	-1.4717	CNOT7	CCR4-NOT transcription complex subunit 7
819	0.039135	-1.47021	NCALD	neurocalcin delta
820	0.030157	-1.46967	GK5	glycerol kinase 5 (putative)
821	0.046446	-1.46885	VSX1	visual system homeobox 1
822	0.034423	-1.46769	NR5A2	nuclear receptor subfamily 5 group A member 2
823	0.059034	-1.46567	SPACA4	sperm acrosome associated 4
824	0.053761	-1.46501	POLDIP2	DNA polymerase delta interacting protein 2
825	0.049636	-1.46363	RGS22	regulator of G-protein signaling 22
826	0.055592	-1.46136	SKP2	S-phase kinase-associated protein 2, E3 ubiquitin protein ligase
827	0.025469	-1.46102	MYL7	myosin light chain 7
828	0.052848	-1.45888	S100G	S100 calcium binding protein G
829	0.039595	-1.45879	ACVR2B	activin A receptor type 2B
830	0.025729	-1.45864	LINC00417	long intergenic non-protein coding RNA 417
831	0.046733	-1.45683	ARL17B	ADP ribosylation factor like GTPase 17B
832	0.05584	-1.45611	S1PR3	sphingosine-1-phosphate receptor 3
833	0.024609	-1.45359	CCDC169-SOHLH2	CCDC169-SOHLH2 readthrough
834	0.053414	-1.45282	DLGAP1	DLG associated protein 1
835	0.04923	-1.45158	SSH1	slingshot protein phosphatase 1
836	0.057953	-1.45096	FBXO22	F-box protein 22
837	0.028063	-1.45061	AKR1E2	aldo-keto reductase family 1 member E2
838	0.035681	-1.4501	FAM174B	family with sequence similarity 174 member B
839	0.029339	-1.44965	SSFA2	sperm specific antigen 2
840	0.059729	-1.44867	MTUS1	microtubule associated tumor suppressor 1
841	0.04032	-1.448	ZBED6CL	ZBED6 C-terminal like
842	0.054754	-1.44775	LRFN2	leucine rich repeat and fibronectin type III domain containing 2
843	0.039615	-1.44707	KLF15	Kruppel like factor 15
844	0.032991	-1.44464	MYLIP	myosin regulatory light chain interacting protein
845	0.038424	-1.44318	YAF2	YY1 associated factor 2
846	0.041433	-1.44296	LOC101927411	uncharacterized LOC101927411
847	0.032992	-1.44225	CHN2	chimerin 2
848	0.057787	-1.44183	PCDHB13	protocadherin beta 13
849	0.03673	-1.44136	FUT9	fucosyltransferase 9
850	0.057026	-1.44096	LOC401220	uncharacterized LOC401220
851	0.043678	-1.44066	LOC101929114	uncharacterized LOC101929114
852	0.024573	-1.44014	CYP11B2	cytochrome P450 family 11 subfamily B member 2
853	0.034131	-1.43981	SPRYD7	SPRY domain containing 7
854	0.056106	-1.43763	CA7	carbonic anhydrase 7
855	0.044814	-1.43735	RRS1-AS1	RRS1 antisense RNA 1 (head to head)
856	0.049441	-1.43607	DMRTC2	DMRT like family C2
857	0.044869	-1.43399	DMRT3	doublesex and mab-3 related transcription factor 3
858	0.037588	-1.43301	SNX25	sorting nexin 25
859	0.056146	-1.43278	LOC101927181	uncharacterized LOC101927181
860	0.024965	-1.43146	PLA2G12A	phospholipase A2 group XIIA
861	0.037606	-1.42604	FAM65A	family with sequence similarity 65 member A
862	0.057882	-1.42279	LOC100506895	uncharacterized LOC100506895
863	0.044768	-1.42025	ACSM2A	acyl-CoA synthetase medium-chain family member 2A
864	0.050576	-1.41996	TMPRSS2	transmembrane protease, serine 2
865	0.022056	-1.41856	STK32B	serine
866	0.051999	-1.41838	MYCL	v-myc avian myelocytomatosis viral oncogene lung carcinoma derived homolog
867	0.029349	-1.41472	ATP11B	ATPase phospholipid transporting 11B (putative)
868	0.038958	-1.41282	CACNG4	calcium voltage-gated channel auxiliary subunit gamma 4
869	0.051122	-1.41029	SNHG19	small nucleolar RNA host gene 19
870	0.024625	-1.4069	FAM175A	family with sequence similarity 175 member A
871	0.047452	-1.40548	AGAP11	ArfGAP with GTPase domain, ankyrin repeat and PH domain 11
872	0.058909	-1.40445	PMCHL1	pro-melanin concentrating hormone like 1 (pseudogene)
873	0.040506	-1.40409	CTDP1	CTD phosphatase subunit 1
874	0.042336	-1.40292	LINC00574	long intergenic non-protein coding RNA 574
875	0.057019	-1.40172	LOC101929597	uncharacterized LOC101929597
876	0.055159	-1.40167	ESR1	estrogen receptor 1
877	0.028081	-1.40128	F13B	coagulation factor XIII B chain
878	0.025582	-1.3993	MIR4680	microRNA 4680
879	0.032868	-1.39808	GATA3-AS1	GATA3 antisense RNA 1
880	0.034062	-1.39777	CLMN	calmin
881	0.036771	-1.39547	PSEN2	presenilin 2
882	0.046551	-1.39271	ENTPD3	ectonucleoside triphosphate diphosphohydrolase 3
883	0.036717	-1.39148	C14orf105	chromosome 14 open reading frame 105
884	0.052524	-1.39022	PTPN20	protein tyrosine phosphatase, non-receptor type 20
885	0.048254	-1.38805	GPR173	G protein-coupled receptor 173
886	0.054936	-1.38729	FBXO45	F-box protein 45
887	0.038859	-1.38705	TMEM245	transmembrane protein 245
888	0.059726	-1.38612	NDUFAF5	NADH:ubiquinone oxidoreductase complex assembly factor 5
889	0.055273	-1.38505	RFC3	replication factor C subunit 3
890	0.054486	-1.38354	B4GALT6	beta-1,4-galactosyltransferase 6
891	0.034043	-1.3834	BTG2	BTG anti-proliferation factor 2
892	0.048235	-1.38328	TRIM10	tripartite motif containing 10
893	0.031313	-1.38227	USP44	ubiquitin specific peptidase 44
894	0.050969	-1.38182	LARP1	La ribonucleoprotein domain family member 1
895	0.042341	-1.38041	UCN2	urocortin 2
896	0.052695	-1.37969	MAP9	microtubule associated protein 9
897	0.049133	-1.37895	UHRF1BP1L	UHRF1 binding protein 1 like
898	0.059865	-1.37879	GJA10	gap junction protein alpha 10
899	0.033734	-1.37815	BBIP1	BBSome interacting protein 1
900	0.042911	-1.37716	SSR3	signal sequence receptor subunit 3
901	0.032348	-1.377	ATF7	activating transcription factor 7
902	0.036991	-1.37594	SSC4D	scavenger receptor cysteine rich family member with 4 domains
903	0.046519	-1.3753	UNC5C	unc-5 netrin receptor C
904	0.046439	-1.37418	LOC101927606	uncharacterized LOC101927606
905	0.043485	-1.37201	SEMA6D	semaphorin 6D
906	0.058565	-1.37119	KAT5	lysine acetyltransferase 5
907	0.057123	-1.37114	CCEPR	cervical carcinoma expressed PCNA regulatory lncRNA
908	0.040623	-1.36851	CTTNBP2	cortactin binding protein 2
909	0.020806	-1.36392	KIR3DL2	killer cell immunoglobulin like receptor, three Ig domains and long cytoplasmic tail 2
910	0.02513	-1.36222	MIR6132	microRNA 6132
911	0.055368	-1.36181	LOC101927651	uncharacterized LOC101927651
912	0.048004	-1.35683	CRAMP1	cramped chromatin regulator homolog 1
913	0.038421	-1.35438	DIRAS1	DIRAS family GTPase 1
914	0.030073	-1.35178	SLC39A14	solute carrier family 39 member 14
915	0.053198	-1.34965	MYBPH	myosin binding protein H
916	0.034245	-1.34679	DYX1C1	dyslexia susceptibility 1 candidate 1
917	0.050818	-1.34502	BSPRY	B-box and SPRY domain containing
918	0.052787	-1.34336	SCAND2P	SCAN domain containing 2 pseudogene
919	0.040802	-1.33483	SWT1	SWT1, RNA endoribonuclease homolog
920	0.024511	-1.33393	ZNF502	zinc finger protein 502
921	0.053506	-1.3337	ACSL6	acyl-CoA synthetase long-chain family member 6
922	0.036107	-1.33356	CXCL11	C-X-C motif chemokine ligand 11
923	0.056219	-1.33223	SEC11C	SEC11 homolog C, signal peptidase complex subunit
924	0.043114	-1.33206	GLYAT	glycine-N-acyltransferase
925	0.052951	-1.33194	FGF3	fibroblast growth factor 3
926	0.028276	-1.33146	ZNF17	zinc finger protein 17
927	0.047869	-1.32829	PAX1	paired box 1
928	0.052455	-1.32661	EGFLAM-AS4	EGFLAM antisense RNA 4
929	0.044256	-1.31898	CDRT1	CMT1A duplicated region transcript 1
930	0.044843	-1.31874	CCNI	cyclin I
931	0.050761	-1.31864	TMEM126B	transmembrane protein 126B
932	0.037129	-1.31639	PPP1R9A	protein phosphatase 1 regulatory subunit 9A
933	0.055741	-1.3151	TIFA	TRAF interacting protein with forkhead associated domain
934	0.046379	-1.31482	HECW2	HECT, C2 and WW domain containing E3 ubiquitin protein ligase 2
935	0.036184	-1.31418	ULK2	unc-51 like autophagy activating kinase 2
936	0.023838	-1.31092	FAM120A	family with sequence similarity 120A
937	0.036517	-1.30959	IL17C	interleukin 17C
938	0.043343	-1.3086	PPP4R3B	protein phosphatase 4 regulatory subunit 3B
939	0.035727	-1.30826	ZKSCAN8	zinc finger with KRAB and SCAN domains 8
940	0.041591	-1.30636	IL12RB1	interleukin 12 receptor subunit beta 1
941	0.040865	-1.30478	MARK1	microtubule affinity regulating kinase 1
942	0.048292	-1.30342	RAB26	RAB26, member RAS oncogene family
943	0.056465	-1.301	DPP9	dipeptidyl peptidase 9
944	0.057562	-1.30081	EXOC4	exocyst complex component 4
945	0.033329	-1.30047	LINC00559	long intergenic non-protein coding RNA 559
946	0.058441	-1.30034	RRBP1	ribosome binding protein 1
947	0.048431	-1.30021	SYBU	syntabulin
948	0.037371	-1.29929	TFAP4	transcription factor AP-4
949	0.037115	-1.29908	SERPINB13	serpin family B member 13
950	0.0274	-1.29762	PON3	paraoxonase 3
951	0.041596	-1.29397	FKBP11	FK506 binding protein 11
952	0.030588	-1.29201	ACTN2	actinin alpha 2
953	0.040413	-1.29042	METTL15	methyltransferase like 15
954	0.04421	-1.28684	MTHFD2L	methylenetetrahydrofolate dehydrogenase (NADP+ dependent) 2-like
955	0.057681	-1.28653	SNORA70	small nucleolar RNA, H
956	0.03202	-1.28599	SCOC	short coiled-coil protein
957	0.057441	-1.28418	KIAA0754	KIAA0754
958	0.057378	-1.28163	LOXHD1	lipoxygenase homology domains 1
959	0.048691	-1.28073	NRXN3	neurexin 3
960	0.051352	-1.28071	STX19	syntaxin 19
961	0.055252	-1.27712	DNAAF1	dynein axonemal assembly factor 1
962	0.053361	-1.27551	C9orf85	chromosome 9 open reading frame 85
963	0.056858	-1.27506	BOK	BOK, BCL2 family apoptosis regulator
964	0.043687	-1.27121	EXOC6B	exocyst complex component 6B
965	0.044291	-1.2656	CTH	cystathionine gamma-lyase
966	0.046223	-1.26289	LOC101927608	uncharacterized LOC101927608
967	0.026299	-1.26109	HIST1H2APS5	histone cluster 1, H2a, pseudogene 5
968	0.058575	-1.25833	PRDM2	PR
969	0.050473	-1.25756	DOCK9-AS2	DOCK9 antisense RNA 2 (head to head)
970	0.057944	-1.25626	SAR1B	secretion associated Ras related GTPase 1B
971	0.032258	-1.25481	KCTD6	potassium channel tetramerization domain containing 6
972	0.032467	-1.25273	DTWD1	DTW domain containing 1
973	0.027208	-1.25246	FRMD1	FERM domain containing 1
974	0.059901	-1.24996	TROAP	trophinin associated protein
975	0.051731	-1.24941	TEN1-CDK3	TEN1-CDK3 readthrough (NMD candidate)
976	0.044948	-1.24851	MUC3	intestinal mucin-like
977	0.05701	-1.24848	LOC100506882	uncharacterized LOC100506882
978	0.041832	-1.24809	GAREM1	GRB2 associated regulator of MAPK1 subtype 1
979	0.05241	-1.248	SENP6	SUMO1
980	0.051857	-1.24739	FAM41AY2	family with sequence similarity 41 member A, Y-linked 2
981	0.051238	-1.24475	1900-01-01	septin 9
982	0.030781	-1.24442	LOC100506548	uncharacterized LOC100506548
983	0.04461	-1.23684	SLC25A45	solute carrier family 25 member 45
984	0.051608	-1.23398	NCAN	neurocan
985	0.039093	-1.23041	BLVRA	biliverdin reductase A
986	0.053012	-1.2241	CYP4V2	cytochrome P450 family 4 subfamily V member 2
987	0.050505	-1.22357	BHLHE41	basic helix-loop-helix family member e41
988	0.041253	-1.22138	ARMC10	armadillo repeat containing 10
989	0.031493	-1.22089	RNF180	ring finger protein 180
990	0.03895	-1.21674	CXorf36	chromosome X open reading frame 36
991	0.047571	-1.2161	RGS14	regulator of G-protein signaling 14
992	0.054932	-1.21521	ALDH3A2	aldehyde dehydrogenase 3 family member A2
993	0.034192	-1.21287	MCM4	minichromosome maintenance complex component 4
994	0.043551	-1.20955	TCAIM	T-cell activation inhibitor, mitochondrial
995	0.053774	-1.20609	CFDP1	craniofacial development protein 1
996	0.04672	-1.20148	FRG1KP	FSHD region gene 1 family member K, pseudogene
997	0.040659	-1.19842	MED31	mediator complex subunit 31
998	0.049152	-1.19612	MPV17L	MPV17 mitochondrial inner membrane protein like
999	0.050208	-1.19599	LRRN2	leucine rich repeat neuronal 2
1000	0.055069	-1.19415	CCDC181	coiled-coil domain containing 181
1001	0.059083	-1.19325	KIAA0895	KIAA0895
1002	0.041183	-1.1927	MARS2	methionyl-tRNA synthetase 2, mitochondrial
1003	0.053152	-1.19211	CCDC62	coiled-coil domain containing 62
1004	0.05955	-1.19073	C18orf8	chromosome 18 open reading frame 8
1005	0.042718	-1.1888	RCAN3	RCAN family member 3
1006	0.055736	-1.18672	SGPP1	sphingosine-1-phosphate phosphatase 1
1007	0.054081	-1.18581	KRTAP13-1	keratin associated protein 13-1
1008	0.053899	-1.18029	PLAC1	placenta specific 1
1009	0.047023	-1.17936	BOLA3	bolA family member 3
1010	0.045759	-1.17936	TRPM3	transient receptor potential cation channel subfamily M member 3
1011	0.047887	-1.1763	ENPP5	ectonucleotide pyrophosphatase
1012	0.055813	-1.17359	PROX1	prospero homeobox 1
1013	0.051727	-1.17055	DSC2	desmocollin 2
1014	0.056223	-1.16862	CHST5	carbohydrate sulfotransferase 5
1015	0.05947	-1.16835	EXOSC9	exosome component 9
1016	0.059864	-1.16484	NSUN4	NOP2
1017	0.050066	-1.16381	PDE3A	phosphodiesterase 3A
1018	0.057162	-1.16209	MINK1	misshapen like kinase 1
1019	0.058908	-1.16078	AK7	adenylate kinase 7
1020	0.051803	-1.15999	SLC5A4	solute carrier family 5 member 4
1021	0.046166	-1.15671	SYTL1	synaptotagmin like 1
1022	0.047149	-1.15405	SLITRK1	SLIT and NTRK like family member 1
1023	0.049107	-1.15229	LOC100996696	polyadenylate-binding protein 4 pseudogene
1024	0.047802	-1.14779	FZD3	frizzled class receptor 3
1025	0.057833	-1.14575	PCDHB4	protocadherin beta 4
1026	0.04258	-1.14476	RFC2	replication factor C subunit 2
1027	0.038663	-1.14339	LOC102723701	uncharacterized LOC102723701
1028	0.058138	-1.13775	METTL21B	methyltransferase like 21B
1029	0.056507	-1.13725	CEP70	centrosomal protein 70
1030	0.044117	-1.13379	TMEM220	transmembrane protein 220
1031	0.057585	-1.1307	DMD	dystrophin
1032	0.054404	-1.13007	WDR93	WD repeat domain 93
1033	0.043103	-1.1296	GMCL1P1	germ cell-less, spermatogenesis associated 1 pseudogene 1
1034	0.04682	-1.12754	NOM1	nucleolar protein with MIF4G domain 1
1035	0.046699	-1.11736	LOC100996843	ATP-sensitive inward rectifier potassium channel 12-like
1036	0.046472	-1.10862	PDCD2	programmed cell death 2
1037	0.057786	-1.10803	ETV1	ETS variant 1
1038	0.050493	-1.10708	ADAM20	ADAM metallopeptidase domain 20
1039	0.053536	-1.10673	C4orf46	chromosome 4 open reading frame 46
1040	0.059347	-1.1065	JADE1	jade family PHD finger 1
1041	0.057829	-1.10386	EBAG9	estrogen receptor binding site associated, antigen, 9
1042	0.049056	-1.10026	CDC42SE1	CDC42 small effector 1
1043	0.053912	-1.09261	SYT7	synaptotagmin 7
1044	0.054994	-1.08891	CT45A8	cancer
1045	0.05628	-1.08396	MYEF2	myelin expression factor 2
1046	0.057165	-1.05759	AGBL5	ATP
1047	0.049812	-1.05214	ZNF33B	zinc finger protein 33B
1048	0.054012	-1.03727	POLR1D	RNA polymerase I subunit D
1049	0.059092	-1.02627	CCNG1	cyclin G1

## Sheet: Up-female
NO	P.Value	logFC	Gene.symbol	Gene.title
679	0.000316	5.04412	CEACAM5	carcinoembryonic antigen related cell adhesion molecule 5
678	0.0423	3.9745	SLC26A3	solute carrier family 26 member 3
677	0.00488	3.86209	BPIFB1	BPI fold containing family B member 1
676	0.00836	3.77891	KRT20	keratin 20
675	0.032841	3.73249	AGR2	anterior gradient 2, protein disulphide isomerase family member
674	0.01164	3.68769	GPRC5A	G protein-coupled receptor class C group 5 member A
673	0.013365	3.6028	IYD	iodotyrosine deiodinase
672	0.001749	3.4746	SLC6A14	solute carrier family 6 member 14
671	0.013169	3.44953	TFF1	trefoil factor 1
670	0.001869	3.42485	SDR16C5	short chain dehydrogenase
669	0.039133	3.31386	C19orf33	chromosome 19 open reading frame 33
668	0.00449	3.26921	GKN1	gastrokine 1
667	0.059329	3.10076	DES	desmin
666	0.011327	3.09859	NMU	neuromedin U
665	0.004165	3.0941	MIA	melanoma inhibitory activity
664	0.016229	3.03227	HMGCS2	3-hydroxy-3-methylglutaryl-CoA synthase 2
663	0.006919	2.97042	KRT6C	keratin 6C
662	0.020735	2.9655	CLDN18	claudin 18
661	0.046627	2.9568	CEACAM6	carcinoembryonic antigen related cell adhesion molecule 6
660	0.050489	2.92662	PSCA	prostate stem cell antigen
659	0.034317	2.92481	ALDOB	aldolase, fructose-bisphosphate B
658	0.023136	2.9206	ZNF771	zinc finger protein 771
657	0.008096	2.8695	SERPINB5	serpin family B member 5
656	0.019877	2.86076	CTSE	cathepsin E
655	0.058655	2.81023	MUC5AC	mucin 5AC, oligomeric mucus
654	0.004211	2.79847	AADACL2	arylacetamide deacetylase like 2
653	0.0371	2.75496	SULT1C2	sulfotransferase family 1C member 2
652	0.004652	2.73986	DHX34	DEAH-box helicase 34
651	0.050424	2.71277	ACTG2	actin, gamma 2, smooth muscle, enteric
650	0.045814	2.68904	PCK1	phosphoenolpyruvate carboxykinase 1
649	0.0022	2.67812	NR1I2	nuclear receptor subfamily 1 group I member 2
648	0.006837	2.66182	SLC22A3	solute carrier family 22 member 3
647	0.050211	2.65753	CDHR5	cadherin related family member 5
646	0.0563	2.6301	FST	follistatin
645	0.022586	2.59183	DPCR1	diffuse panbronchiolitis critical region 1
644	0.010333	2.572	GABRA1	gamma-aminobutyric acid type A receptor alpha1 subunit
643	0.001607	2.55518	PPP1R14C	protein phosphatase 1 regulatory inhibitor subunit 14C
642	0.000855	2.55137	KRT19	keratin 19
641	0.040556	2.53412	LOC642426	uncharacterized LOC642426
640	0.003437	2.52042	SPIRE2	spire type actin nucleation factor 2
639	0.047001	2.5121	EPYC	epiphycan
638	0.003902	2.50913	CCL13	C-C motif chemokine ligand 13
637	0.002077	2.48772	TRIM31	tripartite motif containing 31
636	0.009305	2.48296	MAB21L2	mab-21 like 2
635	0.005073	2.47412	BDNF	brain derived neurotrophic factor
634	0.005346	2.4677	STOX1	storkhead box 1
633	0.002759	2.46627	TTC29	tetratricopeptide repeat domain 29
632	0.020983	2.46483	BAIAP2L1	BAI1 associated protein 2 like 1
631	0.005682	2.4466	KRT6A	keratin 6A
630	0.035871	2.42749	CYP3A4	cytochrome P450 family 3 subfamily A member 4
629	0.036309	2.42463	FOXD1	forkhead box D1
628	0.002799	2.41869	STRIP2	striatin interacting protein 2
627	0.033132	2.36939	CYP2C9	cytochrome P450 family 2 subfamily C member 9
626	0.035735	2.36356	DMBT1	deleted in malignant brain tumors 1
625	0.035324	2.36232	DEPDC7	DEP domain containing 7
624	0.024057	2.35866	EPS8L3	EPS8 like 3
623	0.028538	2.34599	IRF4	interferon regulatory factor 4
622	0.044246	2.34425	ADH1C	alcohol dehydrogenase 1C (class I), gamma polypeptide
621	0.013911	2.34323	PTPN18	protein tyrosine phosphatase, non-receptor type 18
620	0.000563	2.30305	FLJ37035	uncharacterized LOC399821
619	0.049003	2.30032	MSMB	microseminoprotein beta
618	0.01769	2.29071	TSPAN1	tetraspanin 1
617	0.010505	2.27959	SOSTDC1	sclerostin domain containing 1
616	0.003507	2.27389	LOC105372953	uncharacterized LOC105372953
615	0.037858	2.26909	LOC105371307	uncharacterized LOC105371307
614	0.031353	2.25985	COL12A1	collagen type XII alpha 1 chain
613	0.018434	2.25884	PIN1	peptidylprolyl cis
612	0.059941	2.24513	ARL14	ADP ribosylation factor like GTPase 14
611	0.034907	2.23835	SOX2-OT	SOX2 overlapping transcript
610	0.01946	2.22931	PDGFRA	platelet derived growth factor receptor alpha
609	0.006453	2.20733	AOC1	amine oxidase, copper containing 1
608	0.013255	2.20017	STAG1	stromal antigen 1
607	0.012806	2.2001	COX5B	cytochrome c oxidase subunit 5B
606	0.028674	2.19907	CASQ2	calsequestrin 2
605	0.022315	2.19196	DIO2	deiodinase, iodothyronine, type II
604	0.010846	2.18333	LOC105376166	uncharacterized LOC105376166
603	0.018256	2.17782	GALNT6	polypeptide N-acetylgalactosaminyltransferase 6
602	0.055597	2.17518	ADH4	alcohol dehydrogenase 4 (class II), pi polypeptide
601	0.01681	2.16918	C1orf87	chromosome 1 open reading frame 87
600	0.005135	2.16558	THEG5	testis highly expressed protein 5
599	0.052374	2.1629	SGPP2	sphingosine-1-phosphate phosphatase 2
598	0.031045	2.13993	OVAAL	ovarian adenocarcinoma amplified long non-coding RNA
597	0.000369	2.13155	C1orf228	chromosome 1 open reading frame 228
596	0.004941	2.12808	ZNF233	zinc finger protein 233
595	0.019062	2.11962	RPF1	ribosome production factor 1 homolog
594	0.047371	2.11811	GIP	gastric inhibitory polypeptide
593	0.01571	2.10394	MOGAT1	monoacylglycerol O-acyltransferase 1
592	0.000975	2.09429	GALNT5	polypeptide N-acetylgalactosaminyltransferase 5
591	0.000805	2.09305	ARMC4	armadillo repeat containing 4
590	0.028773	2.07982	MYH11	myosin heavy chain 11
589	0.007532	2.05526	HRCT1	histidine rich carboxyl terminus 1
588	0.030445	2.05374	MSLN	mesothelin
587	0.0133	2.04492	CCDC190	coiled-coil domain containing 190
586	0.002604	2.03843	BAIAP2-AS1	BAIAP2 antisense RNA 1 (head to head)
585	0.018092	2.0333	GSDMB	gasdermin B
584	0.031007	2.03119	RACGAP1P	Rac GTPase activating protein 1 pseudogene
583	0.052352	2.0106	LOC401098	uncharacterized LOC401098
582	0.012237	2.00068	PTK6	protein tyrosine kinase 6
581	0.043029	1.99964	PREX2	phosphatidylinositol-3,4,5-trisphosphate dependent Rac exchange factor 2
580	0.012691	1.99513	PBOV1	prostate and breast cancer overexpressed 1
579	0.000639	1.99431	ZFAND4	zinc finger AN1-type containing 4
578	0.010287	1.98939	XDH	xanthine dehydrogenase
577	0.056123	1.97726	KCNK10	potassium two pore domain channel subfamily K member 10
576	0.017139	1.97305	SETDB2	SET domain bifurcated 2
575	0.014702	1.96863	ARNTL2	aryl hydrocarbon receptor nuclear translocator like 2
574	0.046191	1.96281	PTK7	protein tyrosine kinase 7 (inactive)
573	0.051843	1.96126	CYP3A43	cytochrome P450 family 3 subfamily A member 43
572	0.020256	1.96002	OTULIN	OTU deubiquitinase with linear linkage specificity
571	0.0012	1.95995	COPE	coatomer protein complex subunit epsilon
570	0.053334	1.94339	PCNP	PEST proteolytic signal containing nuclear protein
569	0.0344	1.94067	PLN	phospholamban
568	0.049261	1.94059	TM4SF5	transmembrane 4 L six family member 5
567	0.010681	1.9396	LINC01352	long intergenic non-protein coding RNA 1352
566	0.002779	1.93783	HELZ2	helicase with zinc finger 2
565	0.011024	1.93101	UBXN10	UBX domain protein 10
564	0.058264	1.93055	TMC7	transmembrane channel like 7
563	0.052972	1.92575	FAM155A-IT1	FAM155A intronic transcript 1
562	0.04847	1.92181	TBC1D28	TBC1 domain family member 28
561	0.02004	1.91649	HPGD	hydroxyprostaglandin dehydrogenase 15-(NAD)
560	0.037489	1.90958	CENPV	centromere protein V
559	0.001592	1.90545	KCTD4	potassium channel tetramerization domain containing 4
558	0.017762	1.90145	C4BPB	complement component 4 binding protein beta
557	0.001103	1.89976	CEP57L1	centrosomal protein 57 like 1
556	0.0318	1.8995	LAMB3	laminin subunit beta 3
555	0.007342	1.89902	PPP1R12B	protein phosphatase 1 regulatory subunit 12B
554	0.009433	1.89595	UBE2DNL	ubiquitin conjugating enzyme E2 D N-terminal like (pseudogene)
553	0.030326	1.89418	RASGEF1B	RasGEF domain family member 1B
552	0.022828	1.89074	CHPT1	choline phosphotransferase 1
551	0.026898	1.88126	CYP4F2	cytochrome P450 family 4 subfamily F member 2
550	0.009655	1.87988	MIR6824	microRNA 6824
549	0.010023	1.87944	THOP1	thimet oligopeptidase 1
548	0.051983	1.8779	KCNK1	potassium two pore domain channel subfamily K member 1
547	0.051332	1.8698	TTTY7B	testis-specific transcript, Y-linked 7B (non-protein coding)
546	0.039871	1.8682	SALL4	spalt like transcription factor 4
545	0.019098	1.86158	LIN7A	lin-7 homolog A, crumbs cell polarity complex component
544	0.003058	1.86083	PIAS4	protein inhibitor of activated STAT 4
543	0.018063	1.86054	PPP3CC	protein phosphatase 3 catalytic subunit gamma
542	0.020052	1.84943	EPHA4	EPH receptor A4
541	0.036196	1.84851	MALL	mal, T-cell differentiation protein like
540	0.030957	1.84428	CYP2E1	cytochrome P450 family 2 subfamily E member 1
539	0.002259	1.84272	CHML	CHM like, Rab escort protein 2
538	0.026304	1.82702	N4BP2L1	NEDD4 binding protein 2 like 1
537	0.018926	1.82511	CLRN1	clarin 1
536	0.013249	1.82417	LOC729224	uncharacterized LOC729224
535	0.013931	1.82215	WRNIP1	Werner helicase interacting protein 1
534	0.054953	1.81766	PIK3R4	phosphoinositide-3-kinase regulatory subunit 4
533	0.041725	1.81544	LOC400622	uncharacterized LOC400622
532	0.008243	1.80722	STYK1	serine
531	0.005312	1.8062	EZR	ezrin
530	0.028499	1.80209	ASAH2B	N-acylsphingosine amidohydrolase 2B
529	0.011454	1.80097	DQX1	DEAQ-box RNA dependent ATPase 1
528	0.004241	1.80063	RPS10P7	ribosomal protein S10 pseudogene 7
527	0.053984	1.80059	LACTB2-AS1	LACTB2 antisense RNA 1
526	0.039813	1.80014	LOC101927085	uncharacterized LOC101927085
525	0.044088	1.78959	LINC01091	long intergenic non-protein coding RNA 1091
524	0.012822	1.77932	LOC253805	uncharacterized LOC253805
523	0.041668	1.77909	ENTPD5	ectonucleoside triphosphate diphosphohydrolase 5
522	0.007587	1.77836	CAPN13	calpain 13
521	0.002905	1.77609	TRY2P	trypsinogen-like pseudogene
520	0.002443	1.77567	LRRC72	leucine rich repeat containing 72
519	0.01677	1.77196	LOC101928457	uncharacterized LOC101928457
518	0.029189	1.77071	UGT1A1	UDP glucuronosyltransferase family 1 member A1
517	0.014974	1.7699	LOC100507258	uncharacterized LOC100507258
516	0.05171	1.76857	P2RX2	purinergic receptor P2X 2
515	0.007065	1.75834	LOC101928718	uncharacterized LOC101928718
514	0.001728	1.75793	TBX3	T-box 3
513	0.016639	1.75451	PDE5A	phosphodiesterase 5A
512	0.021016	1.75271	SSTR1	somatostatin receptor 1
511	0.001753	1.74819	CEACAM1	carcinoembryonic antigen related cell adhesion molecule 1
510	0.05808	1.74678	OAZ3	ornithine decarboxylase antizyme 3
509	0.033683	1.74118	LRRC31	leucine rich repeat containing 31
508	0.015527	1.73733	PLEK2	pleckstrin 2
507	0.001432	1.7334	KCNN4	potassium calcium-activated channel subfamily N member 4
506	0.029035	1.73018	MIR6872	microRNA 6872
505	0.035062	1.72969	EDA	ectodysplasin A
504	0.052072	1.7258	LINC01431	long intergenic non-protein coding RNA 1431
503	0.041546	1.7248	KRT72	keratin 72
502	0.028796	1.71976	CDK11A	cyclin dependent kinase 11A
501	0.044918	1.71546	EPRS	glutamyl-prolyl-tRNA synthetase
500	0.046156	1.71317	TRIM36	tripartite motif containing 36
499	0.024404	1.70909	AHNAK2	AHNAK nucleoprotein 2
498	0.014303	1.70905	C20orf202	chromosome 20 open reading frame 202
497	0.024079	1.70709	SGCZ	sarcoglycan zeta
496	0.037096	1.70667	CEP152	centrosomal protein 152
495	0.011544	1.70663	SERP2	stress-associated endoplasmic reticulum protein family member 2
494	0.047516	1.7054	DDC	dopa decarboxylase
493	0.008112	1.69976	LOC339988	uncharacterized LOC339988
492	0.024302	1.6996	GTDC1	glycosyltransferase like domain containing 1
491	0.014578	1.69864	TIMM50	translocase of inner mitochondrial membrane 50
490	0.014216	1.69769	COL3A1	collagen type III alpha 1 chain
489	0.050841	1.69727	MAN1A2	mannosidase alpha class 1A member 2
488	0.01476	1.69682	CEMIP	cell migration inducing hyaluronan binding protein
487	0.046882	1.69485	XRCC4	X-ray repair cross complementing 4
486	0.006275	1.69464	SLC6A13	solute carrier family 6 member 13
485	0.042517	1.69411	RBM25	RNA binding motif protein 25
484	0.012692	1.69389	ADAMTS16	ADAM metallopeptidase with thrombospondin type 1 motif 16
483	0.019286	1.6911	LINC01426	long intergenic non-protein coding RNA 1426
482	0.019243	1.68255	LINC00910	long intergenic non-protein coding RNA 910
481	0.056296	1.68156	FBXW2	F-box and WD repeat domain containing 2
480	0.030579	1.68012	GREM2	gremlin 2, DAN family BMP antagonist
479	0.026166	1.67992	DGCR6L	DiGeorge syndrome critical region gene 6-like
478	0.016705	1.67967	CPLX3	complexin 3
477	0.019772	1.67836	BAIAP2	BAI1 associated protein 2
476	0.023908	1.67633	SLC35E4	solute carrier family 35 member E4
475	0.044234	1.67301	C6orf58	chromosome 6 open reading frame 58
474	0.017262	1.66315	AKAP7	A-kinase anchoring protein 7
473	0.055441	1.66158	LOC101927342	uncharacterized LOC101927342
472	0.012401	1.66024	APOB	apolipoprotein B
471	0.044567	1.6591	PDCD1	programmed cell death 1
470	0.029098	1.65411	SH3GLB2	SH3 domain containing GRB2 like endophilin B2
469	0.050332	1.65322	SLC6A8	solute carrier family 6 member 8
468	0.027733	1.65005	C3orf36	chromosome 3 open reading frame 36
467	0.010116	1.64695	ZNF77	zinc finger protein 77
466	0.01296	1.64552	SFN	stratifin
465	0.005352	1.64316	C1orf52	chromosome 1 open reading frame 52
464	0.007913	1.6411	CIB2	calcium and integrin binding family member 2
463	0.035694	1.63749	BCL6B	B-cell CLL
462	0.041318	1.63473	GATAD2A	GATA zinc finger domain containing 2A
461	0.035229	1.63052	AFDN	afadin, adherens junction formation factor
460	0.042554	1.62798	LOC101927533	uncharacterized LOC101927533
459	0.043828	1.62717	MYB	MYB proto-oncogene, transcription factor
458	0.04289	1.62314	CYP4F12	cytochrome P450 family 4 subfamily F member 12
457	0.028368	1.61976	SGIP1	SH3 domain GRB2 like endophilin interacting protein 1
456	0.003991	1.61785	TICRR	TOPBP1 interacting checkpoint and replication regulator
455	0.047387	1.61694	MAPK8IP3	mitogen-activated protein kinase 8 interacting protein 3
454	0.046267	1.61507	CPD	carboxypeptidase D
453	0.044314	1.61458	LOC100505685	uncharacterized LOC100505685
452	0.02964	1.61443	EPAS1	endothelial PAS domain protein 1
451	0.054985	1.61351	LRRC19	leucine rich repeat containing 19
450	0.020039	1.61198	PRKAG2	protein kinase AMP-activated non-catalytic subunit gamma 2
449	0.014844	1.61141	GALE	UDP-galactose-4-epimerase
448	0.018872	1.61118	SLIT3	slit guidance ligand 3
447	0.016985	1.60858	LRRC8A	leucine rich repeat containing 8 family member A
446	0.000514	1.60759	GMIP	GEM interacting protein
445	0.033209	1.60245	ACKR4	atypical chemokine receptor 4
444	0.035325	1.60011	LAMC2	laminin subunit gamma 2
443	0.026361	1.59789	ZNF621	zinc finger protein 621
442	0.050874	1.59693	SLC4A7	solute carrier family 4 member 7
441	0.006956	1.59503	LOC101930400	aldo-keto reductase family 1 member C2-like
440	0.029732	1.59502	ADTRP	androgen dependent TFPI regulating protein
439	0.025864	1.5941	LOC100506530	uncharacterized LOC100506530
438	0.026538	1.59295	NEU3	neuraminidase 3
437	0.050312	1.59275	PLCE1	phospholipase C epsilon 1
436	0.011525	1.59053	C4orf26	chromosome 4 open reading frame 26
435	0.022876	1.59019	MYOCD	myocardin
434	0.032248	1.59014	SH3RF2	SH3 domain containing ring finger 2
433	0.059063	1.59002	SPDEF	SAM pointed domain containing ETS transcription factor
432	0.045314	1.58942	PRRG2	proline rich and Gla domain 2
431	0.042325	1.58934	JAZF1-AS1	JAZF1 antisense RNA 1
430	0.053812	1.58766	RHBDL2	rhomboid like 2
429	0.01062	1.58752	RNF207	ring finger protein 207
428	0.012477	1.58694	TDRG1	testis development related 1 (non-protein coding)
427	0.01526	1.58602	CDC42EP5	CDC42 effector protein 5
426	0.012155	1.58221	THSD4	thrombospondin type 1 domain containing 4
425	0.034654	1.58126	MIR6787	microRNA 6787
424	0.01516	1.58055	LOC100288152	uncharacterized LOC100288152
423	0.044358	1.5802	CYP11B1	cytochrome P450 family 11 subfamily B member 1
422	0.025555	1.5792	NPC1	NPC intracellular cholesterol transporter 1
421	0.032188	1.57652	GPR20	G protein-coupled receptor 20
420	0.009324	1.57526	LPP	LIM domain containing preferred translocation partner in lipoma
419	0.015344	1.57029	ANK2	ankyrin 2, neuronal
418	0.040416	1.56773	PERP	PERP, TP53 apoptosis effector
417	0.009849	1.56749	HLA-DRB6	major histocompatibility complex, class II, DR beta 6 (pseudogene)
416	0.046516	1.56717	TMEM45B	transmembrane protein 45B
415	0.015183	1.56409	TMEM182	transmembrane protein 182
414	0.01807	1.56299	MUC13	mucin 13, cell surface associated
413	0.004556	1.56217	MYEOV	myeloma overexpressed
412	0.034115	1.5619	NQO1	NAD(P)H quinone dehydrogenase 1
411	0.022015	1.5618	AXIN2	axin 2
410	0.007923	1.56164	NHS	NHS actin remodeling regulator
409	0.038597	1.56111	NXPH1	neurexophilin 1
408	0.007334	1.56004	HNRNPA3P1	heterogeneous nuclear ribonucleoprotein A3 pseudogene 1
407	0.035743	1.5599	LOC284294	uncharacterized LOC284294
406	0.058075	1.5593	GTF3C3	general transcription factor IIIC subunit 3
405	0.029616	1.55501	CARMIL2	capping protein regulator and myosin 1 linker 2
404	0.023048	1.5503	RBM26	RNA binding motif protein 26
403	0.05748	1.54798	AGAP2-AS1	AGAP2 antisense RNA 1
402	0.010624	1.54683	LAMC3	laminin subunit gamma 3
401	0.015518	1.54544	CDK6	cyclin dependent kinase 6
400	0.012495	1.54322	ZNF287	zinc finger protein 287
399	0.005026	1.54027	FAM212B-AS1	FAM212B antisense RNA 1
398	0.049137	1.53403	LINC01405	long intergenic non-protein coding RNA 1405
397	0.043147	1.53005	TOP1P2	topoisomerase (DNA) I pseudogene 2
396	0.031644	1.52837	KLF5	Kruppel like factor 5
395	0.055059	1.52683	MPDU1	mannose-P-dolichol utilization defect 1
394	0.028352	1.52562	CDR2L	cerebellar degeneration related protein 2 like
393	0.043832	1.52522	CTDSPL	CTD small phosphatase like
392	0.039345	1.52282	SCIN	scinderin
391	0.010833	1.52264	NUTM1	NUT midline carcinoma family member 1
390	0.045777	1.52079	SMAD3	SMAD family member 3
389	0.019326	1.52076	ABHD17C	abhydrolase domain containing 17C
388	0.007128	1.51956	GOLM1	golgi membrane protein 1
387	0.023376	1.51743	PRR35	proline rich 35
386	0.00859	1.51722	MAGI1	membrane associated guanylate kinase, WW and PDZ domain containing 1
385	0.023304	1.51428	KRBOX1-AS1	KRBOX1 antisense RNA 1
384	0.028957	1.51036	PTPN14	protein tyrosine phosphatase, non-receptor type 14
383	0.026829	1.50806	PTPRR	protein tyrosine phosphatase, receptor type R
382	0.017391	1.50684	MUC2	mucin 2, oligomeric mucus
381	0.039107	1.50271	GALNT12	polypeptide N-acetylgalactosaminyltransferase 12
380	0.01049	1.50234	LRRC1	leucine rich repeat containing 1
379	0.033716	1.50217	CFAP57	cilia and flagella associated protein 57
378	0.021234	1.50183	TMEM72	transmembrane protein 72
377	0.047968	1.50164	SULT1E1	sulfotransferase family 1E member 1
376	0.006257	1.50028	LINC00906	long intergenic non-protein coding RNA 906
375	0.03577	1.4996	PRPF40B	pre-mRNA processing factor 40 homolog B
374	0.032687	1.49785	LRRC23	leucine rich repeat containing 23
373	0.020391	1.49743	LINC00473	long intergenic non-protein coding RNA 473
372	0.056549	1.49702	SYNPO2	synaptopodin 2
371	0.02374	1.49529	FOXN1	forkhead box N1
370	0.029474	1.495	ADGRF1	adhesion G protein-coupled receptor F1
369	0.006502	1.49461	USP21	ubiquitin specific peptidase 21
368	0.044339	1.49267	CASZ1	castor zinc finger 1
367	0.016547	1.49062	WISP3	WNT1 inducible signaling pathway protein 3
366	0.030106	1.48685	MMP28	matrix metallopeptidase 28
365	0.047133	1.48564	EN2	engrailed homeobox 2
364	0.027039	1.48303	SLC29A2	solute carrier family 29 member 2
363	0.008974	1.48303	BTC	betacellulin
362	0.056513	1.48127	GATA5	GATA binding protein 5
361	0.018958	1.48095	SPINK7	serine peptidase inhibitor, Kazal type 7 (putative)
360	0.034851	1.47761	CARMN	cardiac mesoderm enhancer-associated non-coding RNA
359	0.006608	1.47445	LMO7	LIM domain 7
358	0.04894	1.47411	TMPRSS11B	transmembrane protease, serine 11B
357	0.044697	1.47344	MIGA2	mitoguardin 2
356	0.007194	1.47242	LIFR	leukemia inhibitory factor receptor alpha
355	0.031046	1.47168	ABCB9	ATP binding cassette subfamily B member 9
354	0.033208	1.47103	UGT1A3	UDP glucuronosyltransferase family 1 member A3
353	0.035596	1.4702	MBNL1	muscleblind like splicing regulator 1
352	0.020798	1.46871	FAM3D	family with sequence similarity 3 member D
351	0.013917	1.46618	MYL5	myosin light chain 5
350	0.025339	1.46252	ESPN	espin
349	0.028036	1.46242	HDAC7	histone deacetylase 7
348	0.056053	1.46188	GAD2	glutamate decarboxylase 2
347	0.015432	1.46054	TUB	tubby bipartite transcription factor
346	0.051667	1.46019	MYH3	myosin, heavy chain 3, skeletal muscle, embryonic
345	0.057117	1.45824	MRPL41	mitochondrial ribosomal protein L41
344	0.058314	1.45628	ITGA9	integrin subunit alpha 9
343	0.006385	1.45605	LIMA1	LIM domain and actin binding 1
342	0.05552	1.4558	FNDC3B	fibronectin type III domain containing 3B
341	0.014134	1.45578	EPS8L1	EPS8 like 1
340	0.050378	1.45563	ZSCAN4	zinc finger and SCAN domain containing 4
339	0.033947	1.45487	FERMT1	fermitin family member 1
338	0.024046	1.45438	PPBPP2	pro-platelet basic protein pseudogene 2
337	0.038585	1.44939	PIRT	phosphoinositide interacting regulator of transient receptor potential channels
336	0.05017	1.44924	ACOT11	acyl-CoA thioesterase 11
335	0.059371	1.44745	CCDC65	coiled-coil domain containing 65
334	0.05141	1.44525	TMPRSS3	transmembrane protease, serine 3
333	0.020434	1.44513	CDX2	caudal type homeobox 2
332	0.026191	1.44497	CAPZB	capping actin protein of muscle Z-line beta subunit
331	0.053148	1.44175	NEGR1	neuronal growth regulator 1
330	0.031311	1.44153	SNX8	sorting nexin 8
329	0.047779	1.44148	SLC2A13	solute carrier family 2 member 13
328	0.026547	1.44118	FLJ33534	uncharacterized LOC285150
327	0.016341	1.44043	AMACR	alpha-methylacyl-CoA racemase
326	0.032542	1.44034	TNFAIP2	TNF alpha induced protein 2
325	0.003008	1.43924	CHRNB1	cholinergic receptor nicotinic beta 1 subunit
324	0.02273	1.4387	CLDN11	claudin 11
323	0.036635	1.43564	SERHL2	serine hydrolase-like 2
322	0.023807	1.43349	TRIM29	tripartite motif containing 29
321	0.015129	1.43089	PHLDA2	pleckstrin homology like domain family A member 2
320	0.037926	1.43063	TOMM40L	translocase of outer mitochondrial membrane 40 like
319	0.015763	1.42891	GMDS	GDP-mannose 4,6-dehydratase
318	0.058713	1.4222	ZNF471	zinc finger protein 471
317	0.030713	1.42014	SLCO4A1	solute carrier organic anion transporter family member 4A1
316	0.05968	1.42005	BAG2	BCL2 associated athanogene 2
315	0.053092	1.41962	SLX1B-SULT1A4	SLX1B-SULT1A4 readthrough (NMD candidate)
314	0.032801	1.41816	LHCGR	luteinizing hormone
313	0.046891	1.41634	LOC105376944	uncharacterized LOC105376944
312	0.022844	1.4163	AGMAT	agmatinase
311	0.01322	1.41582	HOXC12	homeobox C12
310	0.00864	1.4158	CYP2D6	cytochrome P450 family 2 subfamily D member 6
309	0.018594	1.41523	NDOR1	NADPH dependent diflavin oxidoreductase 1
308	0.027959	1.4151	VAC14	Vac14, PIKFYVE complex component
307	0.055296	1.41506	ITGA5	integrin subunit alpha 5
306	0.028084	1.41225	KLHL29	kelch like family member 29
305	0.008557	1.41049	PSMA3	proteasome subunit alpha 3
304	0.051816	1.40878	GSG1	germ cell associated 1
303	0.038195	1.40859	SMAGP	small cell adhesion glycoprotein
302	0.044714	1.40796	STS	steroid sulfatase (microsomal), isozyme S
301	0.008666	1.40671	TFRC	transferrin receptor
300	0.03205	1.4061	NLRP2	NLR family pyrin domain containing 2
299	0.053945	1.40551	MTMR11	myotubularin related protein 11
298	0.031636	1.40448	MUC3A	mucin 3A, cell surface associated
297	0.044039	1.40445	TBX5-AS1	TBX5 antisense RNA 1
296	0.026638	1.39946	LINC00702	long intergenic non-protein coding RNA 702
295	0.019587	1.39916	METTL6	methyltransferase like 6
294	0.021534	1.3978	LIN28A	lin-28 homolog A
293	0.041351	1.39639	CA9	carbonic anhydrase 9
292	0.007995	1.39595	PTHLH	parathyroid hormone like hormone
291	0.034685	1.39584	GPSM2	G-protein signaling modulator 2
290	0.050892	1.3925	KDM4D	lysine demethylase 4D
289	0.012868	1.39113	LOC100507855	adenylate kinase 4, mitochondrial-like
288	0.021879	1.3905	CACNA1G	calcium voltage-gated channel subunit alpha1 G
287	0.025899	1.38835	HEPH	hephaestin
286	0.055768	1.38814	CDKN2A-AS1	CDKN2A antisense RNA 1 (head to head)
285	0.021197	1.38434	RAD51	RAD51 recombinase
284	0.015012	1.38312	LOC105376689	uncharacterized LOC105376689
283	0.017514	1.38005	ALPPL2	alkaline phosphatase, placental like 2
282	0.051461	1.37679	EGFR	epidermal growth factor receptor
281	0.021122	1.37676	SOCS2-AS1	SOCS2 antisense RNA 1
280	0.022925	1.37636	GSX2	GS homeobox 2
279	0.011174	1.37456	LOC101928850	uncharacterized LOC101928850
278	0.042898	1.37443	LINC01120	long intergenic non-protein coding RNA 1120
277	0.059966	1.37144	CIDEC	cell death inducing DFFA like effector c
276	0.014056	1.37094	SLC4A11	solute carrier family 4 member 11
275	0.024598	1.36664	SSX4B	SSX family member 4B
274	0.014435	1.36584	NOL12	nucleolar protein 12
273	0.015562	1.36554	KIF25-AS1	KIF25 antisense RNA 1
272	0.035993	1.36506	SSH2	slingshot protein phosphatase 2
271	0.055532	1.36305	TGM4	transglutaminase 4
270	0.040362	1.3628	WTH3DI	RAB6C-like
269	0.041645	1.36213	SLC9A5	solute carrier family 9 member A5
268	0.05438	1.35729	ACTA1	actin, alpha 1, skeletal muscle
267	0.052889	1.35639	ATG16L1	autophagy related 16 like 1
266	0.044221	1.35616	SLC28A2	solute carrier family 28 member 2
265	0.042097	1.35585	FAM160B1	family with sequence similarity 160 member B1
264	0.010271	1.35545	RRP1	ribosomal RNA processing 1
263	0.017744	1.35471	FAM151A	family with sequence similarity 151 member A
262	0.017369	1.35377	BOD1L2	biorientation of chromosomes in cell division 1 like 2
261	0.035034	1.35215	RC3H2	ring finger and CCCH-type domains 2
260	0.024706	1.3485	MFSD13A	major facilitator superfamily domain containing 13A
259	0.013884	1.34784	FAM135A	family with sequence similarity 135 member A
258	0.059019	1.34734	DNAH11	dynein axonemal heavy chain 11
257	0.027871	1.34381	ZCCHC13	zinc finger CCHC-type containing 13
256	0.014909	1.33569	NCS1	neuronal calcium sensor 1
255	0.011413	1.33379	ITGA6	integrin subunit alpha 6
254	0.021693	1.33359	CORO2A	coronin 2A
253	0.040587	1.33184	MRGPRX2	MAS related GPR family member X2
252	0.033133	1.33127	LOC780529	uncharacterized LOC780529
251	0.012396	1.33091	EFNB2	ephrin B2
250	0.042352	1.32928	ADAMTSL1	ADAMTS like 1
249	0.005534	1.32917	CDRT1	CMT1A duplicated region transcript 1
248	0.046532	1.32895	ZEB2	zinc finger E-box binding homeobox 2
247	0.01677	1.32874	GKN2	gastrokine 2
246	0.030593	1.32819	GPD2	glycerol-3-phosphate dehydrogenase 2
245	0.057145	1.32578	LOC100996385	uncharacterized LOC100996385
244	0.031481	1.32384	LOC101929486	uncharacterized LOC101929486
243	0.04565	1.32358	NET1	neuroepithelial cell transforming 1
242	0.046904	1.32136	OFCC1	orofacial cleft 1 candidate 1
241	0.051388	1.3205	UVSSA	UV stimulated scaffold protein A
240	0.012301	1.32021	LOC101929526	uncharacterized LOC101929526
239	0.045574	1.31946	ZNF440	zinc finger protein 440
238	0.037092	1.31923	PHF20L1	PHD finger protein 20-like 1
237	0.026308	1.31554	1900-01-01	deleted in esophageal cancer 1
236	0.017422	1.31128	CD55	CD55 molecule (Cromer blood group)
235	0.05272	1.30801	ORAOV1	oral cancer overexpressed 1
234	0.028666	1.30703	TTC23	tetratricopeptide repeat domain 23
233	0.04807	1.30622	SLC27A4	solute carrier family 27 member 4
232	0.05468	1.30594	MIR612	microRNA 612
231	0.006383	1.30228	OOSP2	oocyte secreted protein 2
230	0.050796	1.30023	ASB5	ankyrin repeat and SOCS box containing 5
229	0.053341	1.29812	PHLDB2	pleckstrin homology like domain family B member 2
228	0.044075	1.29802	KLK10	kallikrein related peptidase 10
227	0.030873	1.2969	ZBED6	zinc finger BED-type containing 6
226	0.035335	1.29497	REG4	regenerating family member 4
225	0.003881	1.2936	ACY3	aminoacylase 3
224	0.017875	1.29343	PAPPA	pappalysin 1
223	0.013671	1.29198	GINS4	GINS complex subunit 4
222	0.035048	1.29159	WFDC13	WAP four-disulfide core domain 13
221	0.004892	1.28941	GPHB5	glycoprotein hormone beta 5
220	0.009428	1.28856	TPSG1	tryptase gamma 1
219	0.049431	1.2851	PHOX2B	paired like homeobox 2b
218	0.025995	1.28495	SLMAP	sarcolemma associated protein
217	0.057389	1.28486	LOC100996583	uncharacterized LOC100996583
216	0.042286	1.28057	TMEM47	transmembrane protein 47
215	0.009597	1.27926	FGF7	fibroblast growth factor 7
214	0.028049	1.27811	YWHAEP7	tyrosine 3-monooxygenase
213	0.005483	1.27763	LOC101927604	uncharacterized LOC101927604
212	0.027261	1.27593	H2AFX	H2A histone family member X
211	0.047654	1.27406	NXPH2	neurexophilin 2
210	0.041746	1.27279	IL1RN	interleukin 1 receptor antagonist
209	0.025652	1.27104	SRGAP3	SLIT-ROBO Rho GTPase activating protein 3
208	0.042982	1.2709	SLCO4A1-AS1	SLCO4A1 antisense RNA 1
207	0.02706	1.27065	ARR3	arrestin 3
206	0.040403	1.27044	HAGLR	HOXD antisense growth-associated long non-coding RNA
205	0.038712	1.2657	TBC1D16	TBC1 domain family member 16
204	0.023249	1.26398	FBXO44	F-box protein 44
203	0.050549	1.26369	CDKL1	cyclin dependent kinase like 1
202	0.040581	1.26346	LOC202181	SUMO interacting motifs containing 1 pseudogene
201	0.043777	1.25668	CDC14B	cell division cycle 14B
200	0.058952	1.25503	LOC101927668	uncharacterized LOC101927668
199	0.003632	1.25502	LOC101929964	uncharacterized LOC101929964
198	0.015085	1.25499	SIPA1L1	signal induced proliferation associated 1 like 1
197	0.034284	1.25071	ZNF704	zinc finger protein 704
196	0.053589	1.24989	OR10A4	olfactory receptor family 10 subfamily A member 4
195	0.023285	1.24897	RUNDC3B	RUN domain containing 3B
194	0.030741	1.24797	RNF126	ring finger protein 126
193	0.026183	1.24759	RAPGEF5	Rap guanine nucleotide exchange factor 5
192	0.026721	1.24702	CKAP4	cytoskeleton associated protein 4
191	0.044546	1.24646	RUNDC3A-AS1	RUNDC3A antisense RNA 1
190	0.021288	1.24638	RSF1	remodeling and spacing factor 1
189	0.005148	1.2459	UGGT2	UDP-glucose glycoprotein glucosyltransferase 2
188	0.026313	1.2435	OLIG2	oligodendrocyte lineage transcription factor 2
187	0.057937	1.2421	LOC101929167	uncharacterized LOC101929167
186	0.008569	1.24105	CD109	CD109 molecule
185	0.052794	1.23736	NKX3-1	NK3 homeobox 1
184	0.037295	1.23704	FA2H	fatty acid 2-hydroxylase
183	0.02602	1.2355	HBS1L	HBS1 like translational GTPase
182	0.026824	1.23483	UNC13C	unc-13 homolog C
181	0.039748	1.22839	LOC105378419	uncharacterized LOC105378419
180	0.054139	1.22783	ACBD4	acyl-CoA binding domain containing 4
179	0.039991	1.22602	ZFP41	ZFP41 zinc finger protein
178	0.037311	1.22495	GPX2	glutathione peroxidase 2
177	0.056829	1.22206	LIX1	limb and CNS expressed 1
176	0.036407	1.21876	VSIG2	V-set and immunoglobulin domain containing 2
175	0.007627	1.21863	DSE	dermatan sulfate epimerase
174	0.048119	1.21855	CAMK2N1	calcium
173	0.059546	1.21506	XK	X-linked Kx blood group
172	0.043058	1.2141	LOC286154	uncharacterized LOC286154
171	0.055001	1.21299	KNG1	kininogen 1
170	0.056067	1.21242	TET2	tet methylcytosine dioxygenase 2
169	0.046908	1.21041	SPAG8	sperm associated antigen 8
168	0.026999	1.20969	SYCP3	synaptonemal complex protein 3
167	0.008263	1.20852	EVX1	even-skipped homeobox 1
166	0.021088	1.20741	MYLK3	myosin light chain kinase 3
165	0.005508	1.20526	PSG1	pregnancy specific beta-1-glycoprotein 1
164	0.019586	1.20483	LOC440149	uncharacterized LOC440149
163	0.058877	1.20375	FOXP1	forkhead box P1
162	0.018047	1.2032	CHRM3	cholinergic receptor muscarinic 3
161	0.046485	1.20224	CHST2	carbohydrate sulfotransferase 2
160	0.024913	1.20087	CPXCR1	CPX chromosome region, candidate 1
159	0.038581	1.20081	MS4A12	membrane spanning 4-domains A12
158	0.022957	1.19902	ECE2	endothelin converting enzyme 2
157	0.014364	1.19782	ARHGEF16	Rho guanine nucleotide exchange factor 16
156	0.052219	1.19756	LOC101930602	putative uncharacterized protein encoded by LINC00596-like
155	0.031155	1.19501	HNRNPD	heterogeneous nuclear ribonucleoprotein D
154	0.053415	1.19451	MIR452	microRNA 452
153	0.047585	1.1915	CA10	carbonic anhydrase 10
152	0.039111	1.18668	LOC100131655	uncharacterized LOC100131655
151	0.03032	1.18569	KITLG	KIT ligand
150	0.049332	1.18456	ADH6	alcohol dehydrogenase 6 (class V)
149	0.028551	1.18454	LOC100507377	uncharacterized LOC100507377
148	0.020485	1.18271	FAM46D	family with sequence similarity 46 member D
147	0.039018	1.1825	ADCK5	aarF domain containing kinase 5
146	0.021783	1.1813	MST1R	macrophage stimulating 1 receptor
145	0.048273	1.18015	DKFZp434E1119	uncharacterized DKFZp434E1119
144	0.054494	1.17763	LOC157931	uncharacterized LOC157931
143	0.031181	1.1775	CYP2S1	cytochrome P450 family 2 subfamily S member 1
142	0.048552	1.17509	FAM189A2	family with sequence similarity 189 member A2
141	0.04044	1.17427	IFNLR1	interferon lambda receptor 1
140	0.047872	1.17196	NXPE4	neurexophilin and PC-esterase domain family member 4
139	0.039159	1.17129	KDELR1	KDEL endoplasmic reticulum protein retention receptor 1
138	0.017194	1.17026	STEAP1	six transmembrane epithelial antigen of the prostate 1
137	0.055234	1.16946	TMLHE	trimethyllysine hydroxylase, epsilon
136	0.00973	1.1678	LOC101929378	uncharacterized LOC101929378
135	0.049106	1.16747	LOC101929172	uncharacterized LOC101929172
134	0.039921	1.16669	KCNN3	potassium calcium-activated channel subfamily N member 3
133	0.015435	1.16661	TACC2	transforming acidic coiled-coil containing protein 2
132	0.019085	1.1665	GYPE	glycophorin E (MNS blood group)
131	0.007186	1.1661	NPR2	natriuretic peptide receptor 2
130	0.057911	1.16343	SLITRK6	SLIT and NTRK like family member 6
129	0.023659	1.16036	SLC16A1	solute carrier family 16 member 1
128	0.043431	1.15968	EFNA2	ephrin A2
127	0.034843	1.15819	CDC42BPA	CDC42 binding protein kinase alpha
126	0.0395	1.15718	LOC102723709	uncharacterized LOC102723709
125	0.042659	1.15445	TRAPPC2	trafficking protein particle complex 2
124	0.055903	1.15439	ZDHHC9	zinc finger DHHC-type containing 9
123	0.038769	1.15386	MAT2B	methionine adenosyltransferase 2B
122	0.039536	1.15352	PICALM	phosphatidylinositol binding clathrin assembly protein
121	0.037648	1.15349	TRUB2	TruB pseudouridine synthase family member 2
120	0.051941	1.15337	STAT5B	signal transducer and activator of transcription 5B
119	0.058699	1.15272	MDM4	MDM4, p53 regulator
118	0.033283	1.15169	DCN	decorin
117	0.018036	1.15073	LINC00470	long intergenic non-protein coding RNA 470
116	0.03591	1.15036	GNA11	G protein subunit alpha 11
115	0.049482	1.14843	ATP11B	ATPase phospholipid transporting 11B (putative)
114	0.031862	1.14836	TPCN1	two pore segment channel 1
113	0.040088	1.14696	CTNNA3	catenin alpha 3
112	0.052728	1.14661	PCSK5	proprotein convertase subtilisin
111	0.01737	1.1451	MYO1H	myosin IH
110	0.019162	1.14506	DIRC3	disrupted in renal carcinoma 3
109	0.031824	1.14451	MSRB3	methionine sulfoxide reductase B3
108	0.046469	1.14181	S100A3	S100 calcium binding protein A3
107	0.055833	1.14109	CLDN2	claudin 2
106	0.019287	1.14042	TTTY10	testis-specific transcript, Y-linked 10 (non-protein coding)
105	0.033748	1.13945	FXYD3	FXYD domain containing ion transport regulator 3
104	0.012563	1.13943	FSCB	fibrous sheath CABYR binding protein
103	0.013202	1.13834	VDAC3	voltage dependent anion channel 3
102	0.028081	1.13061	CEP128	centrosomal protein 128
101	0.030718	1.1276	ZNF703	zinc finger protein 703
100	0.057751	1.12663	ADAM6	ADAM metallopeptidase domain 6 (pseudogene)
99	0.01309	1.12513	PTPRZ1	protein tyrosine phosphatase, receptor type Z1
98	0.04849	1.1247	TSKS	testis specific serine kinase substrate
97	0.008974	1.12362	PHRF1	PHD and ring finger domains 1
96	0.044849	1.12265	ADGRG6	adhesion G protein-coupled receptor G6
95	0.011142	1.12218	LOC100128281	uncharacterized LOC100128281
94	0.056005	1.12203	ARHGAP42	Rho GTPase activating protein 42
93	0.047917	1.12194	HRASLS5	HRAS like suppressor family member 5
92	0.059791	1.12135	CALU	calumenin
91	0.032805	1.11943	SMOC2	SPARC related modular calcium binding 2
90	0.032605	1.11855	COX6B2	cytochrome c oxidase subunit 6B2
89	0.050477	1.11704	METTL21EP	methyltransferase like 21E, pseudogene
88	0.046673	1.1165	GNAL	G protein subunit alpha L
87	0.044482	1.11395	TP73	tumor protein p73
86	0.048436	1.11144	NKAIN4	Na+
85	0.055239	1.10967	DLGAP4-AS1	DLGAP4 antisense RNA 1
84	0.052536	1.10952	C9orf163	chromosome 9 open reading frame 163
83	0.013239	1.10444	FAM63B	family with sequence similarity 63 member B
82	0.04347	1.10383	PDLIM5	PDZ and LIM domain 5
81	0.027356	1.10243	NT5E	5'-nucleotidase ecto
80	0.04048	1.10158	MMP20	matrix metallopeptidase 20
79	0.058099	1.09927	SFTPC	surfactant protein C
78	0.034471	1.0991	SQSTM1	sequestosome 1
77	0.026002	1.09666	MCU	mitochondrial calcium uniporter
76	0.042322	1.09622	NKAIN3	Na+
75	0.043969	1.09573	CHD9	chromodomain helicase DNA binding protein 9
74	0.032141	1.09466	RAB23	RAB23, member RAS oncogene family
73	0.050034	1.0929	ACTC1	actin, alpha, cardiac muscle 1
72	0.040167	1.09078	SH3D21	SH3 domain containing 21
71	0.024917	1.08628	TCEA1	transcription elongation factor A1
70	0.021233	1.08497	SOS1	SOS Ras
69	0.046232	1.08493	PLEKHG6	pleckstrin homology and RhoGEF domain containing G6
68	0.036085	1.08381	LOC105370943	uncharacterized LOC105370943
67	0.057932	1.08158	TBATA	thymus, brain and testes associated
66	0.047452	1.08045	NPY2R	neuropeptide Y receptor Y2
65	0.058007	1.07999	TMC2	transmembrane channel like 2
64	0.036506	1.07926	LOC643711	platelet activating factor acetylhydrolase 1b catalytic subunit 2 pseudogene
63	0.039827	1.07683	ALLC	allantoicase
62	0.036147	1.07648	SZT2	seizure threshold 2 homolog (mouse)
61	0.042775	1.07283	MEIS3	Meis homeobox 3
60	0.037233	1.06894	HINT1	histidine triad nucleotide binding protein 1
59	0.035978	1.06446	HIST3H2A	histone cluster 3, H2a
58	0.041223	1.06433	CBX3	chromobox 3
57	0.024943	1.06222	LTBP1	latent transforming growth factor beta binding protein 1
56	0.049193	1.06194	GLRX3	glutaredoxin 3
55	0.022152	1.06106	C5orf63	chromosome 5 open reading frame 63
54	0.04924	1.06083	CLMP	CXADR like membrane protein
53	0.053993	1.05991	CCHCR1	coiled-coil alpha-helical rod protein 1
52	0.042606	1.05899	HIST1H2BD	histone cluster 1, H2bd
51	0.029738	1.05835	ASPHD2	aspartate beta-hydroxylase domain containing 2
50	0.046397	1.05759	NR6A1	nuclear receptor subfamily 6 group A member 1
49	0.02438	1.05553	ID1	inhibitor of DNA binding 1, HLH protein
48	0.055088	1.05378	CNGB3	cyclic nucleotide gated channel beta 3
47	0.053002	1.05035	NEXN	nexilin F-actin binding protein
46	0.045427	1.04976	IGFBP3	insulin like growth factor binding protein 3
45	0.043153	1.04956	NXPE3	neurexophilin and PC-esterase domain family member 3
44	0.046006	1.04946	CYBB	cytochrome b-245 beta chain
43	0.051355	1.04656	ARRDC3-AS1	ARRDC3 antisense RNA 1
42	0.057884	1.04647	ZNF592	zinc finger protein 592
41	0.040433	1.04353	L2HGDH	L-2-hydroxyglutarate dehydrogenase
40	0.015624	1.04281	VDAC1	voltage dependent anion channel 1
39	0.027645	1.04256	DEUP1	deuterosome assembly protein 1
38	0.059857	1.04254	LMNA	lamin A
37	0.023158	1.04093	LOC100130111	uncharacterized LOC100130111
36	0.056142	1.0395	C14orf28	chromosome 14 open reading frame 28
35	0.025776	1.03909	LOC157740	uncharacterized protein C8orf9
34	0.043468	1.03778	SGMS2	sphingomyelin synthase 2
33	0.048543	1.03684	LDLRAD4	low density lipoprotein receptor class A domain containing 4
32	0.056319	1.03677	SBDSP1	Shwachman-Bodian-Diamond syndrome pseudogene 1
31	0.055436	1.03162	LARP4	La ribonucleoprotein domain family member 4
30	0.016876	1.03025	PDE4D	phosphodiesterase 4D
29	0.032411	1.02991	CYP4A11	cytochrome P450 family 4 subfamily A member 11
28	0.028881	1.02737	TMEM184A	transmembrane protein 184A
27	0.038718	1.02652	SSU72	SSU72 homolog, RNA polymerase II CTD phosphatase
26	0.041704	1.02647	NDUFB7	NADH:ubiquinone oxidoreductase subunit B7
25	0.021279	1.02579	LINC00563	long intergenic non-protein coding RNA 563
24	0.046104	1.02401	IRS1	insulin receptor substrate 1
23	0.037381	1.02307	SEPT8	septin 8
22	0.041893	1.02243	UHRF1BP1L	UHRF1 binding protein 1 like
21	0.056455	1.02195	MAGEC2	MAGE family member C2
20	0.026521	1.01953	EXTL3	exostosin like glycosyltransferase 3
19	0.054838	1.01888	LOC100287590	uncharacterized LOC100287590
18	0.053782	1.01806	MLF1	myeloid leukemia factor 1
17	0.053221	1.01747	ELOVL6	ELOVL fatty acid elongase 6
16	0.030057	1.01665	SYTL2	synaptotagmin like 2
15	0.038731	1.01151	BCL2L14	BCL2 like 14
14	0.044694	1.01082	TCF3	transcription factor 3
13	0.032386	1.01049	SNORD65	small nucleolar RNA, C
12	0.028161	1.00848	PPP2CA	protein phosphatase 2 catalytic subunit alpha
11	0.051998	1.00813	PRSS23	protease, serine 23
10	0.042161	1.00756	ZNF398	zinc finger protein 398
9	0.034562	1.00743	KLK7	kallikrein related peptidase 7
8	0.04715	1.00697	IL27RA	interleukin 27 receptor subunit alpha
7	0.044497	1.0065	SH3RF1	SH3 domain containing ring finger 1
6	0.055804	1.00428	PHPT1	phosphohistidine phosphatase 1
5	0.059019	1.00386	HOXA13	homeobox A13
4	0.045146	1.00347	KIZ	kizuna centrosomal protein
3	0.009896	1.00316	LOC101927210	uncharacterized LOC101927210
2	0.044381	1.00105	NRP2	neuropilin 2
1	0.025373	1.00005	MFSD2A	major facilitator superfamily domain containing 2A

## Sheet: Down-female
NO	P.Value	logFC	Gene.symbol	Gene.title
1	0.030851	-3.98323	SYCN	syncollin
2	0.023579	-3.7342	CLPS	colipase
3	0.002104	-3.68334	CTNND2	catenin delta 2
4	0.000108	-3.59314	TEX11	testis expressed 11
5	0.012039	-3.57364	REG3G	regenerating family member 3 gamma
6	0.01624	-3.40341	CUZD1	CUB and zona pellucida like domains 1
7	0.030805	-3.39247	PNLIPRP1	pancreatic lipase related protein 1
8	0.015122	-3.28802	REG1CP	regenerating family member 1 gamma, pseudogene
9	0.048892	-3.26709	CELA2B	chymotrypsin like elastase family member 2B
10	0.016438	-3.20594	TMED6	transmembrane p24 trafficking protein 6
11	0.005581	-3.18847	HBA2	hemoglobin subunit alpha 2
12	0.017837	-3.17858	CPA2	carboxypeptidase A2
13	0.017329	-3.15346	SERPINI2	serpin family I member 2
14	0.000274	-3.11358	INTS4	integrator complex subunit 4
15	0.022097	-3.10746	AQP8	aquaporin 8
16	0.002208	-3.02074	MIS18BP1	MIS18 binding protein 1
17	0.003017	-2.99369	SERPINA5	serpin family A member 5
18	0.036486	-2.97854	ALB	albumin
19	0.035602	-2.96989	GP2	glycoprotein 2
20	0.059536	-2.907	CTRC	chymotrypsin C
21	0.005543	-2.86773	KLK1	kallikrein 1
22	0.010753	-2.85961	ERP27	endoplasmic reticulum protein 27
23	0.013378	-2.85486	CTRL	chymotrypsin like
24	0.034762	-2.80907	TFPI2	tissue factor pathway inhibitor 2
25	0.006281	-2.75209	KCNJ16	potassium voltage-gated channel subfamily J member 16
26	0.010483	-2.70015	SPX	spexin hormone
27	0.057344	-2.67094	MUC15	mucin 15, cell surface associated
28	0.000695	-2.65726	CDH4	cadherin 4
29	0.000492	-2.65606	LINC00921	long intergenic non-protein coding RNA 921
30	0.016988	-2.6494	LINC00551	long intergenic non-protein coding RNA 551
31	0.008311	-2.64006	HBB	hemoglobin subunit beta
32	0.029958	-2.6092	KCNIP2	potassium voltage-gated channel interacting protein 2
33	0.014774	-2.59496	HHCM	Mahlavu hepatocellular carcinoma
34	0.026531	-2.59322	LOC101928893	uncharacterized LOC101928893
35	0.00218	-2.54885	AKNAD1	AKNA domain containing 1
36	0.003165	-2.53445	LOC101928510	uncharacterized LOC101928510
37	0.011434	-2.51141	SOS2	SOS Ras
38	0.047395	-2.50919	RAG2	recombination activating gene 2
39	0.001484	-2.49978	MGC40069	uncharacterized protein MGC40069
40	0.001273	-2.47494	CECR9	cat eye syndrome chromosome region, candidate 9 (non-protein coding)
41	0.00654	-2.47469	ZNF678	zinc finger protein 678
42	0.000103	-2.44475	ST8SIA6-AS1	ST8SIA6 antisense RNA 1
43	0.011096	-2.43048	SNX20	sorting nexin 20
44	0.006722	-2.42905	POLB	DNA polymerase beta
45	0.001422	-2.42445	ALKBH3-AS1	ALKBH3 antisense RNA 1
46	0.028385	-2.41483	FEM1B	fem-1 homolog B
47	0.029026	-2.40408	THEM5	thioesterase superfamily member 5
48	0.002875	-2.40234	ZNRD1ASP	zinc ribbon domain containing 1 antisense, pseudogene
49	0.015821	-2.39393	ATP2A3	ATPase sarcoplasmic
50	0.003591	-2.39287	FTCDNL1	formiminotransferase cyclodeaminase N-terminal like
51	0.002142	-2.3667	ITGB2-AS1	ITGB2 antisense RNA 1
52	0.025336	-2.36291	GUCA1C	guanylate cyclase activator 1C
53	0.027225	-2.344	CD300A	CD300a molecule
54	0.009907	-2.33528	PIDD1	p53-induced death domain protein 1
55	0.008578	-2.33144	GAMT	guanidinoacetate N-methyltransferase
56	0.000762	-2.33132	BCL2	BCL2, apoptosis regulator
57	0.000721	-2.32319	RALY-AS1	RALY antisense RNA 1
58	0.000747	-2.32166	FGF22	fibroblast growth factor 22
59	0.00026	-2.3181	MIR4454	microRNA 4454
60	0.018263	-2.31024	ENTPD3-AS1	ENTPD3 antisense RNA 1
61	0.010608	-2.30715	VEPH1	ventricular zone expressed PH domain containing 1
62	0.002392	-2.30489	MPPE1	metallophosphoesterase 1
63	0.006267	-2.30451	ADAM7	ADAM metallopeptidase domain 7
64	0.005989	-2.30405	CLEC7A	C-type lectin domain family 7 member A
65	0.037074	-2.30295	GPR88	G protein-coupled receptor 88
66	0.002642	-2.275	PIK3AP1	phosphoinositide-3-kinase adaptor protein 1
67	0.012206	-2.26907	LOC101927354	uncharacterized LOC101927354
68	0.006144	-2.26687	LOC101927248	uncharacterized LOC101927248
69	0.013013	-2.2601	GLT1D1	glycosyltransferase 1 domain containing 1
70	0.020862	-2.25065	NEURL3	neuralized E3 ubiquitin protein ligase 3
71	0.00937	-2.24899	LOC101927587	uncharacterized LOC101927587
72	0.020331	-2.24041	BHLHA15	basic helix-loop-helix family member a15
73	0.029869	-2.23686	MCM9	minichromosome maintenance 9 homologous recombination repair factor
74	0.001752	-2.23624	BRAP	BRCA1 associated protein
75	0.019832	-2.2355	ACOXL	acyl-CoA oxidase-like
76	0.045687	-2.23515	WDR91	WD repeat domain 91
77	0.020198	-2.23293	LOC105375839	uncharacterized LOC105375839
78	0.006267	-2.23177	UBE2I	ubiquitin conjugating enzyme E2 I
79	0.059511	-2.22072	KLHL32	kelch like family member 32
80	0.012184	-2.21452	LPAR3	lysophosphatidic acid receptor 3
81	0.010859	-2.19838	TUNAR	TCL1 upstream neural differentiation-associated RNA
82	0.0144	-2.19299	CTSW	cathepsin W
83	0.00261	-2.19114	SPECC1	sperm antigen with calponin homology and coiled-coil domains 1
84	0.013871	-2.19056	CHST9	carbohydrate sulfotransferase 9
85	0.012135	-2.18649	LOC102724312	uncharacterized LOC102724312
86	0.024053	-2.18067	LGALS2	galectin 2
87	0.014457	-2.17614	MCF2L	MCF.2 cell line derived transforming sequence like
88	0.004162	-2.17283	MORF4L2-AS1	MORF4L2 antisense RNA 1
89	0.003206	-2.17187	ORC4	origin recognition complex subunit 4
90	0.020576	-2.17146	TMCO5A	transmembrane and coiled-coil domains 5A
91	0.016312	-2.16923	AOAH	acyloxyacyl hydrolase
92	0.012193	-2.16745	SLC6A10P	solute carrier family 6 member 10, pseudogene
93	0.020648	-2.15562	MYCN	v-myc avian myelocytomatosis viral oncogene neuroblastoma derived homolog
94	0.024487	-2.1453	OR2C3	olfactory receptor family 2 subfamily C member 3
95	0.045526	-2.13615	VNN2	vanin 2
96	0.014005	-2.13089	DYRK1A	dual specificity tyrosine phosphorylation regulated kinase 1A
97	0.00941	-2.12745	ANKRD7	ankyrin repeat domain 7
98	0.004436	-2.12223	MIR205	microRNA 205
99	0.000222	-2.11626	RBP3	retinol binding protein 3
100	0.008856	-2.1149	BIVM	basic, immunoglobulin-like variable motif containing
101	0.006544	-2.11209	RALGAPA1	Ral GTPase activating protein catalytic alpha subunit 1
102	0.02508	-2.10723	FGL1	fibrinogen like 1
103	0.037421	-2.08726	TEKT2	tektin 2
104	0.058438	-2.08573	CORIN	corin, serine peptidase
105	0.02465	-2.08525	KCNK15-AS1	KCNK15 antisense RNA 1 (head to head)
106	0.019375	-2.08376	HBG2	hemoglobin subunit gamma 2
107	0.010038	-2.08342	ZNF831	zinc finger protein 831
108	0.039809	-2.07651	MBLAC2	metallo-beta-lactamase domain containing 2
109	0.02217	-2.0727	SPATA6L	spermatogenesis associated 6 like
110	0.057866	-2.06539	CFTR	cystic fibrosis transmembrane conductance regulator
111	0.046029	-2.05948	SLC6A2	solute carrier family 6 member 2
112	0.002407	-2.05118	SKAP2	src kinase associated phosphoprotein 2
113	0.014477	-2.05027	LOC100996455	uncharacterized LOC100996455
114	0.016302	-2.04879	LRTM2	leucine rich repeats and transmembrane domains 2
115	0.026944	-2.04118	SOST	sclerostin
116	0.058692	-2.02948	PTGDS	prostaglandin D2 synthase
117	0.020327	-2.02885	TMCO4	transmembrane and coiled-coil domains 4
118	0.046468	-2.02622	CXCR2	C-X-C motif chemokine receptor 2
119	0.018768	-2.02436	GGA2	golgi associated, gamma adaptin ear containing, ARF binding protein 2
120	0.026828	-2.01796	OBSL1	obscurin like 1
121	0.004932	-2.00989	INSL6	insulin like 6
122	0.043902	-2.00789	SH3GL2	SH3 domain containing GRB2 like 2, endophilin A1
123	0.00367	-2.00564	PKNOX2	PBX
124	0.014607	-2.00362	RBFOX3	RNA binding protein, fox-1 homolog 3
125	0.001151	-2.00244	UBQLNL	ubiquilin-like
126	0.018561	-1.99881	SCTR	secretin receptor
127	0.010481	-1.99805	XCL1	X-C motif chemokine ligand 1
128	0.0155	-1.99784	STC2	stanniocalcin 2
129	0.00076	-1.99714	EXOG	endo
130	0.02506	-1.99106	LOC100130992	uncharacterized LOC100130992
131	0.002143	-1.97953	EGF	epidermal growth factor
132	0.007261	-1.97479	LOC101928614	uncharacterized LOC101928614
133	0.008427	-1.97316	MIR4500HG	MIR4500 host gene
134	0.027237	-1.97037	ROBO2	roundabout guidance receptor 2
135	0.030737	-1.96416	SMARCA4	SWI
136	0.002922	-1.9636	SMPDL3A	sphingomyelin phosphodiesterase acid like 3A
137	0.012457	-1.95316	CD84	CD84 molecule
138	0.00268	-1.94429	CASR	calcium sensing receptor
139	0.05861	-1.93548	ITIH4	inter-alpha-trypsin inhibitor heavy chain family member 4
140	0.015182	-1.93375	LOC101929255	uncharacterized LOC101929255
141	0.004831	-1.93321	SNAI3-AS1	SNAI3 antisense RNA 1
142	0.005946	-1.92639	NIT1	nitrilase 1
143	0.03087	-1.92614	NRK	Nik related kinase
144	0.005395	-1.9245	VAV3	vav guanine nucleotide exchange factor 3
145	0.025182	-1.92448	CXCR1	C-X-C motif chemokine receptor 1
146	0.01199	-1.92366	SLITRK5	SLIT and NTRK like family member 5
147	0.002082	-1.91608	TSPAN3	tetraspanin 3
148	0.043121	-1.91599	IL31RA	interleukin 31 receptor A
149	0.000435	-1.91038	DHRS2	dehydrogenase
150	0.003633	-1.90965	HNRNPCL4	heterogeneous nuclear ribonucleoprotein C-like 4
151	0.021739	-1.90491	ZNF385B	zinc finger protein 385B
152	0.006382	-1.90315	LOC731157	uncharacterized LOC731157
153	0.024074	-1.90135	VIPAS39	VPS33B interacting protein, apical-basolateral polarity regulator, spe-39 homolog
154	0.006011	-1.88975	LIN7A	lin-7 homolog A, crumbs cell polarity complex component
155	0.044519	-1.88899	ADAMTS17	ADAM metallopeptidase with thrombospondin type 1 motif 17
156	0.01764	-1.88151	SCGB1C2	secretoglobin family 1C member 2
157	0.00196	-1.87909	LOC101929341	uncharacterized LOC101929341
158	0.007812	-1.8725	CYFIP2	cytoplasmic FMR1 interacting protein 2
159	0.009739	-1.86837	SPSB4	splA
160	0.034974	-1.86805	LOC100506127	putative uncharacterized protein FLJ37770-like
161	0.025299	-1.86729	AZU1	azurocidin 1
162	0.057452	-1.8616	CTD-2297D10.2	uncharacterized LOC101929176
163	0.039128	-1.8604	LINC00445	long intergenic non-protein coding RNA 445
164	0.004847	-1.85635	MCM5	minichromosome maintenance complex component 5
165	0.007069	-1.8557	RUNX2	runt related transcription factor 2
166	0.021041	-1.85463	KLHL12	kelch like family member 12
167	0.029523	-1.84772	WDR66	WD repeat domain 66
168	0.009998	-1.84642	ARHGAP23	Rho GTPase activating protein 23
169	0.016758	-1.8432	INO80	INO80 complex subunit
170	0.033471	-1.84289	ZNF710	zinc finger protein 710
171	0.003621	-1.8423	CACNG2	calcium voltage-gated channel auxiliary subunit gamma 2
172	0.011815	-1.83766	RBMS3-AS3	RBMS3 antisense RNA 3
173	0.017378	-1.83248	LRRC43	leucine rich repeat containing 43
174	0.055467	-1.83205	OTOF	otoferlin
175	0.028237	-1.82843	CXCL6	C-X-C motif chemokine ligand 6
176	0.024659	-1.82339	HBD	hemoglobin subunit delta
177	0.006096	-1.82275	LINC01315	long intergenic non-protein coding RNA 1315
178	0.030175	-1.8198	TCAP	titin-cap
179	0.020096	-1.81955	HMCN2	hemicentin 2
180	0.033538	-1.81665	AMER2	APC membrane recruitment protein 2
181	0.041284	-1.81536	CCKAR	cholecystokinin A receptor
182	0.00656	-1.81516	LOC102725345	uncharacterized LOC102725345
183	0.014523	-1.80954	STRBP	spermatid perinuclear RNA binding protein
184	0.017293	-1.80754	KCNJ15	potassium voltage-gated channel subfamily J member 15
185	0.010732	-1.80454	TEX264	testis expressed 264
186	0.013959	-1.80401	TMEM52	transmembrane protein 52
187	0.029849	-1.80307	RHOT1	ras homolog family member T1
188	0.025923	-1.80011	SBF1	SET binding factor 1
189	0.029362	-1.79874	BFSP2-AS1	BFSP2 antisense RNA 1
190	0.009159	-1.79795	MDN1	midasin AAA ATPase 1
191	0.016294	-1.79509	LOC101926959	uncharacterized LOC101926959
192	0.046652	-1.79452	LRRC37A5P	leucine rich repeat containing 37 member A5, pseudogene
193	0.016078	-1.79421	OR9A1P	olfactory receptor family 9 subfamily A member 1 pseudogene
194	0.004301	-1.79371	ZBTB11-AS1	ZBTB11 antisense RNA 1
195	0.011039	-1.79041	VIPR2	vasoactive intestinal peptide receptor 2
196	0.037076	-1.78644	RNF157-AS1	RNF157 antisense RNA 1
197	0.007338	-1.78588	ERO1B	endoplasmic reticulum oxidoreductase 1 beta
198	0.003462	-1.78578	ATP6V0A2	ATPase H+ transporting V0 subunit a2
199	0.059019	-1.78425	FXYD2	FXYD domain containing ion transport regulator 2
200	0.015199	-1.78276	LOC388882	uncharacterized LOC388882
201	0.024282	-1.78217	AICDA	activation-induced cytidine deaminase
202	0.016171	-1.78176	LOC100505942	uncharacterized LOC100505942
203	0.033528	-1.78148	FGD2	FYVE, RhoGEF and PH domain containing 2
204	0.027708	-1.77962	LOC101928818	uncharacterized LOC101928818
205	0.032438	-1.77609	KCNK3	potassium two pore domain channel subfamily K member 3
206	0.05718	-1.77603	RHOB	ras homolog family member B
207	0.010719	-1.77563	TAL1	TAL bHLH transcription factor 1, erythroid differentiation factor
208	0.039864	-1.77432	LOC101927211	uncharacterized LOC101927211
209	0.013757	-1.77391	LINC01020	long intergenic non-protein coding RNA 1020
210	0.004018	-1.77084	FBRSL1	fibrosin like 1
211	0.044618	-1.76481	PXDNL	peroxidasin like
212	0.015987	-1.76316	SLC1A6	solute carrier family 1 member 6
213	0.059197	-1.7618	KCNIP3	potassium voltage-gated channel interacting protein 3
214	0.006212	-1.76058	DCAF15	DDB1 and CUL4 associated factor 15
215	0.024287	-1.75901	MIPOL1	mirror-image polydactyly 1
216	0.006936	-1.75887	CDH22	cadherin 22
217	0.010295	-1.75414	INSL5	insulin like 5
218	0.003764	-1.75113	NADK	NAD kinase
219	0.021998	-1.7462	TBC1D5	TBC1 domain family member 5
220	0.027021	-1.74618	PCDHB13	protocadherin beta 13
221	0.053022	-1.74591	LOC729732	uncharacterized LOC729732
222	0.020323	-1.74551	UBASH3B	ubiquitin associated and SH3 domain containing B
223	0.048731	-1.74243	LRP2BP	LRP2 binding protein
224	0.006264	-1.73801	AJAP1	adherens junctions associated protein 1
225	0.018843	-1.73551	RBBP9	RB binding protein 9, serine hydrolase
226	0.024339	-1.73215	CLCN4	chloride voltage-gated channel 4
227	0.014339	-1.7313	LOC101927705	uncharacterized LOC101927705
228	0.011627	-1.73111	C18orf25	chromosome 18 open reading frame 25
229	0.042675	-1.7296	TBX19	T-box 19
230	0.044611	-1.72851	INO80D	INO80 complex subunit D
231	0.005904	-1.72727	CISH	cytokine inducible SH2 containing protein
232	0.015488	-1.7266	MAATS1	MYCBP associated and testis expressed 1
233	0.01209	-1.72628	C2orf49	chromosome 2 open reading frame 49
234	0.053649	-1.72473	FBXO24	F-box protein 24
235	0.057176	-1.72397	LOC101930373	hydrocephalus-inducing protein homolog
236	0.034149	-1.72216	WWC2	WW and C2 domain containing 2
237	0.046369	-1.72099	SUPT6H	SPT6 homolog, histone chaperone
238	0.018473	-1.72047	ZNF317	zinc finger protein 317
239	0.022665	-1.72022	CEP19	centrosomal protein 19
240	0.004538	-1.71598	ING5	inhibitor of growth family member 5
241	0.054537	-1.71415	ADAM21	ADAM metallopeptidase domain 21
242	0.003495	-1.71224	RPL23AP53	ribosomal protein L23a pseudogene 53
243	0.006824	-1.71106	FCN3	ficolin 3
244	0.054519	-1.7097	EFCAB13	EF-hand calcium binding domain 13
245	0.014481	-1.70928	TIMM22	translocase of inner mitochondrial membrane 22 homolog (yeast)
246	0.021689	-1.70709	LRCH4	leucine rich repeats and calponin homology domain containing 4
247	0.006434	-1.70277	NPL	N-acetylneuraminate pyruvate lyase
248	0.003013	-1.70155	TOP3A	topoisomerase (DNA) III alpha
249	0.005968	-1.69878	RCBTB1	RCC1 and BTB domain containing protein 1
250	0.031427	-1.69728	LOC646484	uncharacterized LOC646484
251	0.011949	-1.69724	WDR49	WD repeat domain 49
252	0.054604	-1.6927	LOC101929153	uncharacterized LOC101929153
253	0.017721	-1.6926	ASXL3	additional sex combs like 3, transcriptional regulator
254	0.005549	-1.6924	CTB-113P19.1	uncharacterized LOC101927096
255	0.044543	-1.69199	CD46	CD46 molecule
256	0.023394	-1.68986	UQCC1	ubiquinol-cytochrome c reductase complex assembly factor 1
257	0.048043	-1.68666	LOC105378732	uncharacterized LOC105378732
258	0.014375	-1.68102	SEL1L	SEL1L ERAD E3 ligase adaptor subunit
259	0.03433	-1.67985	GATA2-AS1	GATA2 antisense RNA 1
260	0.029052	-1.67812	TRIM3	tripartite motif containing 3
261	0.001094	-1.67642	R3HDML	R3H domain containing like
262	0.014309	-1.67105	DNM3OS	DNM3 opposite strand
263	0.001668	-1.66726	SIGLEC5	sialic acid binding Ig like lectin 5
264	0.015062	-1.66304	PPP1R7	protein phosphatase 1 regulatory subunit 7
265	0.011082	-1.66262	DPYSL4	dihydropyrimidinase like 4
266	0.006745	-1.66103	RNF144B	ring finger protein 144B
267	0.040567	-1.65998	UNC93B1	unc-93 homolog B1 (C. elegans)
268	0.04416	-1.6596	PCDHB5	protocadherin beta 5
269	0.002504	-1.65919	PROX1	prospero homeobox 1
270	0.053399	-1.65668	SPATA13	spermatogenesis associated 13
271	0.015705	-1.6565	ZNF318	zinc finger protein 318
272	0.03215	-1.65646	MEX3C	mex-3 RNA binding family member C
273	0.036545	-1.65644	SYT3	synaptotagmin 3
274	0.055069	-1.65631	CHRD	chordin
275	0.017428	-1.65276	CD1B	CD1b molecule
276	0.039972	-1.65191	WNT7B	Wnt family member 7B
277	0.024088	-1.6518	PLG	plasminogen
278	0.036869	-1.65116	LINC00888	long intergenic non-protein coding RNA 888
279	0.008883	-1.64979	STX18-AS1	STX18 antisense RNA 1 (head to head)
280	0.016771	-1.64817	JOSD2	Josephin domain containing 2
281	0.029385	-1.6479	KIAA0825	KIAA0825
282	0.034902	-1.64524	ACAT1	acetyl-CoA acetyltransferase 1
283	0.011388	-1.63958	FCGR2C	Fc fragment of IgG receptor IIc (gene
284	0.030492	-1.6371	LINC00672	long intergenic non-protein coding RNA 672
285	0.059335	-1.63664	PKIB	protein kinase (cAMP-dependent, catalytic) inhibitor beta
286	0.039592	-1.63494	LOC101928834	uncharacterized LOC101928834
287	0.040492	-1.63279	TP63	tumor protein p63
288	0.04817	-1.62913	S100A12	S100 calcium binding protein A12
289	0.042859	-1.6285	ARG1	arginase 1
290	0.02282	-1.62614	HAVCR2	hepatitis A virus cellular receptor 2
291	0.039406	-1.62559	CD209	CD209 molecule
292	0.032937	-1.62555	PLEKHG3	pleckstrin homology and RhoGEF domain containing G3
293	0.00328	-1.62345	ARPC4-TTLL3	ARPC4-TTLL3 readthrough
294	0.0365	-1.62323	LOC101929289	uncharacterized LOC101929289
295	0.018263	-1.61993	HGFAC	HGF activator
296	0.021079	-1.61727	KATNB1	katanin regulatory subunit B1
297	0.011195	-1.6137	FAM13A	family with sequence similarity 13 member A
298	0.031378	-1.61294	PGK1	phosphoglycerate kinase 1
299	0.003693	-1.61085	ANP32A	acidic nuclear phosphoprotein 32 family member A
300	0.017524	-1.61077	RAB39B	RAB39B, member RAS oncogene family
301	0.010517	-1.60983	LOC400958	uncharacterized LOC400958
302	0.051322	-1.60951	CFAP43	cilia and flagella associated protein 43
303	0.008583	-1.60935	SLC39A8	solute carrier family 39 member 8
304	0.006837	-1.60298	APOE	apolipoprotein E
305	0.003513	-1.60289	GPR156	G protein-coupled receptor 156
306	0.036544	-1.6027	JAKMIP1	janus kinase and microtubule interacting protein 1
307	0.043863	-1.6011	LOC101928343	uncharacterized LOC101928343
308	0.00704	-1.59904	CMAHP	cytidine monophospho-N-acetylneuraminic acid hydroxylase, pseudogene
309	0.025648	-1.5961	MIR663AHG	MIR663A host gene
310	0.016367	-1.59545	ALS2CR11	amyotrophic lateral sclerosis 2 chromosome region candidate 11
311	0.044363	-1.59501	DBNDD1	dysbindin domain containing 1
312	0.027165	-1.59403	TIMD4	T-cell immunoglobulin and mucin domain containing 4
313	0.049642	-1.59313	SPIN2A	spindlin family member 2A
314	0.020064	-1.5931	ELL	elongation factor for RNA polymerase II
315	0.046717	-1.58861	DNAJB8-AS1	DNAJB8 antisense RNA 1
316	0.002673	-1.583	RTN1	reticulon 1
317	0.042518	-1.58214	CYTH4	cytohesin 4
318	0.010251	-1.58122	LINC01356	long intergenic non-protein coding RNA 1356
319	0.048806	-1.58032	H2AFY	H2A histone family member Y
320	0.024926	-1.57986	LINC00997	long intergenic non-protein coding RNA 997
321	0.020718	-1.57922	HIF3A	hypoxia inducible factor 3 alpha subunit
322	0.011329	-1.57609	DNAJC9	DnaJ heat shock protein family (Hsp40) member C9
323	0.019968	-1.57596	GUSBP11	glucuronidase, beta pseudogene 11
324	0.014792	-1.57204	NOTCH2	notch 2
325	0.010314	-1.5717	GRIP1	glutamate receptor interacting protein 1
326	0.045853	-1.57157	C20orf27	chromosome 20 open reading frame 27
327	0.021037	-1.57124	LOC105370943	uncharacterized LOC105370943
328	0.005901	-1.5711	MEIOB	meiosis specific with OB domains
329	0.029348	-1.56838	PVR	poliovirus receptor
330	0.009425	-1.5657	TAF6L	TATA-box binding protein associated factor 6 like
331	0.018141	-1.56455	TRAPPC12	trafficking protein particle complex 12
332	0.016517	-1.56	PTDSS2	phosphatidylserine synthase 2
333	0.051984	-1.5588	SMR3B	submaxillary gland androgen regulated protein 3B
334	0.021552	-1.55819	RRP8	ribosomal RNA processing 8, methyltransferase, homolog (yeast)
335	0.008218	-1.55787	ZNF569	zinc finger protein 569
336	0.022591	-1.55645	SLC25A27	solute carrier family 25 member 27
337	0.034018	-1.55499	NCF4	neutrophil cytosolic factor 4
338	0.0241	-1.55431	NQO2	NAD(P)H quinone dehydrogenase 2
339	0.059364	-1.55274	DNMT3B	DNA methyltransferase 3 beta
340	0.004345	-1.55241	RPS28	ribosomal protein S28
341	0.018761	-1.55058	MAPK1	mitogen-activated protein kinase 1
342	0.027421	-1.54539	PLCXD2	phosphatidylinositol specific phospholipase C X domain containing 2
343	0.011156	-1.54497	RAVER2	ribonucleoprotein, PTB binding 2
344	0.014128	-1.54436	PRRT3	proline rich transmembrane protein 3
345	0.03066	-1.54209	GUCY1A2	guanylate cyclase 1 soluble subunit alpha 2
346	0.049591	-1.54176	SRGAP1	SLIT-ROBO Rho GTPase activating protein 1
347	0.049564	-1.54084	VPS26A	VPS26, retromer complex component A
348	0.050575	-1.53974	ZNF544	zinc finger protein 544
349	0.00277	-1.53963	ATP6V1E2	ATPase H+ transporting V1 subunit E2
350	0.043902	-1.53882	TFEC	transcription factor EC
351	0.054863	-1.53625	ADAMTSL1	ADAMTS like 1
352	0.038249	-1.53518	ACAD10	acyl-CoA dehydrogenase family member 10
353	0.005444	-1.53365	TPST2	tyrosylprotein sulfotransferase 2
354	0.025745	-1.53344	PPP2R3B	protein phosphatase 2 regulatory subunit B''beta
355	0.013434	-1.53261	RASSF4	Ras association domain family member 4
356	0.020873	-1.53101	LOC646743	uncharacterized LOC646743
357	0.016674	-1.53009	APLP1	amyloid beta precursor like protein 1
358	0.022439	-1.52906	AVPR2	arginine vasopressin receptor 2
359	0.0134	-1.52842	LOC339539	uncharacterized LOC339539
360	0.04832	-1.52779	GLI3	GLI family zinc finger 3
361	0.026166	-1.52586	GTF3C2	general transcription factor IIIC subunit 2
362	0.04868	-1.52491	DENND1A	DENN domain containing 1A
363	0.013685	-1.52458	C18orf21	chromosome 18 open reading frame 21
364	0.048872	-1.52423	LOC101929450	uncharacterized LOC101929450
365	0.035061	-1.52327	LOC283038	uncharacterized LOC283038
366	0.001621	-1.52322	TBCEL	tubulin folding cofactor E like
367	0.055877	-1.51521	RNF141	ring finger protein 141
368	0.006268	-1.51414	ITGB2	integrin subunit beta 2
369	0.043875	-1.51332	TGFBR2	transforming growth factor beta receptor 2
370	0.038673	-1.50658	NPTX2	neuronal pentraxin 2
371	0.059441	-1.50577	RHBDL3	rhomboid like 3
372	0.040242	-1.50488	RPS6KA4	ribosomal protein S6 kinase A4
373	0.01352	-1.50479	LPP	LIM domain containing preferred translocation partner in lipoma
374	0.031284	-1.50381	RBP1	retinol binding protein 1
375	0.04361	-1.5035	GGT1	gamma-glutamyltransferase 1
376	0.050274	-1.5013	VTA1	vesicle trafficking 1
377	0.004457	-1.50002	RRP12	ribosomal RNA processing 12 homolog
378	0.0544	-1.49998	MINA	MYC induced nuclear antigen
379	0.021984	-1.49991	RASGRP3	RAS guanyl releasing protein 3
380	0.03915	-1.49894	UNC45B	unc-45 myosin chaperone B
381	0.026954	-1.49856	P2RY2	purinergic receptor P2Y2
382	0.013078	-1.49855	PCDHB4	protocadherin beta 4
383	0.042843	-1.48949	MPP6	membrane palmitoylated protein 6
384	0.052954	-1.48899	DEDD	death effector domain containing
385	0.020354	-1.48828	LOC101929645	uncharacterized LOC101929645
386	0.005005	-1.48718	FRMD8	FERM domain containing 8
387	0.020254	-1.48702	EBI3	Epstein-Barr virus induced 3
388	0.02086	-1.48542	PARVG	parvin gamma
389	0.007185	-1.48423	SARDH	sarcosine dehydrogenase
390	0.021534	-1.48324	GIT2	GIT ArfGAP 2
391	0.035822	-1.48285	MB21D1	Mab-21 domain containing 1
392	0.044748	-1.47935	CADM1	cell adhesion molecule 1
393	0.018176	-1.47664	PDE12	phosphodiesterase 12
394	0.018035	-1.47634	LOC101928160	uncharacterized LOC101928160
395	0.003596	-1.4757	CROT	carnitine O-octanoyltransferase
396	0.022776	-1.46999	HOGA1	4-hydroxy-2-oxoglutarate aldolase 1
397	0.055069	-1.4675	LZTS1	leucine zipper tumor suppressor 1
398	0.0335	-1.46657	CLIC5	chloride intracellular channel 5
399	0.012751	-1.4648	GATSL3	GATS protein like 3
400	0.020682	-1.46469	DENND6B	DENN domain containing 6B
401	0.01549	-1.4631	ERC2	ELKS
402	0.012289	-1.46297	MMP15	matrix metallopeptidase 15
403	0.044007	-1.46242	USP51	ubiquitin specific peptidase 51
404	0.031299	-1.46109	KRT222	keratin 222
405	0.025092	-1.45885	PRPF18	pre-mRNA processing factor 18
406	0.020755	-1.45713	RAB4B-EGLN2	RAB4B-EGLN2 readthrough (NMD candidate)
407	0.019146	-1.45643	MZF1	myeloid zinc finger 1
408	0.021727	-1.45494	ALOX15B	arachidonate 15-lipoxygenase, type B
409	0.037554	-1.45435	CCDC148	coiled-coil domain containing 148
410	0.006724	-1.44465	ZNF75A	zinc finger protein 75a
411	0.046033	-1.44448	LST1	leukocyte specific transcript 1
412	0.01568	-1.44048	DNAJB1	DnaJ heat shock protein family (Hsp40) member B1
413	0.017807	-1.4391	SPANXA2	SPANX family member A2
414	0.015222	-1.43907	HSD11B1L	hydroxysteroid 11-beta dehydrogenase 1 like
415	0.012756	-1.43742	LOC100288590	cutaneous T-cell lymphoma-associated antigen 1 pseudogene
416	0.040111	-1.43669	MLANA	melan-A
417	0.031743	-1.43555	LOC101928580	uncharacterized LOC101928580
418	0.022629	-1.434	SLC7A8	solute carrier family 7 member 8
419	0.030682	-1.433	SLC8A1	solute carrier family 8 member A1
420	0.055772	-1.43272	CPEB3	cytoplasmic polyadenylation element binding protein 3
421	0.041966	-1.431	HABP4	hyaluronan binding protein 4
422	0.049279	-1.42876	LOC101927610	uncharacterized LOC101927610
423	0.031649	-1.42766	RHOF	ras homolog family member F, filopodia associated
424	0.045601	-1.4273	TTYH2	tweety family member 2
425	0.024138	-1.42462	FBXL21	F-box and leucine rich repeat protein 21 (gene
426	0.004014	-1.42446	SORBS2	sorbin and SH3 domain containing 2
427	0.006265	-1.42357	SIRT5	sirtuin 5
428	0.054415	-1.41766	ATP6V0A1	ATPase H+ transporting V0 subunit a1
429	0.016579	-1.41576	TAF1C	TATA-box binding protein associated factor, RNA polymerase I subunit C
430	0.015581	-1.41548	SLCO2B1	solute carrier organic anion transporter family member 2B1
431	0.019861	-1.41479	KLF12	Kruppel like factor 12
432	0.031617	-1.41257	ZC3H10	zinc finger CCCH-type containing 10
433	0.048861	-1.41241	DIAPH3	diaphanous related formin 3
434	0.004492	-1.41237	HLA-DPA1	major histocompatibility complex, class II, DP alpha 1
435	0.037866	-1.41236	TMEM221	transmembrane protein 221
436	0.012673	-1.41226	PPP1R37	protein phosphatase 1 regulatory subunit 37
437	0.019728	-1.41069	G6PC	glucose-6-phosphatase catalytic subunit
438	0.012018	-1.4097	PCNX4	pecanex homolog 4 (Drosophila)
439	0.055162	-1.40966	ZNF729	zinc finger protein 729
440	0.041698	-1.40668	SCUBE3	signal peptide, CUB domain and EGF like domain containing 3
441	0.0313	-1.4064	KCNJ3	potassium voltage-gated channel subfamily J member 3
442	0.053597	-1.40544	LILRA1	leukocyte immunoglobulin like receptor A1
443	0.04939	-1.40511	CDH9	cadherin 9
444	0.017916	-1.40475	MTSS1	metastasis suppressor 1
445	0.04945	-1.4028	THAP6	THAP domain containing 6
446	0.02301	-1.40236	KIAA1217	KIAA1217
447	0.011639	-1.40196	SLC6A17	solute carrier family 6 member 17
448	0.024048	-1.40027	DDX11L2	DEAD
449	0.040154	-1.39958	MYT1L	myelin transcription factor 1 like
450	0.057929	-1.39933	NRG4	neuregulin 4
451	0.02047	-1.39806	KCNJ5	potassium voltage-gated channel subfamily J member 5
452	0.017645	-1.39801	DUOX1	dual oxidase 1
453	0.051346	-1.39767	KCNJ4	potassium voltage-gated channel subfamily J member 4
454	0.01595	-1.39748	HSPA6	heat shock protein family A (Hsp70) member 6
455	0.032195	-1.39715	SLC1A7	solute carrier family 1 member 7
456	0.01012	-1.39501	FAM86B3P	family with sequence similarity 86, member A pseudogene
457	0.040595	-1.39488	CECR1	cat eye syndrome chromosome region, candidate 1
458	0.036312	-1.39452	LOC100130468	uncharacterized LOC100130468
459	0.038061	-1.39408	FAM13A-AS1	FAM13A antisense RNA 1
460	0.023081	-1.39357	MSH6	mutS homolog 6
461	0.01592	-1.39276	BCKDHB	branched chain keto acid dehydrogenase E1 subunit beta
462	0.012096	-1.39257	LOC286071	uncharacterized LOC286071
463	0.026738	-1.39087	INSM2	INSM transcriptional repressor 2
464	0.020739	-1.39086	CIDEA	cell death-inducing DFFA-like effector a
465	0.012581	-1.39079	LOC100130370	uncharacterized LOC100130370
466	0.026334	-1.39057	MYL7	myosin light chain 7
467	0.049793	-1.3875	C20orf196	chromosome 20 open reading frame 196
468	0.035657	-1.38736	IGHM	immunoglobulin heavy constant mu
469	0.051224	-1.3852	FPR1	formyl peptide receptor 1
470	0.054919	-1.37997	GLYATL2	glycine-N-acyltransferase like 2
471	0.018892	-1.37752	RRAGD	Ras related GTP binding D
472	0.052441	-1.37701	CTLA4	cytotoxic T-lymphocyte associated protein 4
473	0.048568	-1.37398	GNG7	G protein subunit gamma 7
474	0.010642	-1.37328	RFTN2	raftlin family member 2
475	0.035641	-1.37164	LOC101928306	uncharacterized LOC101928306
476	0.030377	-1.37068	CSRNP3	cysteine and serine rich nuclear protein 3
477	0.001621	-1.36989	MAST4	microtubule associated serine
478	0.044368	-1.36955	TMEM255A	transmembrane protein 255A
479	0.05117	-1.36459	DANT2	DXZ4 associated non-coding transcript 2, distal
480	0.039556	-1.36246	MIR4680	microRNA 4680
481	0.014586	-1.3618	CD300LB	CD300 molecule like family member b
482	0.001677	-1.36136	TTTY7B	testis-specific transcript, Y-linked 7B (non-protein coding)
483	0.035375	-1.35995	ITGA2B	integrin subunit alpha 2b
484	0.023567	-1.35919	PGM5	phosphoglucomutase 5
485	0.036412	-1.35591	KCNJ6	potassium voltage-gated channel subfamily J member 6
486	0.030751	-1.35541	UBE3B	ubiquitin protein ligase E3B
487	0.016002	-1.35538	PELI2	pellino E3 ubiquitin protein ligase family member 2
488	0.005196	-1.35198	PRDM16	PR
489	0.030736	-1.35153	PFN4	profilin family member 4
490	0.051329	-1.35145	STK11IP	serine
491	0.035189	-1.35087	GNAL	G protein subunit alpha L
492	0.054683	-1.34942	SLC4A1	solute carrier family 4 member 1 (Diego blood group)
493	0.019477	-1.3494	RNASE1	ribonuclease A family member 1, pancreatic
494	0.001506	-1.348	LOC100507391	uncharacterized LOC100507391
495	0.008238	-1.34755	IQUB	IQ motif and ubiquitin domain containing
496	0.057314	-1.34681	BAZ2A	bromodomain adjacent to zinc finger domain 2A
497	0.014572	-1.34654	LILRB1	leukocyte immunoglobulin like receptor B1
498	0.041165	-1.34642	NTF3	neurotrophin 3
499	0.044999	-1.34586	PRKD2	protein kinase D2
500	0.046791	-1.34558	ZNRD1	zinc ribbon domain containing 1
501	0.05263	-1.34427	PKN1	protein kinase N1
502	0.055542	-1.34394	SNPH	syntaphilin
503	0.004112	-1.34344	DTX1	deltex E3 ubiquitin ligase 1
504	0.038135	-1.34108	FIGN	fidgetin, microtubule severing factor
505	0.036392	-1.34066	HSPA1L	heat shock protein family A (Hsp70) member 1 like
506	0.048448	-1.3399	SIAE	sialic acid acetylesterase
507	0.019083	-1.33908	SLC6A11	solute carrier family 6 member 11
508	0.011853	-1.33901	LOC100422781	uncharacterized LOC100422781
509	0.011531	-1.3376	ATP13A2	ATPase 13A2
510	0.004102	-1.33394	IGHV4-31	immunoglobulin heavy variable 4-31
511	0.038274	-1.33305	ANO1	anoctamin 1
512	0.045637	-1.33268	B3GNT6	UDP-GlcNAc:betaGal beta-1,3-N-acetylglucosaminyltransferase 6
513	0.030489	-1.33224	CDH18	cadherin 18
514	0.010924	-1.33066	LZTS2	leucine zipper tumor suppressor 2
515	0.049851	-1.3306	RGS1	regulator of G-protein signaling 1
516	0.039763	-1.33059	LOC389895	chromosome 16 open reading frame 72-like
517	0.05657	-1.32857	CALML6	calmodulin like 6
518	0.01211	-1.32629	LOC100130285	uncharacterized LOC100130285
519	0.047067	-1.32203	FOXRED2	FAD dependent oxidoreductase domain containing 2
520	0.019383	-1.32129	STATH	statherin
521	0.007656	-1.32015	NUAK2	NUAK family kinase 2
522	0.056165	-1.31963	LIAS	lipoic acid synthetase
523	0.059392	-1.31902	DARS-AS1	DARS antisense RNA 1
524	0.053281	-1.31817	C17orf50	chromosome 17 open reading frame 50
525	0.019877	-1.31716	HBP1	HMG-box transcription factor 1
526	0.058676	-1.31466	HSD17B4	hydroxysteroid 17-beta dehydrogenase 4
527	0.036225	-1.31461	C12orf77	chromosome 12 open reading frame 77
528	0.037981	-1.31429	ARMC3	armadillo repeat containing 3
529	0.021122	-1.31237	MEF2D	myocyte enhancer factor 2D
530	0.050841	-1.31233	PIP	prolactin induced protein
531	0.019795	-1.31141	LINC01619	long intergenic non-protein coding RNA 1619
532	0.053321	-1.30911	LINC00610	long intergenic non-protein coding RNA 610
533	0.041246	-1.30907	LOC100507520	uncharacterized LOC100507520
534	0.025522	-1.3087	FIZ1	FLT3 interacting zinc finger 1
535	0.028927	-1.30747	CD37	CD37 molecule
536	0.027923	-1.30595	UQCR11	ubiquinol-cytochrome c reductase, complex III subunit XI
537	0.058402	-1.30567	ITPR1-AS1	ITPR1 antisense RNA 1 (head to head)
538	0.023425	-1.30524	BMP7	bone morphogenetic protein 7
539	0.017093	-1.3046	ALS2CR12	amyotrophic lateral sclerosis 2 chromosome region candidate 12
540	0.04256	-1.30436	PCMTD1	protein-L-isoaspartate (D-aspartate) O-methyltransferase domain containing 1
541	0.035455	-1.30401	TOX2	TOX high mobility group box family member 2
542	0.047843	-1.30145	RBM26-AS1	RBM26 antisense RNA 1
543	0.056084	-1.2914	SESN3	sestrin 3
544	0.012159	-1.29045	PLA2G12A	phospholipase A2 group XIIA
545	0.018746	-1.28949	PVRL3-AS1	PVRL3 antisense RNA 1
546	0.053622	-1.28909	LOC102725315	putative POM121-like protein 1-like
547	0.027735	-1.28737	MC3R	melanocortin 3 receptor
548	0.017376	-1.28679	USP44	ubiquitin specific peptidase 44
549	0.044218	-1.28568	LOC100507547	uncharacterized LOC100507547
550	0.0384	-1.28039	UNC119	unc-119 lipid binding chaperone
551	0.030847	-1.27976	RIC3	RIC3 acetylcholine receptor chaperone
552	0.05692	-1.27842	ZBTB44	zinc finger and BTB domain containing 44
553	0.010915	-1.27202	SSTR4	somatostatin receptor 4
554	0.056667	-1.27006	LOC101929953	uncharacterized LOC101929953
555	0.048054	-1.26914	CD19	CD19 molecule
556	0.051322	-1.26838	KIR2DL4	killer cell immunoglobulin like receptor, two Ig domains and long cytoplasmic tail 4
557	0.052297	-1.26739	SDHB	succinate dehydrogenase complex iron sulfur subunit B
558	0.032614	-1.26732	NEUROG1	neurogenin 1
559	0.025963	-1.26528	BHLHB9	basic helix-loop-helix domain containing, class B, 9
560	0.007663	-1.26498	SNHG10	small nucleolar RNA host gene 10
561	0.051749	-1.26418	CLEC4G	C-type lectin domain family 4 member G
562	0.037763	-1.26331	PPP2R2D	protein phosphatase 2 regulatory subunit Bdelta
563	0.019749	-1.26235	LOC283713	uncharacterized LOC283713
564	0.021102	-1.26112	ZNF578	zinc finger protein 578
565	0.048247	-1.25987	PDE7A	phosphodiesterase 7A
566	0.042327	-1.25828	SLC15A3	solute carrier family 15 member 3
567	0.052431	-1.25783	TREML4	triggering receptor expressed on myeloid cells like 4
568	0.036047	-1.25698	TBX5-AS1	TBX5 antisense RNA 1
569	0.04319	-1.25557	KCTD7	potassium channel tetramerization domain containing 7
570	0.026876	-1.25472	CLEC12B	C-type lectin domain family 12 member B
571	0.050968	-1.25439	NAV3	neuron navigator 3
572	0.029724	-1.25435	ACHE	acetylcholinesterase (Cartwright blood group)
573	0.041231	-1.25318	OR8G2	olfactory receptor family 8 subfamily G member 2
574	0.052063	-1.25282	SIRPB1	signal regulatory protein beta 1
575	0.028553	-1.25277	LOC399900	uncharacterized LOC399900
576	0.04926	-1.25233	ADCK2	aarF domain containing kinase 2
577	0.038914	-1.2511	PPP1R3B	protein phosphatase 1 regulatory subunit 3B
578	0.038355	-1.24968	GMIP	GEM interacting protein
579	0.024188	-1.24856	MMP25-AS1	MMP25 antisense RNA 1
580	0.05595	-1.24642	C14orf79	chromosome 14 open reading frame 79
581	0.046182	-1.24325	OR8G1	olfactory receptor family 8 subfamily G member 1 (gene
582	0.037178	-1.24093	MNDA	myeloid cell nuclear differentiation antigen
583	0.04112	-1.23913	BAIAP3	BAI1 associated protein 3
584	0.046056	-1.23865	MPV17	MPV17, mitochondrial inner membrane protein
585	0.054064	-1.23691	TMEM59	transmembrane protein 59
586	0.014923	-1.23404	SLC30A5	solute carrier family 30 member 5
587	0.022606	-1.23205	LOC283887	uncharacterized LOC283887
588	0.054627	-1.23183	PWWP2B	PWWP domain containing 2B
589	0.020356	-1.22998	HCG4B	HLA complex group 4B (non-protein coding)
590	0.034202	-1.2295	ERG	ERG, ETS transcription factor
591	0.058129	-1.22898	GRM5	glutamate metabotropic receptor 5
592	0.052154	-1.22858	PIK3CG	phosphatidylinositol-4,5-bisphosphate 3-kinase catalytic subunit gamma
593	0.020373	-1.2249	GABRG2	gamma-aminobutyric acid type A receptor gamma2 subunit
594	0.057213	-1.22398	SSX3	SSX family member 3
595	0.033504	-1.22091	SFT2D3	SFT2 domain containing 3
596	0.031737	-1.22017	MPPED2	metallophosphoesterase domain containing 2
597	0.042271	-1.21651	DBIL5P2	diazepam binding inhibitor-like 5 pseudogene 2
598	0.032531	-1.2131	LOC101927402	uncharacterized LOC101927402
599	0.056919	-1.21289	LILRA6	leukocyte immunoglobulin like receptor A6
600	0.043885	-1.21203	PKD2L1	polycystin 2 like 1, transient receptor potential cation channel
601	0.022496	-1.21186	SLC25A18	solute carrier family 25 member 18
602	0.052506	-1.21157	KIF27	kinesin family member 27
603	0.051617	-1.21047	DGKE	diacylglycerol kinase epsilon
604	0.02558	-1.21001	GPR146	G protein-coupled receptor 146
605	0.039675	-1.20896	ASMTL-AS1	ASMTL antisense RNA 1
606	0.038918	-1.20794	NCF2	neutrophil cytosolic factor 2
607	0.021479	-1.20713	PCBP1-AS1	PCBP1 antisense RNA 1
608	0.0593	-1.20446	HNRNPUL2	heterogeneous nuclear ribonucleoprotein U like 2
609	0.02441	-1.20354	CAMK1	calcium
610	0.027977	-1.20337	LRRN2	leucine rich repeat neuronal 2
611	0.043967	-1.20335	CLEC18A	C-type lectin domain family 18 member A
612	0.044637	-1.2018	IGLV1-44	immunoglobulin lambda variable 1-44
613	0.026086	-1.19844	EPHB2	EPH receptor B2
614	0.04634	-1.19705	CNR1	cannabinoid receptor 1
615	0.043384	-1.19683	GVQW2	GVQW motif containing 2
616	0.006992	-1.19673	HLA-DPB1	major histocompatibility complex, class II, DP beta 1
617	0.049114	-1.19561	DHH	desert hedgehog
618	0.043625	-1.19545	PFAS	phosphoribosylformylglycinamidine synthase
619	0.044712	-1.19529	NFIC	nuclear factor I C
620	0.054472	-1.19411	FGFR1	fibroblast growth factor receptor 1
621	0.024617	-1.19238	HLA-DRA	major histocompatibility complex, class II, DR alpha
622	0.046351	-1.19163	GPR161	G protein-coupled receptor 161
623	0.021759	-1.19117	ADPRHL1	ADP-ribosylhydrolase like 1
624	0.011566	-1.18708	MORN3	MORN repeat containing 3
625	0.056425	-1.18479	MYO3B	myosin IIIB
626	0.049698	-1.18471	LOC339874	uncharacterized LOC339874
627	0.057594	-1.18373	RGS22	regulator of G-protein signaling 22
628	0.03574	-1.18351	ENPP5	ectonucleotide pyrophosphatase
629	0.023685	-1.18332	POMT1	protein O-mannosyltransferase 1
630	0.048282	-1.18121	INVS	inversin
631	0.025015	-1.17966	KRT25	keratin 25
632	0.030594	-1.17963	DUSP27	dual specificity phosphatase 27 (putative)
633	0.054624	-1.1789	SRGAP3	SLIT-ROBO Rho GTPase activating protein 3
634	0.018548	-1.17712	TTYH3	tweety family member 3
635	0.04461	-1.17548	TPRA1	transmembrane protein adipocyte associated 1
636	0.017982	-1.17449	ZNF683	zinc finger protein 683
637	0.034052	-1.17365	ZDHHC8	zinc finger DHHC-type containing 8
638	0.028587	-1.17169	SERGEF	secretion regulating guanine nucleotide exchange factor
639	0.052127	-1.17017	CLDN20	claudin 20
640	0.042182	-1.1701	LOC157562	uncharacterized LOC157562
641	0.051776	-1.16933	PPM1H	protein phosphatase, Mg2+
642	0.05679	-1.16877	EPHA6	EPH receptor A6
643	0.033072	-1.16783	PAK3	p21 (RAC1) activated kinase 3
644	0.017059	-1.16767	CLYBL	citrate lyase beta like
645	0.019488	-1.16653	CNPY3	canopy FGF signaling regulator 3
646	0.021185	-1.1655	GAS6-AS1	GAS6 antisense RNA 1
647	0.026112	-1.16443	ZCCHC2	zinc finger CCHC-type containing 2
648	0.036484	-1.16432	LOC105378589	uncharacterized LOC105378589
649	0.046027	-1.16414	SART3	squamous cell carcinoma antigen recognized by T-cells 3
650	0.045414	-1.16352	LOC283454	uncharacterized LOC283454
651	0.024056	-1.1591	ZNF396	zinc finger protein 396
652	0.036404	-1.15686	BCAS4	breast carcinoma amplified sequence 4
653	0.03786	-1.15584	CD74	CD74 molecule
654	0.022976	-1.15524	EPB41L4B	erythrocyte membrane protein band 4.1 like 4B
655	0.013206	-1.15434	FLJ36840	uncharacterized LOC645524
656	0.055229	-1.15376	MAP1LC3C	microtubule associated protein 1 light chain 3 gamma
657	0.023262	-1.15066	GRIK1	glutamate ionotropic receptor kainate type subunit 1
658	0.045403	-1.15045	MTUS2-AS1	MTUS2 antisense RNA 1
659	0.04891	-1.15031	MIR3917	microRNA 3917
660	0.044765	-1.14839	IKZF3	IKAROS family zinc finger 3
661	0.034319	-1.14718	FLT3	fms related tyrosine kinase 3
662	0.038804	-1.14308	LINC00630	long intergenic non-protein coding RNA 630
663	0.047834	-1.14189	TAF12	TATA-box binding protein associated factor 12
664	0.05209	-1.141	TBR1	T-box, brain 1
665	0.058516	-1.14094	LINC00905	long intergenic non-protein coding RNA 905
666	0.045596	-1.1392	CLDND2	claudin domain containing 2
667	0.009147	-1.13778	KDM8	lysine demethylase 8
668	0.027435	-1.1355	LYNX1	Ly6
669	0.052372	-1.13538	GIPC3	GIPC PDZ domain containing family member 3
670	0.054071	-1.13485	LOC102723697	uncharacterized LOC102723697
671	0.013888	-1.13433	SEC1P	secretory blood group 1, pseudogene
672	0.05888	-1.12853	OLFM2	olfactomedin 2
673	0.040073	-1.12685	TRMT1L	tRNA methyltransferase 1 like
674	0.047281	-1.12623	TMOD4	tropomodulin 4
675	0.035113	-1.12575	EPG5	ectopic P-granules autophagy protein 5 homolog
676	0.059671	-1.12527	C5orf63	chromosome 5 open reading frame 63
677	0.02069	-1.11943	LOC100509457	HLA class II histocompatibility antigen, DQ alpha 1 chain-like
678	0.01418	-1.11908	FECH	ferrochelatase
679	0.054153	-1.11907	ADAMTSL5	ADAMTS like 5
680	0.043454	-1.118	C1orf234	chromosome 1 open reading frame 234
681	0.01292	-1.11751	GATM	glycine amidinotransferase
682	0.026903	-1.11663	TBL3	transducin beta like 3
683	0.05984	-1.11614	RPH3A	rabphilin 3A
684	0.011606	-1.11468	TMEM187	transmembrane protein 187
685	0.058078	-1.1131	CIITA	class II major histocompatibility complex transactivator
686	0.052067	-1.11206	GS1-259H13.2	transmembrane protein 225-like
687	0.022131	-1.10975	KCNC4	potassium voltage-gated channel subfamily C member 4
688	0.015672	-1.1086	LOC283745	uncharacterized LOC283745
689	0.028295	-1.10831	ZNF747	zinc finger protein 747
690	0.024493	-1.10812	CD4	CD4 molecule
691	0.035148	-1.1037	KCNMA1-AS1	KCNMA1 antisense RNA 1
692	0.034787	-1.10198	LOC100132057	phosphodiesterase 4D interacting protein pseudogene
693	0.007228	-1.09916	TMEM170B	transmembrane protein 170B
694	0.038307	-1.09758	FAM226B	family with sequence similarity 226 member B (non-protein coding)
695	0.052669	-1.09385	SCD5	stearoyl-CoA desaturase 5
696	0.028492	-1.09045	PDXK	pyridoxal (pyridoxine, vitamin B6) kinase
697	0.034758	-1.08867	ACAP1	ArfGAP with coiled-coil, ankyrin repeat and PH domains 1
698	0.041448	-1.08644	SLC35F3	solute carrier family 35 member F3
699	0.056374	-1.08531	KIAA1654	KIAA1654 protein
700	0.026807	-1.08454	ARHGEF2	Rho
701	0.039192	-1.0821	AQP12B	aquaporin 12B
702	0.043958	-1.07967	SYT16	synaptotagmin 16
703	0.02112	-1.07936	ST3GAL4	ST3 beta-galactoside alpha-2,3-sialyltransferase 4
704	0.022907	-1.07704	PLD3	phospholipase D family member 3
705	0.043471	-1.07663	EVI5L	ecotropic viral integration site 5 like
706	0.016986	-1.07608	AFF3	AF4
707	0.027328	-1.07272	SCAND2P	SCAN domain containing 2 pseudogene
708	0.035975	-1.06465	LOC100129935	lectin, galactoside binding soluble 14 pseudogene
709	0.037446	-1.06141	CHD2	chromodomain helicase DNA binding protein 2
710	0.027423	-1.06076	CD86	CD86 molecule
711	0.04458	-1.05994	LOC101928098	uncharacterized LOC101928098
712	0.045847	-1.05852	SIRT4	sirtuin 4
713	0.039844	-1.05772	RGS14	regulator of G-protein signaling 14
714	0.009247	-1.05455	ZNF85	zinc finger protein 85
715	0.011787	-1.05394	GATA2	GATA binding protein 2
716	0.034458	-1.05375	ATN1	atrophin 1
717	0.036923	-1.0519	LIMCH1	LIM and calponin homology domains 1
718	0.040366	-1.05122	TYROBP	TYRO protein tyrosine kinase binding protein
719	0.041939	-1.05074	ITGAL	integrin subunit alpha L
720	0.051433	-1.04927	MALT1	MALT1 paracaspase
721	0.057255	-1.04772	CFAP69	cilia and flagella associated protein 69
722	0.039314	-1.04732	OGDH	oxoglutarate dehydrogenase
723	0.052811	-1.04715	GCSAM	germinal center associated signaling and motility
724	0.022565	-1.0468	PLEKHM3	pleckstrin homology domain containing M3
725	0.053233	-1.04654	DUSP16	dual specificity phosphatase 16
726	0.046789	-1.04579	SRSF5	serine and arginine rich splicing factor 5
727	0.010063	-1.0454	TLR2	toll like receptor 2
728	0.012351	-1.04507	C3AR1	complement component 3a receptor 1
729	0.045864	-1.04385	RORC	RAR related orphan receptor C
730	0.033179	-1.04329	CDKN2B	cyclin dependent kinase inhibitor 2B
731	0.057586	-1.04267	CCDC33	coiled-coil domain containing 33
732	0.0587	-1.04226	LOC101929047	uncharacterized LOC101929047
733	0.042958	-1.0411	PSEN2	presenilin 2
734	0.039352	-1.03831	LINC00639	long intergenic non-protein coding RNA 639
735	0.043344	-1.03792	DCLK1	doublecortin like kinase 1
736	0.03483	-1.0374	IFI30	IFI30, lysosomal thiol reductase
737	0.028076	-1.03285	NDEL1	nudE neurodevelopment protein 1 like 1
738	0.04198	-1.03163	BCL11A	B-cell CLL
739	0.03923	-1.03126	CA4	carbonic anhydrase 4
740	0.041385	-1.02796	MDM2	MDM2 proto-oncogene
741	0.055223	-1.02677	PREX1	phosphatidylinositol-3,4,5-trisphosphate dependent Rac exchange factor 1
742	0.018815	-1.02668	CASS4	Cas scaffolding protein family member 4
743	0.01566	-1.02476	SLC29A3	solute carrier family 29 member 3
744	0.026144	-1.02359	LOC648987	uncharacterized LOC648987
745	0.021137	-1.02023	MAFB	MAF bZIP transcription factor B
746	0.02073	-1.01956	FAM120C	family with sequence similarity 120C
747	0.02963	-1.01885	TMEM110-MUSTN1	TMEM110-MUSTN1 readthrough
748	0.036118	-1.018	LOC100128281	uncharacterized LOC100128281
749	0.055395	-1.01539	RSPH3	radial spoke 3 homolog
750	0.02928	-1.01082	ARL3	ADP ribosylation factor like GTPase 3
751	0.040503	-1.0101	BNIPL	BCL2 interacting protein like
752	0.049754	-1.00845	CYP7B1	cytochrome P450 family 7 subfamily B member 1
753	0.041959	-1.00768	POLR2J2	RNA polymerase II subunit J2
754	0.053694	-1.00477	IL36RN	interleukin 36 receptor antagonist
755	0.018569	-1.00397	APH1B	aph-1 homolog B, gamma-secretase subunit
756	0.020787	-1.0037	ARSB	arylsulfatase B
757	0.04702	-1.00304	ZNF383	zinc finger protein 383
758	0.041709	-1.00251	LOC285097	uncharacterized FLJ38379
759	0.021574	-1.00171	SERPINI1	serpin family I member 1
