# Supplementary material for: Gender-related differentially expressed genes in pancreatic cancer: possible culprits or accomplices?
Source: Front Genet. 2022 Oct 26;13:966941. doi: 10.3389/fgene.2022.966941 (PMC9643577; doi:10.3389/fgene.2022.966941)
Supplement: Supplementary file 4 [file Table3.XLSX]

## Sheet: Up-male
Gender Specified Differentially Expressed Genes in Pancreatic Cancer; Possible culprits or accomplices?
Roya Ramezankhani, Afshin Abdi Ghavidel, Saadyeh Rashidi, Mahbubeh Rojhannezhad, Hamid reza Abolkheir, Malihe Mirhosseini, Sara Taleahmad, Massoud Vosough
NO.	P.Value	logFC	Gene.symbol	Gene.title
1	0.00131	6.5704	KLK8	kallikrein related peptidase 8
2	0.00492	6.10528	GFRAL	GDNF family receptor alpha like
3	0.000213	5.60657	KLK6	kallikrein related peptidase 6
4	0.000621	5.52847	LEMD1	LEM domain containing 1
5	0.00111	5.35984	S100P	S100 calcium binding protein P
6	0.00208	5.18775	TNS4	tensin 4
7	0.000129	5.08522	GJB5	gap junction protein beta 5
8	0.00931	5.07857	CCDC140	coiled-coil domain containing 140
9	4.18e-07	5.05605	CXCL10	C-X-C motif chemokine ligand 10
10	0.00956	5.03857	LHCGR	luteinizing hormone
11	8.83e-05	4.99637	CLIC3	chloride intracellular channel 3
12	3.12e-05	4.87563	GJB3	gap junction protein beta 3
13	0.000278	4.86764	DKK1	dickkopf WNT signaling pathway inhibitor 1
14	1.95e-06	4.83102	KCNN4	potassium calcium-activated channel subfamily N member 4
15	0.00788	4.82447	GPR87	G protein-coupled receptor 87
16	0.0117	4.66812	TNNT1	troponin T1, slow skeletal type
17	0.00438	4.61962	KLK10	kallikrein related peptidase 10
18	0.0046	4.54055	PSCA	prostate stem cell antigen
19	0.0526	4.41147	INSL4	insulin like 4
20	0.0118	4.40257	COL17A1	collagen type XVII alpha 1 chain
21	0.0268	4.38893	OR7D2	olfactory receptor family 7 subfamily D member 2
22	0.0148	4.30412	KIR3DX1	killer cell immunoglobulin like receptor, three Ig domains X1
23	0.0104	4.1387	ZBED2	zinc finger BED-type containing 2
24	0.0123	4.10528	DPCR1	diffuse panbronchiolitis critical region 1
25	0.0156	4.10211	PRB2	proline rich protein BstNI subfamily 2
26	0.0102	4.05416	SCEL	sciellin
27	0.000127	4.0395	BLACAT1	bladder cancer associated transcript 1 (non-protein coding)
28	0.0458	4.03826	EPYC	epiphycan
29	0.00848	4.00402	KRT17	keratin 17
30	0.00437	4.00031	CNR2	cannabinoid receptor 2
31	0.00398	3.95403	AQP5	aquaporin 5
32	0.0523	3.94814	MYCNOS	MYCN opposite strand
33	0.0114	3.94313	COX6B2	cytochrome c oxidase subunit 6B2
34	0.00526	3.86242	TBX15	T-box 15
35	0.0019	3.84863	LCN2	lipocalin 2
36	0.00806	3.82619	KRT14	keratin 14
37	0.0238	3.81305	TAT	tyrosine aminotransferase
38	0.00131	3.80303	SIX1	SIX homeobox 1
39	0.000959	3.77482	S100A2	S100 calcium binding protein A2
40	0.0113	3.7595	HOXC9	homeobox C9
41	0.005	3.75009	FOXD1	forkhead box D1
42	0.0231	3.70866	KRT6C	keratin 6C
43	0.0203	3.69745	AFAP1-AS1	AFAP1 antisense RNA 1
44	0.0042	3.69686	CCL19	C-C motif chemokine ligand 19
45	0.000157	3.69621	PITX1	paired like homeodomain 1
46	0.00176	3.63785	LOC100127972	uncharacterized LOC100127972
47	0.0154	3.62653	TFF2	trefoil factor 2
48	0.00881	3.62289	NPSR1	neuropeptide S receptor 1
49	0.000643	3.59132	CEMIP	cell migration inducing hyaluronan binding protein
50	0.000197	3.55883	SLC4A11	solute carrier family 4 member 11
51	0.0153	3.54829	SIM2	single-minded family bHLH transcription factor 2
52	0.0409	3.54792	NOX1	NADPH oxidase 1
53	0.0053	3.50979	MMP11	matrix metallopeptidase 11
54	0.0364	3.49525	COL11A1	collagen type XI alpha 1 chain
55	0.0284	3.48009	C6orf15	chromosome 6 open reading frame 15
56	0.0105	3.46946	FGFBP1	fibroblast growth factor binding protein 1
57	0.0238	3.45728	SLCO1B3	solute carrier organic anion transporter family member 1B3
58	0.0454	3.45525	CST6	cystatin E
59	0.0085	3.43723	RGMA	repulsive guidance molecule family member a
60	0.0267	3.41965	ARMC3	armadillo repeat containing 3
61	0.0197	3.39809	CRCT1	cysteine rich C-terminal 1
62	0.00954	3.32836	ROS1	ROS proto-oncogene 1, receptor tyrosine kinase
63	0.00613	3.31163	KRT16P2	keratin 16 pseudogene 2
64	0.00254	3.30854	DUOXA1	dual oxidase maturation factor 1
65	0.0136	3.29255	EREG	epiregulin
66	0.0221	3.28467	GALNT5	polypeptide N-acetylgalactosaminyltransferase 5
67	0.0476	3.27007	LDHAL6A	lactate dehydrogenase A like 6A
68	0.0268	3.26892	OR1G1	olfactory receptor family 1 subfamily G member 1
69	0.039	3.26799	NMU	neuromedin U
70	0.0258	3.26124	DEUP1	deuterosome assembly protein 1
71	0.0256	3.24106	SIGLECL1	SIGLEC family like 1
72	0.000936	3.21511	NECTIN4	nectin cell adhesion molecule 4
73	0.000638	3.21183	CDH3	cadherin 3
74	0.00601	3.21097	HIST1H2BA	histone cluster 1, H2ba
75	0.00398	3.20987	DLX2	distal-less homeobox 2
76	0.00502	3.17185	SAA1	serum amyloid A1
77	0.0142	3.15584	LY6D	lymphocyte antigen 6 complex, locus D
78	0.0023	3.14833	VSIG2	V-set and immunoglobulin domain containing 2
79	0.0302	3.13743	BEAN1	brain expressed, associated with NEDD4, 1
80	0.0113	3.13497	VWC2L	von Willebrand factor C domain containing protein 2-like
81	1.31e-05	3.11276	PLCD3	phospholipase C delta 3
82	0.0096	3.10194	MIA	melanoma inhibitory activity
83	0.0168	3.10178	SALL3	spalt like transcription factor 3
84	0.0512	3.09605	MMP7	matrix metallopeptidase 7
85	0.0306	3.08671	LMO7DN	LMO7 downstream neighbor
86	0.000189	3.08659	COL1A1	collagen type I alpha 1 chain
87	0.00132	3.07668	IRX5	iroquois homeobox 5
88	0.0396	3.07625	SMPX	small muscle protein, X-linked
89	0.0455	3.06981	CASC11	cancer susceptibility candidate 11 (non-protein coding)
90	0.00966	3.06704	COL10A1	collagen type X alpha 1 chain
91	0.0396	3.0658	TGIF2LY	TGFB induced factor homeobox 2 like, Y-linked
92	0.00594	3.05234	KRT16	keratin 16
93	0.0286	3.04875	OLR1	oxidized low density lipoprotein receptor 1
94	0.00169	3.04033	EMX2	empty spiracles homeobox 2
95	0.00136	3.0387	DNAH2	dynein axonemal heavy chain 2
96	0.00661	3.03824	TMEM132D	transmembrane protein 132D
97	0.0575	3.03081	DENND2C	DENN domain containing 2C
98	0.00261	3.03027	ZG16B	zymogen granule protein 16B
99	0.00113	3.02415	SLC2A1	solute carrier family 2 member 1
100	0.0333	3.00293	TTN	titin
101	0.049	2.99944	EFCAB1	EF-hand calcium binding domain 1
102	0.00858	2.99823	EMX2OS	EMX2 opposite strand
103	0.0569	2.99783	LOC100128035	VGSA5840
104	0.0199	2.9973	VSIG1	V-set and immunoglobulin domain containing 1
105	0.0158	2.9973	ABCA12	ATP binding cassette subfamily A member 12
106	0.00743	2.99612	MSLN	mesothelin
107	0.0408	2.9709	IL13	interleukin 13
108	0.0322	2.94976	FAM83A	family with sequence similarity 83 member A
109	4.07e-05	2.94758	HK2	hexokinase 2
110	0.0259	2.92643	HCAR1	hydroxycarboxylic acid receptor 1
111	0.0119	2.90499	SLC6A14	solute carrier family 6 member 14
112	0.0281	2.88928	CSE1L-AS1	CSE1L antisense RNA 1
113	0.0102	2.88894	PROC	protein C, inactivator of coagulation factors Va and VIIIa
114	0.0202	2.8806	CEACAM6	carcinoembryonic antigen related cell adhesion molecule 6
115	0.012	2.87133	MUC16	mucin 16, cell surface associated
116	0.0181	2.86765	PLPP4	phospholipid phosphatase 4
117	0.00145	2.865	SOST	sclerostin
118	0.0283	2.85815	FAM101A	family with sequence similarity 101 member A
119	0.0025	2.85524	WNT7B	Wnt family member 7B
120	0.0233	2.84356	IGF2BP3	insulin like growth factor 2 mRNA binding protein 3
121	0.0329	2.84072	TFAP2A	transcription factor AP-2 alpha
122	0.0471	2.83651	CCDC148-AS1	CCDC148 antisense RNA 1
123	0.0159	2.82918	MMP3	matrix metallopeptidase 3
124	0.0142	2.80543	VSNL1	visinin like 1
125	0.0055	2.79763	IL20RB	interleukin 20 receptor subunit beta
126	0.00581	2.79674	OASL	2'-5'-oligoadenylate synthetase like
127	0.000497	2.78836	SLPI	secretory leukocyte peptidase inhibitor
128	0.00972	2.78145	LAMC2	laminin subunit gamma 2
129	0.0256	2.77745	ADGRF1	adhesion G protein-coupled receptor F1
130	5.69e-05	2.77712	P4HA3	prolyl 4-hydroxylase subunit alpha 3
131	0.0201	2.77411	ASB17	ankyrin repeat and SOCS box containing 17
132	0.00134	2.77307	ALPK2	alpha kinase 2
133	0.00118	2.76805	AREG	amphiregulin
134	0.000206	2.76592	CRABP2	cellular retinoic acid binding protein 2
135	0.0114	2.76575	RSAD2	radical S-adenosyl methionine domain containing 2
136	0.0136	2.76223	IL1RN	interleukin 1 receptor antagonist
137	0.0129	2.76009	ADGRV1	adhesion G protein-coupled receptor V1
138	0.0159	2.75465	AQP6	aquaporin 6
139	0.014	2.75347	CCL20	C-C motif chemokine ligand 20
140	0.0213	2.74966	GUCY1B2	guanylate cyclase 1 soluble subunit beta 2 (pseudogene)
141	0.0206	2.73928	CCR7	C-C motif chemokine receptor 7
142	0.00373	2.72854	GABBR2	gamma-aminobutyric acid type B receptor subunit 2
143	0.0199	2.71481	LINC01615	long intergenic non-protein coding RNA 1615
144	0.00752	2.71305	SAA2	serum amyloid A2
145	0.00563	2.69517	LOC100287221	uncharacterized LOC100287221
146	0.0597	2.68723	TCEB3B	transcription elongation factor B subunit 3B
147	0.0228	2.67133	SFTA2	surfactant associated 2
148	0.00158	2.65342	UBD	ubiquitin D
149	0.00119	2.64672	SLCO4A1	solute carrier organic anion transporter family member 4A1
150	0.000915	2.64542	LINC00521	long intergenic non-protein coding RNA 521
151	0.0127	2.64542	C7orf62	chromosome 7 open reading frame 62
152	0.0267	2.64269	SLCO1B7	solute carrier organic anion transporter family member 1B7 (putative)
153	0.00331	2.64006	EGR4	early growth response 4
154	0.0467	2.63832	LINC00939	long intergenic non-protein coding RNA 939
155	0.0156	2.6288	CXCL3	C-X-C motif chemokine ligand 3
156	1.23e-05	2.6234	BATF	basic leucine zipper ATF-like transcription factor
157	0.0124	2.62039	PLEKHN1	pleckstrin homology domain containing N1
158	0.015	2.61941	POTEE	POTE ankyrin domain family member E
159	0.0054	2.60915	PAX8-AS1	PAX8 antisense RNA 1
160	0.00547	2.60281	ANXA8L1	annexin A8-like 1
161	0.0136	2.59377	TLX3	T-cell leukemia homeobox 3
162	0.037	2.59264	WNT7A	Wnt family member 7A
163	0.0187	2.57642	ESPN	espin
164	0.0105	2.57575	COL22A1	collagen type XXII alpha 1 chain
165	0.0209	2.56835	LINC00052	long intergenic non-protein coding RNA 52
166	0.00561	2.56248	LGR6	leucine rich repeat containing G protein-coupled receptor 6
167	0.0312	2.56025	FAM9A	family with sequence similarity 9 member A
168	0.0502	2.55107	CXCL13	C-X-C motif chemokine ligand 13
169	0.00751	2.55033	GPRC5A	G protein-coupled receptor class C group 5 member A
170	0.0318	2.54215	PNPLA3	patatin like phospholipase domain containing 3
171	0.00109	2.53835	DUSP7	dual specificity phosphatase 7
172	0.0516	2.52217	TFF1	trefoil factor 1
173	0.00993	2.52134	ATG9B	autophagy related 9B
174	0.016	2.51899	KNDC1	kinase non-catalytic C-lobe domain containing 1
175	0.00817	2.51477	TBX5-AS1	TBX5 antisense RNA 1
176	0.0514	2.5086	EPHA5	EPH receptor A5
177	0.00121	2.50806	RHBDL2	rhomboid like 2
178	0.033	2.50748	LGALS14	galectin 14
179	0.00198	2.50309	TNFRSF6B	TNF receptor superfamily member 6b
180	0.0344	2.49539	TMEM155	transmembrane protein 155
181	2.9e-05	2.49006	YWHAG	tyrosine 3-monooxygenase
182	0.0335	2.48892	WNT8A	Wnt family member 8A
183	0.0336	2.48491	OCR1	ovarian cancer-related protein 1
184	0.00407	2.48169	SLCO1A2	solute carrier organic anion transporter family member 1A2
185	0.0227	2.48161	KRT7	keratin 7
186	0.00534	2.47835	DYDC2	DPY30 domain containing 2
187	0.000329	2.47834	ANO1	anoctamin 1
188	0.013	2.46947	ADGRF4	adhesion G protein-coupled receptor F4
189	0.00416	2.46892	PHLDA2	pleckstrin homology like domain family A member 2
190	0.0212	2.46063	TRIM31	tripartite motif containing 31
191	0.0199	2.45554	THEG5	testis highly expressed protein 5
192	0.0257	2.45479	DLL3	delta like canonical Notch ligand 3
193	0.01	2.45192	OR2W1	olfactory receptor family 2 subfamily W member 1
194	0.00396	2.44711	ODF3L1	outer dense fiber of sperm tails 3 like 1
195	0.00058	2.44609	HS3ST1	heparan sulfate-glucosamine 3-sulfotransferase 1
196	0.0508	2.44345	SERPINB5	serpin family B member 5
197	0.0364	2.44261	SLED1	proteoglycan 3 pseudogene
198	0.028	2.44115	TSPAN1	tetraspanin 1
199	0.00261	2.43753	LOC100129198	PRO2866
200	0.0579	2.43737	SOHLH1	spermatogenesis and oogenesis specific basic helix-loop-helix 1
201	0.0566	2.43131	CYP26A1	cytochrome P450 family 26 subfamily A member 1
202	0.0187	2.42681	SYT16	synaptotagmin 16
203	0.0586	2.42546	LGALS7B	galectin 7B
204	0.000157	2.42251	IFI6	interferon alpha inducible protein 6
205	0.0357	2.42148	C22orf31	chromosome 22 open reading frame 31
206	0.00918	2.41959	TIGIT	T-cell immunoreceptor with Ig and ITIM domains
207	0.0167	2.41434	SHOX2	short stature homeobox 2
208	0.00227	2.41358	EGFL6	EGF like domain multiple 6
209	0.053	2.40983	LINC00842	long intergenic non-protein coding RNA 842
210	0.0109	2.40604	MMP9	matrix metallopeptidase 9
211	0.0153	2.40419	SPZ1	spermatogenic leucine zipper 1
212	0.00173	2.40337	KIF26B	kinesin family member 26B
213	0.00482	2.40023	VSTM2L	V-set and transmembrane domain containing 2 like
214	0.00838	2.39954	HES2	hes family bHLH transcription factor 2
215	0.0163	2.39347	LINC00491	long intergenic non-protein coding RNA 491
216	0.00849	2.38376	LOC101927211	uncharacterized LOC101927211
217	0.0496	2.38315	KRT23	keratin 23
218	0.059	2.38123	NTSR1	neurotensin receptor 1 (high affinity)
219	0.000213	2.37975	LRFN4	leucine rich repeat and fibronectin type III domain containing 4
220	0.0102	2.3792	EIF4E	eukaryotic translation initiation factor 4E
221	0.0505	2.37766	FCRL1	Fc receptor like 1
222	0.0146	2.37758	CAPSL	calcyphosine like
223	0.012	2.37548	MYOZ2	myozenin 2
224	0.00373	2.37538	IFI44L	interferon induced protein 44 like
225	0.000117	2.37521	TIMP1	TIMP metallopeptidase inhibitor 1
226	0.0154	2.36908	WNT2	Wnt family member 2
227	0.0173	2.36717	MDS2	myelodysplastic syndrome 2 translocation associated
228	0.00318	2.36411	IL16	interleukin 16
229	0.0505	2.35792	NMRAL1P1	NmrA like redox sensor 1 pseudogene 1
230	0.00275	2.35575	TRIM29	tripartite motif containing 29
231	0.0223	2.35374	PSORS1C1	psoriasis susceptibility 1 candidate 1
232	0.000266	2.34928	SLC6A6	solute carrier family 6 member 6
233	0.00853	2.34579	MGAT5B	mannosyl (alpha-1,6-)-glycoprotein beta-1,6-N-acetyl-glucosaminyltransferase, isozyme B
234	0.0575	2.34136	TNNI2	troponin I2, fast skeletal type
235	0.034	2.33775	STRA6	stimulated by retinoic acid 6
236	0.0052	2.33384	COMP	cartilage oligomeric matrix protein
237	0.0352	2.33002	C19orf33	chromosome 19 open reading frame 33
238	0.0554	2.32364	OR5T2	olfactory receptor family 5 subfamily T member 2
239	0.0111	2.32311	CBY3	chibby family member 3
240	0.00938	2.31994	ITGA3	integrin subunit alpha 3
241	0.0202	2.30478	ST6GAL2	ST6 beta-galactoside alpha-2,6-sialyltransferase 2
242	0.0215	2.30144	ARHGEF26-AS1	ARHGEF26 antisense RNA 1
243	0.00788	2.29968	SELE	selectin E
244	0.0147	2.2972	KCNK2	potassium two pore domain channel subfamily K member 2
245	0.00702	2.29639	LEF1-AS1	LEF1 antisense RNA 1
246	0.0241	2.29303	HOXA10	homeobox A10
247	0.0238	2.28584	NPTX1	neuronal pentraxin 1
248	0.0319	2.28531	ANKRD20A12P	ankyrin repeat domain 20 family member A12, pseudogene
249	0.02	2.28282	MAGEB6	MAGE family member B6
250	0.0471	2.27836	CDX4	caudal type homeobox 4
251	0.0255	2.26317	DMRT2	doublesex and mab-3 related transcription factor 2
252	0.00381	2.2621	LOC100126784	uncharacterized LOC100126784
253	0.00257	2.25544	TDRD5	tudor domain containing 5
254	0.0171	2.25382	LUZP2	leucine zipper protein 2
255	0.0113	2.25083	VILL	villin like
256	0.0128	2.2498	WFDC2	WAP four-disulfide core domain 2
257	0.0186	2.24468	CTHRC1	collagen triple helix repeat containing 1
258	0.00423	2.22893	CRIP1	cysteine rich protein 1
259	0.0589	2.22674	TAAR9	trace amine associated receptor 9 (gene
260	0.00491	2.22296	PDK3	pyruvate dehydrogenase kinase 3
261	0.0325	2.22175	SPTSSB	serine palmitoyltransferase small subunit B
262	0.00541	2.22051	FN1	fibronectin 1
263	0.0433	2.21362	TTTY4C	testis-specific transcript, Y-linked 4C (non-protein coding)
264	0.0106	2.21092	KIAA1549L	KIAA1549 like
265	0.000297	2.20851	MSX2P1	msh homeobox 2 pseudogene 1
266	0.0561	2.2049	TP63	tumor protein p63
267	0.00895	2.20483	HNRNPM	heterogeneous nuclear ribonucleoprotein M
268	0.0565	2.20469	NEK2	NIMA related kinase 2
269	0.0429	2.19725	TRAPPC3L	trafficking protein particle complex 3 like
270	0.0346	2.19537	AFM	afamin
271	0.0337	2.19394	TCAM1P	testicular cell adhesion molecule 1, pseudogene
272	0.00287	2.19316	PLAUR	plasminogen activator, urokinase receptor
273	0.0163	2.19103	DUOX1	dual oxidase 1
274	0.0452	2.19058	HCG22	HLA complex group 22
275	0.00121	2.18967	CLEC2L	C-type lectin domain family 2 member L
276	0.0491	2.18904	CXCL8	C-X-C motif chemokine ligand 8
277	0.00148	2.18686	SLC16A3	solute carrier family 16 member 3
278	0.0507	2.18376	CDKN2A	cyclin dependent kinase inhibitor 2A
279	0.0114	2.18166	RUNX1-IT1	RUNX1 intronic transcript 1
280	0.0561	2.17738	ZIC1	Zic family member 1
281	0.0279	2.17545	LOC284344	uncharacterized LOC284344
282	0.0123	2.17203	IL1A	interleukin 1 alpha
283	0.031	2.1704	COL25A1	collagen type XXV alpha 1 chain
284	0.000923	2.16704	SYNJ2	synaptojanin 2
285	0.0456	2.16348	CTAG2	cancer
286	0.00125	2.1631	IFI27	interferon alpha inducible protein 27
287	0.00166	2.1622	MUCL1	mucin like 1
288	0.00242	2.15874	CLCA4	chloride channel accessory 4
289	0.0268	2.15461	LOC100506242	GLLV3061
290	0.0452	2.15413	LOC100506122	uncharacterized LOC100506122
291	0.00537	2.15336	FAP	fibroblast activation protein alpha
292	0.0225	2.14874	KRT15	keratin 15
293	0.0255	2.14452	ATP6V1G3	ATPase H+ transporting V1 subunit G3
294	0.00537	2.14428	CELSR1	cadherin EGF LAG seven-pass G-type receptor 1
295	0.00822	2.13713	LINC00857	long intergenic non-protein coding RNA 857
296	0.00892	2.13672	STRIP2	striatin interacting protein 2
297	0.00607	2.13601	UTS2	urotensin 2
298	0.0326	2.13504	NQO1	NAD(P)H quinone dehydrogenase 1
299	0.0129	2.13447	VWDE	von Willebrand factor D and EGF domains
300	0.00956	2.13199	COL7A1	collagen type VII alpha 1 chain
301	0.00236	2.12638	DCTN1	dynactin subunit 1
302	0.0521	2.12517	CASC9	cancer susceptibility candidate 9 (non-protein coding)
303	0.00461	2.12316	FSD2	fibronectin type III and SPRY domain containing 2
304	0.00564	2.12151	ADAMTS14	ADAM metallopeptidase with thrombospondin type 1 motif 14
305	0.00483	2.1194	TMC1	transmembrane channel like 1
306	0.00292	2.11751	IL1R2	interleukin 1 receptor type 2
307	0.00971	2.11484	ASTN2	astrotactin 2
308	0.0089	2.1135	HTRA4	HtrA serine peptidase 4
309	0.038	2.11121	LGALS7	galectin 7
310	0.0327	2.10973	MAGEA11	MAGE family member A11
311	0.0579	2.1038	WBSCR28	Williams-Beuren syndrome chromosome region 28
312	0.00436	2.1016	NOX4	NADPH oxidase 4
313	0.00255	2.10104	CHD5	chromodomain helicase DNA binding protein 5
314	0.0308	2.10049	LINC00907	long intergenic non-protein coding RNA 907
315	0.0324	2.10026	CATSPER1	cation channel sperm associated 1
316	0.0495	2.09906	INHBA	inhibin beta A subunit
317	0.0119	2.0976	IL11	interleukin 11
318	0.00282	2.096	PLEKHG2	pleckstrin homology and RhoGEF domain containing G2
319	0.0236	2.09446	PLA2G2F	phospholipase A2 group IIF
320	0.0232	2.09387	LOXHD1	lipoxygenase homology domains 1
321	0.000722	2.09372	PLXNA4	plexin A4
322	0.0165	2.09262	TACR1	tachykinin receptor 1
323	0.0167	2.08746	CAMP	cathelicidin antimicrobial peptide
324	0.0485	2.08687	NR4A3	nuclear receptor subfamily 4 group A member 3
325	0.0123	2.08662	SULF1	sulfatase 1
326	0.0101	2.08025	ULBP2	UL16 binding protein 2
327	0.000438	2.07973	SEC14L3	SEC14 like lipid binding 3
328	0.00762	2.07971	COL8A1	collagen type VIII alpha 1 chain
329	0.0545	2.07561	GJB2	gap junction protein beta 2
330	0.000643	2.07356	LY6E	lymphocyte antigen 6 complex, locus E
331	0.00427	2.07276	MIAT	myocardial infarction associated transcript (non-protein coding)
332	0.000758	2.06743	TWIST1	twist family bHLH transcription factor 1
333	0.046	2.06549	LRRC15	leucine rich repeat containing 15
334	0.00275	2.06385	CPZ	carboxypeptidase Z
335	0.0379	2.0626	CD70	CD70 molecule
336	0.00117	2.05956	LOC284072	uncharacterized LOC284072
337	0.0226	2.05279	SYT12	synaptotagmin 12
338	0.000359	2.05161	ATP2B4	ATPase plasma membrane Ca2+ transporting 4
339	0.00164	2.0495	LOC101929762	uncharacterized LOC101929762
340	0.00547	2.0442	HTR6	5-hydroxytryptamine receptor 6
341	0.0176	2.04341	RGS9BP	regulator of G-protein signaling 9 binding protein
342	0.0472	2.04125	TGM2	transglutaminase 2
343	0.00362	2.03748	LYPD5	LY6
344	0.0244	2.03683	CHI3L1	chitinase 3 like 1
345	0.0234	2.03613	LOC101928418	uncharacterized LOC101928418
346	0.0018	2.03355	ISG15	ISG15 ubiquitin-like modifier
347	0.00304	2.03316	DCD	dermcidin
348	0.013	2.03181	BANK1	B-cell scaffold protein with ankyrin repeats 1
349	0.00146	2.02745	FXYD5	FXYD domain containing ion transport regulator 5
350	0.0256	2.02458	FSCN1	fascin actin-bundling protein 1
351	0.0345	2.02134	GAD1	glutamate decarboxylase 1
352	0.0229	2.01842	TNFAIP6	TNF alpha induced protein 6
353	0.0376	2.01803	ERVK13-1	endogenous retrovirus group K13 member 1
354	0.00855	2.01731	MROH6	maestro heat like repeat family member 6
355	0.0448	2.01685	FLJ30679	uncharacterized protein FLJ30679
356	0.0137	2.01566	GBP5	guanylate binding protein 5
357	0.00353	2.0156	SPDYA	speedy
358	0.0102	2.01266	FCHO1	FCH domain only 1
359	0.0363	2.0022	LY6K	lymphocyte antigen 6 complex, locus K
360	0.00523	2.00159	LEF1	lymphoid enhancer binding factor 1
361	0.0211	1.99886	IL25	interleukin 25
362	0.0132	1.99847	RCVRN	recoverin
363	0.0524	1.99764	PCDHB1	protocadherin beta 1
364	0.0472	1.99474	LAMP5	lysosomal associated membrane protein family member 5
365	0.00109	1.99436	LOC284454	uncharacterized LOC284454
366	0.00484	1.99365	CSTA	cystatin A
367	0.0509	1.99198	SFRP4	secreted frizzled related protein 4
368	0.0262	1.99135	LTB	lymphotoxin beta
369	0.000688	1.98999	HTRA3	HtrA serine peptidase 3
370	0.000593	1.98907	LINC00506	long intergenic non-protein coding RNA 506
371	0.0458	1.98623	PIEZO2	piezo type mechanosensitive ion channel component 2
372	0.0186	1.98543	GPR22	G protein-coupled receptor 22
373	0.0241	1.98482	LEFTY2	left-right determination factor 2
374	0.025	1.98448	KLHDC7B	kelch domain containing 7B
375	0.00347	1.97303	ADAM8	ADAM metallopeptidase domain 8
376	0.00188	1.97185	FAM20C	family with sequence similarity 20 member C
377	0.0355	1.96891	FERMT1	fermitin family member 1
378	0.0224	1.96671	SP140L	SP140 nuclear body protein like
379	0.025	1.96548	NPFFR2	neuropeptide FF receptor 2
380	0.00536	1.96137	LIF	leukemia inhibitory factor
381	0.03	1.9602	PLCH1	phospholipase C eta 1
382	0.0103	1.95978	ADAM22	ADAM metallopeptidase domain 22
383	0.0269	1.95371	LOC101060157	uncharacterized LOC101060157
384	0.0188	1.9519	POM121L9P	POM121 transmembrane nucleoporin like 9, pseudogene
385	0.0114	1.94934	GPSM2	G-protein signaling modulator 2
386	0.0539	1.94782	CEACAM7	carcinoembryonic antigen related cell adhesion molecule 7
387	0.0489	1.94684	CNTN1	contactin 1
388	0.0243	1.9435	RRAD	RRAD, Ras related glycolysis inhibitor and calcium channel regulator
389	0.00181	1.94158	TINAGL1	tubulointerstitial nephritis antigen like 1
390	0.00284	1.94095	PODNL1	podocan like 1
391	0.0333	1.9404	LINC00926	long intergenic non-protein coding RNA 926
392	0.00196	1.93972	PRR5L	proline rich 5 like
393	0.00323	1.93759	C10orf62	chromosome 10 open reading frame 62
394	0.0454	1.93653	KLHL14	kelch like family member 14
395	0.0474	1.93564	ARHGAP20	Rho GTPase activating protein 20
396	0.00548	1.93314	DIO3	deiodinase, iodothyronine, type III
397	0.0367	1.93017	ELF5	E74 like ETS transcription factor 5
398	0.0599	1.93014	POTED	POTE ankyrin domain family member D
399	0.0264	1.9278	SMCO2	single-pass membrane protein with coiled-coil domains 2
400	0.0319	1.92422	NKAIN4	Na+
401	0.0105	1.92331	LOC105378997	basic salivary proline-rich protein 2
402	0.00735	1.92133	LANCL3	LanC like 3
403	0.0266	1.9207	CENPL	centromere protein L
404	0.0528	1.91497	PPEF1	protein phosphatase with EF-hand domain 1
405	0.022	1.90851	KYNU	kynureninase
406	0.0527	1.90748	BPESC1	blepharophimosis, epicanthus inversus and ptosis, candidate 1 (non-protein coding)
407	0.0167	1.90327	RARRES1	retinoic acid receptor responder 1
408	0.0371	1.90254	MALL	mal, T-cell differentiation protein like
409	0.0264	1.90179	CREG2	cellular repressor of E1A stimulated genes 2
410	0.0486	1.90035	BTBD16	BTB domain containing 16
411	0.00494	1.90034	CELSR3	cadherin EGF LAG seven-pass G-type receptor 3
412	0.0256	1.89697	HRH1	histamine receptor H1
413	0.0146	1.8951	ADAMTS3	ADAM metallopeptidase with thrombospondin type 1 motif 3
414	0.0254	1.89261	CXorf36	chromosome X open reading frame 36
415	0.0486	1.89178	EDDM3A	epididymal protein 3A
416	0.00153	1.89174	MGLL	monoglyceride lipase
417	0.00164	1.89124	IL4I1	interleukin 4 induced 1
418	0.0529	1.88985	THBS2	thrombospondin 2
419	0.00962	1.88942	ADORA2B	adenosine A2b receptor
420	0.00912	1.88509	LOC388242	SAGA complex associated factor 29 pseudogene
421	0.0421	1.884	TNFSF11	tumor necrosis factor superfamily member 11
422	0.00413	1.88372	KLHL1	kelch like family member 1
423	0.000734	1.88262	ADAM11	ADAM metallopeptidase domain 11
424	0.026	1.88008	GPC5	glypican 5
425	0.0342	1.87736	WNT10A	Wnt family member 10A
426	0.000665	1.87674	PDLIM7	PDZ and LIM domain 7
427	0.00206	1.87643	LOC221814	uncharacterized LOC221814
428	0.0283	1.87582	LOC100129935	lectin, galactoside binding soluble 14 pseudogene
429	0.0258	1.87546	DGKH	diacylglycerol kinase eta
430	0.00486	1.87492	GPR68	G protein-coupled receptor 68
431	0.0153	1.87239	TPRG1	tumor protein p63 regulated 1
432	0.00957	1.87141	OSM	oncostatin M
433	0.0156	1.86965	SAMD4B	sterile alpha motif domain containing 4B
434	0.00273	1.86487	ZNF469	zinc finger protein 469
435	0.00319	1.86277	PCDH7	protocadherin 7
436	0.000804	1.8619	SULF2	sulfatase 2
437	0.0138	1.85994	ANKFN1	ankyrin repeat and fibronectin type III domain containing 1
438	0.0541	1.85933	OR2J2	olfactory receptor family 2 subfamily J member 2
439	0.0458	1.85925	KIAA1524	KIAA1524
440	0.0343	1.85913	FGR	FGR proto-oncogene, Src family tyrosine kinase
441	0.0368	1.85697	AHNAK2	AHNAK nucleoprotein 2
442	0.0219	1.85645	IGFBP3	insulin like growth factor binding protein 3
443	0.0393	1.85127	TMEM158	transmembrane protein 158 (gene
444	0.0194	1.85053	TNC	tenascin C
445	0.0123	1.84942	ZBTB32	zinc finger and BTB domain containing 32
446	0.0421	1.84925	HOXA9	homeobox A9
447	0.0337	1.84839	MST1R	macrophage stimulating 1 receptor
448	0.00533	1.8437	RGS16	regulator of G-protein signaling 16
449	0.0557	1.84283	MKX	mohawk homeobox
450	0.0436	1.84246	SH3TC2	SH3 domain and tetratricopeptide repeats 2
451	0.0152	1.84052	IL24	interleukin 24
452	0.0236	1.83996	TLR10	toll like receptor 10
453	0.0553	1.83869	ADAM30	ADAM metallopeptidase domain 30
454	0.0552	1.83863	SPOCD1	SPOC domain containing 1
455	0.000642	1.83519	ABL2	ABL proto-oncogene 2, non-receptor tyrosine kinase
456	0.0155	1.8324	NR2E1	nuclear receptor subfamily 2 group E member 1
457	0.0503	1.83208	C10orf71-AS1	C10orf71 antisense RNA 1
458	0.00549	1.83183	IER5L	immediate early response 5 like
459	0.0434	1.83124	LCLAT1	lysocardiolipin acyltransferase 1
460	0.00273	1.82901	MDFI	MyoD family inhibitor
461	0.0141	1.82818	APOC1	apolipoprotein C1
462	0.043	1.82798	PTGS2	prostaglandin-endoperoxide synthase 2
463	0.0196	1.8278	CCDC187	coiled-coil domain containing 187
464	0.00252	1.8273	IFI44	interferon induced protein 44
465	0.054	1.82276	SNF8	SNF8, ESCRT-II complex subunit
466	0.046	1.82039	TSHR	thyroid stimulating hormone receptor
467	0.0301	1.82024	BIK	BCL2 interacting killer
468	0.042	1.81827	SHCBP1	SHC binding and spindle associated 1
469	0.0245	1.81634	TMPRSS3	transmembrane protease, serine 3
470	0.000676	1.80851	C1QTNF6	C1q and tumor necrosis factor related protein 6
471	0.032	1.80704	LMOD3	leiomodin 3
472	0.0105	1.80554	ARNTL2	aryl hydrocarbon receptor nuclear translocator like 2
473	0.0396	1.80389	IQCH	IQ motif containing H
474	0.0584	1.80102	GTSE1	G2 and S-phase expressed 1
475	0.0175	1.79837	MOV10L1	Mov10 RISC complex RNA helicase like 1
476	0.0539	1.79712	KCNE1	potassium voltage-gated channel subfamily E regulatory subunit 1
477	0.00676	1.79616	NUDT10	nudix hydrolase 10
478	0.0131	1.79577	FGF8	fibroblast growth factor 8
479	0.042	1.79468	EPS8L1	EPS8 like 1
480	0.00177	1.79409	HIST1H4K	histone cluster 1, H4k
481	0.000993	1.79321	INPP4B	inositol polyphosphate-4-phosphatase type II B
482	0.0209	1.79165	CD52	CD52 molecule
483	0.00952	1.78837	KLF2	Kruppel like factor 2
484	0.0399	1.78655	TGFB2	transforming growth factor beta 2
485	0.0521	1.78633	HEPACAM	hepatic and glial cell adhesion molecule
486	0.0162	1.78591	KRT16P3	keratin 16 pseudogene 3
487	0.0326	1.7789	GTDC1	glycosyltransferase like domain containing 1
488	0.0463	1.77852	SPAG17	sperm associated antigen 17
489	0.0454	1.77646	KCNH5	potassium voltage-gated channel subfamily H member 5
490	0.00443	1.77193	ABLIM3	actin binding LIM protein family member 3
491	0.0441	1.77171	ZNF365	zinc finger protein 365
492	0.0237	1.77065	WISP1	WNT1 inducible signaling pathway protein 1
493	0.0255	1.76947	CAPN8	calpain 8
494	0.0365	1.76915	DMRT3	doublesex and mab-3 related transcription factor 3
495	0.00971	1.76707	TRIM54	tripartite motif containing 54
496	0.03	1.76699	HS3ST3A1	heparan sulfate-glucosamine 3-sulfotransferase 3A1
497	0.0276	1.76518	CDH19	cadherin 19
498	0.00511	1.76393	B4GALNT3	beta-1,4-N-acetyl-galactosaminyltransferase 3
499	0.00235	1.76343	TYMP	thymidine phosphorylase
500	0.00612	1.76148	RNASE11	ribonuclease A family member 11 (inactive)
501	0.0376	1.75866	CENPI	centromere protein I
502	0.0195	1.75835	JAK3	Janus kinase 3
503	0.0551	1.75067	CENPF	centromere protein F
504	0.0295	1.74914	SLC26A7	solute carrier family 26 member 7
505	0.00612	1.74865	SLC26A10	solute carrier family 26 member 10
506	0.0153	1.74819	SLC45A3	solute carrier family 45 member 3
507	0.0424	1.7419	NTM	neurotrimin
508	0.0125	1.74186	SERTM1	serine rich and transmembrane domain containing 1
509	0.031	1.74142	NLRP4	NLR family pyrin domain containing 4
510	6.84e-05	1.74017	CARD11	caspase recruitment domain family member 11
511	0.00104	1.73828	CPT1C	carnitine palmitoyltransferase 1C
512	0.011	1.73546	RHOXF2B	Rhox homeobox family member 2B
513	0.00536	1.73388	LINC01279	long intergenic non-protein coding RNA 1279
514	0.042	1.7299	OR11G2	olfactory receptor family 11 subfamily G member 2
515	0.00948	1.72914	DCBLD2	discoidin, CUB and LCCL domain containing 2
516	0.0594	1.7279	FAR2P1	fatty acyl-CoA reductase 2 pseudogene 1
517	0.0417	1.72467	BTBD8	BTB domain containing 8
518	0.0505	1.72365	IL31	interleukin 31
519	0.0549	1.72006	ADAM12	ADAM metallopeptidase domain 12
520	0.0453	1.71995	LAMB3	laminin subunit beta 3
521	0.00491	1.71703	SCML2	sex comb on midleg-like 2 (Drosophila)
522	0.0184	1.71528	LOC105371586	uncharacterized LOC105371586
523	0.0102	1.71404	GRIK2	glutamate ionotropic receptor kainate type subunit 2
524	0.0226	1.71358	EPHA4	EPH receptor A4
525	0.00514	1.7111	ADAM9	ADAM metallopeptidase domain 9
526	0.000494	1.70979	MIR4435-2HG	MIR4435-2 host gene
527	0.0296	1.70943	COL5A1	collagen type V alpha 1 chain
528	0.0111	1.70782	LOC647115	translation initiation factor IF-2
529	0.0337	1.70755	TRIM7	tripartite motif containing 7
530	0.0124	1.70573	VCAN	versican
531	0.0192	1.70303	FAM133A	family with sequence similarity 133 member A
532	0.0146	1.7012	CNTFR-AS1	CNTFR antisense RNA 1
533	0.0298	1.69829	FLJ36000	uncharacterized FLJ36000
534	0.0041	1.69825	CLCF1	cardiotrophin-like cytokine factor 1
535	0.0548	1.69555	CRB1	crumbs 1, cell polarity complex component
536	0.0562	1.69538	MLPH	melanophilin
537	0.0533	1.69406	CORO2A	coronin 2A
538	0.00716	1.6932	GJC2	gap junction protein gamma 2
539	0.0149	1.69127	PRR29	proline rich 29
540	0.0263	1.69081	ZSCAN4	zinc finger and SCAN domain containing 4
541	0.0143	1.6905	NCR2	natural cytotoxicity triggering receptor 2
542	0.0264	1.68756	SPOCK1	sparc
543	0.00202	1.68754	AEBP1	AE binding protein 1
544	0.0237	1.68742	PRRX2	paired related homeobox 2
545	0.026	1.68332	CLDN1	claudin 1
546	0.0167	1.68237	NT5E	5'-nucleotidase ecto
547	0.027	1.68169	GABRD	gamma-aminobutyric acid type A receptor delta subunit
548	0.0209	1.68059	AGAP2	ArfGAP with GTPase domain, ankyrin repeat and PH domain 2
549	0.0272	1.68048	UTP11	UTP11, small subunit processome component homolog (S. cerevisiae)
550	0.00698	1.67951	MBOAT2	membrane bound O-acyltransferase domain containing 2
551	0.013	1.67914	LPCAT4	lysophosphatidylcholine acyltransferase 4
552	0.00779	1.67654	ANXA2R	annexin A2 receptor
553	0.0348	1.67478	TNFRSF9	TNF receptor superfamily member 9
554	0.0151	1.6742	PLXNC1	plexin C1
555	0.00329	1.67169	LOC284933	uncharacterized LOC284933
556	0.0317	1.66904	LOC100128988	uncharacterized LOC100128988
557	0.0405	1.66527	CDIPT-AS1	CDIPT antisense RNA 1 (head to head)
558	0.00206	1.66445	CAPG	capping actin protein, gelsolin like
559	0.0482	1.66427	KREMEN2	kringle containing transmembrane protein 2
560	0.00379	1.66426	MX1	MX dynamin like GTPase 1
561	0.0522	1.66134	KLHL4	kelch like family member 4
562	0.00918	1.65726	ID1	inhibitor of DNA binding 1, HLH protein
563	0.0195	1.65699	TPH2	tryptophan hydroxylase 2
564	0.00548	1.65624	ASXL3	additional sex combs like 3, transcriptional regulator
565	0.013	1.65332	SNHG17	small nucleolar RNA host gene 17
566	0.0272	1.65318	SLC22A3	solute carrier family 22 member 3
567	0.0591	1.65296	COL20A1	collagen type XX alpha 1 chain
568	0.0234	1.65122	FNDC10	fibronectin type III domain containing 10
569	0.0185	1.65102	ITGB3	integrin subunit beta 3
570	0.00359	1.65061	OSBPL3	oxysterol binding protein like 3
571	0.00722	1.65005	XAF1	XIAP associated factor 1
572	0.0516	1.64942	HOXB5	homeobox B5
573	0.00504	1.6494	PAX8	paired box 8
574	0.0554	1.64923	LDLRAD1	low density lipoprotein receptor class A domain containing 1
575	0.000689	1.64701	MARVELD1	MARVEL domain containing 1
576	0.000592	1.64478	ARHGAP22	Rho GTPase activating protein 22
577	0.026	1.64442	PTTG1	pituitary tumor-transforming 1
578	0.0198	1.64433	CDCA4	cell division cycle associated 4
579	0.013	1.64306	LINC01105	long intergenic non-protein coding RNA 1105
580	0.0199	1.64241	HAPLN3	hyaluronan and proteoglycan link protein 3
581	0.0491	1.64178	HMGA1	high mobility group AT-hook 1
582	0.0549	1.63897	ADAMTS6	ADAM metallopeptidase with thrombospondin type 1 motif 6
583	0.0118	1.63889	DLEU7	deleted in lymphocytic leukemia, 7
584	0.00732	1.63884	PYGB	phosphorylase, glycogen; brain
585	0.00451	1.63619	AK4	adenylate kinase 4
586	0.0523	1.63616	XRCC2	X-ray repair cross complementing 2
587	0.0342	1.63429	FAM65B	family with sequence similarity 65 member B
588	0.0128	1.63187	SRPX2	sushi repeat containing protein, X-linked 2
589	0.0318	1.63076	CSPG4	chondroitin sulfate proteoglycan 4
590	0.0386	1.63061	ARHGEF12	Rho guanine nucleotide exchange factor 12
591	0.00517	1.62881	RASAL1	RAS protein activator like 1
592	0.0333	1.62579	UBE2T	ubiquitin conjugating enzyme E2 T
593	0.0572	1.62501	DRAXIN	dorsal inhibitory axon guidance protein
594	0.034	1.62397	GLIS3-AS1	GLIS3 antisense RNA 1
595	0.0574	1.6223	MMP16	matrix metallopeptidase 16
596	0.0206	1.62009	DAO	D-amino acid oxidase
597	0.0585	1.61955	ERV9-1	endogenous retrovirus group 9 member 1
598	0.0213	1.6195	S1PR4	sphingosine-1-phosphate receptor 4
599	0.00953	1.61944	ZNF483	zinc finger protein 483
600	0.00227	1.61534	ATXN7L1	ataxin 7 like 1
601	0.00268	1.61524	PLPPR5	phospholipid phosphatase related 5
602	0.0227	1.61292	B4GALNT4	beta-1,4-N-acetyl-galactosaminyltransferase 4
603	0.00445	1.61156	ARHGAP23	Rho GTPase activating protein 23
604	0.0405	1.60916	C6orf223	chromosome 6 open reading frame 223
605	0.0489	1.60724	PRND	prion protein 2 (dublet)
606	0.00207	1.60628	OSBPL10	oxysterol binding protein like 10
607	0.0061	1.60475	YEATS2	YEATS domain containing 2
608	0.026	1.60372	ZNF462	zinc finger protein 462
609	0.0476	1.60364	LRP8	LDL receptor related protein 8
610	0.0173	1.60359	TENM4	teneurin transmembrane protein 4
611	0.0215	1.60201	PTGIS	prostaglandin I2 (prostacyclin) synthase
612	0.0338	1.60129	SERPINB2	serpin family B member 2
613	0.0122	1.60037	DOK6	docking protein 6
614	0.00837	1.59464	COL1A2	collagen type I alpha 2 chain
615	0.00101	1.59446	ARAP3	ArfGAP with RhoGAP domain, ankyrin repeat and PH domain 3
616	0.00907	1.59344	TUBB3	tubulin beta 3 class III
617	0.0262	1.59155	SYT10	synaptotagmin 10
618	8.93e-05	1.5876	HOMER1	homer scaffolding protein 1
619	0.00741	1.58711	SOX4	SRY-box 4
620	0.0255	1.58562	P3H2	prolyl 3-hydroxylase 2
621	0.0457	1.58382	PCDHGB6	protocadherin gamma subfamily B, 6
622	0.0192	1.58378	ISLR	immunoglobulin superfamily containing leucine rich repeat
623	0.0479	1.58221	LAMA3	laminin subunit alpha 3
624	0.0301	1.58193	EDNRA	endothelin receptor type A
625	0.0048	1.58192	CASP2	caspase 2
626	0.00221	1.5816	CDC42SE1	CDC42 small effector 1
627	0.042	1.58144	ASPHD2	aspartate beta-hydroxylase domain containing 2
628	0.0151	1.57686	SAMD14	sterile alpha motif domain containing 14
629	0.0129	1.57651	ZNF605	zinc finger protein 605
630	0.00796	1.5747	IL1RAPL2	interleukin 1 receptor accessory protein like 2
631	0.00758	1.57251	A4GALT	alpha 1,4-galactosyltransferase
632	0.00298	1.57201	SPHK1	sphingosine kinase 1
633	0.0422	1.57001	ADM	adrenomedullin
634	0.0054	1.56886	S100A16	S100 calcium binding protein A16
635	0.0163	1.56761	RAPH1	Ras association (RalGDS
636	0.0132	1.56754	PLAU	plasminogen activator, urokinase
637	0.0153	1.56518	SYNDIG1	synapse differentiation inducing 1
638	0.0422	1.56183	GZMB	granzyme B
639	0.0407	1.5613	KIF2C	kinesin family member 2C
640	0.0339	1.561	JAKMIP3	Janus kinase and microtubule interacting protein 3
641	0.0192	1.55985	SCN8A	sodium voltage-gated channel alpha subunit 8
642	0.0445	1.55956	GNA15	G protein subunit alpha 15
643	0.033	1.55857	DNTT	DNA nucleotidylexotransferase
644	0.0198	1.55856	TAF9B	TATA-box binding protein associated factor 9b
645	0.00727	1.55753	SMAGP	small cell adhesion glycoprotein
646	0.0419	1.555	KLHL10	kelch like family member 10
647	0.000418	1.55394	MARCKSL1	MARCKS like 1
648	0.0554	1.55385	MT4	metallothionein 4
649	0.0484	1.551	B2M	beta-2-microglobulin
650	0.018	1.55079	ATP6V0D2	ATPase H+ transporting V0 subunit d2
651	0.00663	1.55035	PAPLN	papilin, proteoglycan like sulfated glycoprotein
652	0.023	1.5503	VGLL2	vestigial like family member 2
653	0.00773	1.55001	ANKRD35	ankyrin repeat domain 35
654	0.0244	1.5493	APOL4	apolipoprotein L4
655	0.00844	1.54658	S100A11	S100 calcium binding protein A11
656	0.00985	1.54614	CIITA	class II major histocompatibility complex transactivator
657	0.0223	1.54353	CCDC78	coiled-coil domain containing 78
658	0.0589	1.54139	IGFBP5	insulin like growth factor binding protein 5
659	0.000171	1.54115	HSD17B13	hydroxysteroid 17-beta dehydrogenase 13
660	0.00199	1.53687	GPR85	G protein-coupled receptor 85
661	0.0185	1.5364	SV2A	synaptic vesicle glycoprotein 2A
662	0.00189	1.53475	ZNF507	zinc finger protein 507
663	0.0327	1.53348	SSMEM1	serine rich single-pass membrane protein 1
664	0.0302	1.53345	PIF1	PIF1 5'-to-3' DNA helicase
665	0.00323	1.53238	CDC25B	cell division cycle 25B
666	0.0353	1.53237	ADAMTS4	ADAM metallopeptidase with thrombospondin type 1 motif 4
667	0.0142	1.53229	ATRNL1	attractin like 1
668	0.0528	1.53003	B3GNT4	UDP-GlcNAc:betaGal beta-1,3-N-acetylglucosaminyltransferase 4
669	0.0156	1.52819	TOR4A	torsin family 4 member A
670	0.0111	1.5278	NDC80	NDC80, kinetochore complex component
671	0.0525	1.52745	HOXB6	homeobox B6
672	0.0506	1.52734	LETM2	leucine zipper and EF-hand containing transmembrane protein 2
673	0.00954	1.52641	EFNB1	ephrin B1
674	0.0221	1.52249	STX1A	syntaxin 1A
675	0.000237	1.52122	BAIAP2	BAI1 associated protein 2
676	0.00687	1.52104	GLYCAM1	glycosylation dependent cell adhesion molecule 1 (pseudogene)
677	0.0175	1.52055	LRRC4B	leucine rich repeat containing 4B
678	0.00263	1.52039	TMEM173	transmembrane protein 173
679	0.00113	1.51904	CACNB3	calcium voltage-gated channel auxiliary subunit beta 3
680	0.0198	1.51795	IL22	interleukin 22
681	0.00332	1.51438	PKM	pyruvate kinase, muscle
682	0.00569	1.51387	DDX60L	DEAD-box helicase 60-like
683	0.0234	1.51266	MPZ	myelin protein zero
684	0.00821	1.51204	BBIP1	BBSome interacting protein 1
685	0.00319	1.50884	ARRDC2	arrestin domain containing 2
686	0.00994	1.5085	PPIAL4A	peptidylprolyl isomerase A like 4A
687	0.00409	1.50735	EHBP1L1	EH domain binding protein 1 like 1
688	0.00228	1.50614	HLA-A	major histocompatibility complex, class I, A
689	0.0292	1.50509	CDH6	cadherin 6
690	0.0427	1.50427	BEND6	BEN domain containing 6
691	0.00149	1.50402	INF2	inverted formin, FH2 and WH2 domain containing
692	0.0137	1.50367	GLI1	GLI family zinc finger 1
693	0.0192	1.50344	CKM	creatine kinase, M-type
694	0.0522	1.50208	SHISA2	shisa family member 2
695	0.0147	1.50148	FAM163A	family with sequence similarity 163 member A
696	0.00724	1.50083	RNF207	ring finger protein 207
697	0.0205	1.49867	DSG2-AS1	DSG2 antisense RNA 1
698	0.0308	1.49751	TMC8	transmembrane channel like 8
699	0.0295	1.49723	GLRA1	glycine receptor alpha 1
700	0.0531	1.49678	BIRC5	baculoviral IAP repeat containing 5
701	0.0128	1.49659	S1PR5	sphingosine-1-phosphate receptor 5
702	0.0578	1.49598	HS6ST3	heparan sulfate 6-O-sulfotransferase 3
703	0.0039	1.49533	SERPINH1	serpin family H member 1
704	0.00576	1.49378	TRIM16L	tripartite motif containing 16-like
705	0.0271	1.49251	ABI3BP	ABI family member 3 binding protein
706	0.0485	1.49049	RNF39	ring finger protein 39
707	0.0578	1.4894	CYP1A2	cytochrome P450 family 1 subfamily A member 2
708	0.00759	1.4884	LOC100130078	uncharacterized LOC100130078
709	0.0318	1.48786	BGN	biglycan
710	0.0163	1.48786	LAYN	layilin
711	0.0337	1.48712	RSPH10B	radial spoke head 10 homolog B
712	0.00784	1.4863	PPARG	peroxisome proliferator activated receptor gamma
713	0.0342	1.48451	PMEPA1	prostate transmembrane protein, androgen induced 1
714	0.0473	1.48399	ANK1	ankyrin 1
715	0.0493	1.4831	TCL6	T-cell leukemia
716	0.00447	1.4821	KLF7	Kruppel like factor 7
717	0.0077	1.48187	CCDC148	coiled-coil domain containing 148
718	0.0427	1.48076	S100A4	S100 calcium binding protein A4
719	0.0153	1.47857	PPM1N	protein phosphatase, Mg2+
720	0.0201	1.47709	COL3A1	collagen type III alpha 1 chain
721	0.000216	1.47475	STK10	serine
722	0.0236	1.47353	TMEM200A	transmembrane protein 200A
723	0.0408	1.47281	LINC00652	long intergenic non-protein coding RNA 652
724	0.0284	1.47248	CYP2A7	cytochrome P450 family 2 subfamily A member 7
725	0.00263	1.47198	DUSP5	dual specificity phosphatase 5
726	0.0095	1.47113	ENO2	enolase 2
727	0.0195	1.4704	IL1RAP	interleukin 1 receptor accessory protein
728	0.0161	1.47015	MYO16	myosin XVI
729	0.0464	1.47001	RAD54L	RAD54-like (S. cerevisiae)
730	0.000322	1.46719	HCFC1R1	host cell factor C1 regulator 1
731	0.00706	1.46709	NNMT	nicotinamide N-methyltransferase
732	0.0146	1.46625	GBP3	guanylate binding protein 3
733	0.0165	1.46604	LCK	LCK proto-oncogene, Src family tyrosine kinase
734	0.00587	1.46538	ATP11B	ATPase phospholipid transporting 11B (putative)
735	0.0406	1.46528	MECOM	MDS1 and EVI1 complex locus
736	0.0261	1.46458	DUSP5P1	dual specificity phosphatase 5 pseudogene 1
737	0.000881	1.46379	TMEM44	transmembrane protein 44
738	0.041	1.46154	ADAMTSL4	ADAMTS like 4
739	0.0365	1.46141	ATP10A	ATPase phospholipid transporting 10A (putative)
740	0.0449	1.46108	ARL4D	ADP ribosylation factor like GTPase 4D
741	0.02	1.46042	ADAM19	ADAM metallopeptidase domain 19
742	0.00589	1.45936	CASC15	cancer susceptibility candidate 15 (non-protein coding)
743	0.0459	1.45801	MIR1245A	microRNA 1245a
744	0.0187	1.45728	CHRM2	cholinergic receptor muscarinic 2
745	0.00148	1.45447	COL16A1	collagen type XVI alpha 1 chain
746	0.0128	1.45439	OAS2	2'-5'-oligoadenylate synthetase 2
747	0.0405	1.45159	COL5A2	collagen type V alpha 2 chain
748	0.0258	1.45114	IL23A	interleukin 23 subunit alpha
749	0.0129	1.44915	FZD2	frizzled class receptor 2
750	0.0317	1.44852	IRF5	interferon regulatory factor 5
751	0.0394	1.44704	LZTS1	leucine zipper tumor suppressor 1
752	0.0176	1.44529	ATXN7	ataxin 7
753	0.0269	1.44511	TNFSF15	tumor necrosis factor superfamily member 15
754	0.00154	1.4437	ICAM1	intercellular adhesion molecule 1
755	0.00329	1.44367	TCP11	t-complex 11
756	0.00936	1.44344	EAF1	ELL associated factor 1
757	0.00854	1.44239	C11orf63	chromosome 11 open reading frame 63
758	0.00152	1.44189	RUNX1	runt related transcription factor 1
759	0.0217	1.4418	SCAMPER	sphingolipid Ca2+ release mediating protein of endoplasmic reticulum
760	0.0305	1.4387	NRP2	neuropilin 2
761	0.0103	1.4367	ITGAX	integrin subunit alpha X
762	0.0366	1.43509	PNMA2	paraneoplastic Ma antigen 2
763	0.0572	1.43486	EPB41L4A	erythrocyte membrane protein band 4.1 like 4A
764	0.0014	1.43448	IRAK3	interleukin 1 receptor associated kinase 3
765	0.00213	1.4275	LBH	limb bud and heart development
766	0.0122	1.4268	ISG20	interferon stimulated exonuclease gene 20
767	0.0225	1.4256	ZCCHC2	zinc finger CCHC-type containing 2
768	0.0021	1.42469	SPRY4	sprouty RTK signaling antagonist 4
769	0.0445	1.42405	IRX6	iroquois homeobox 6
770	0.00218	1.4216	ARMC9	armadillo repeat containing 9
771	0.00821	1.42146	MIR503HG	MIR503 host gene
772	0.0173	1.42088	MFAP3L	microfibrillar associated protein 3 like
773	0.00922	1.41938	ANGPT2	angiopoietin 2
774	0.00529	1.41898	GBP2	guanylate binding protein 2
775	0.00134	1.41701	HOXB4	homeobox B4
776	0.0591	1.41539	NAV3	neuron navigator 3
777	0.0337	1.4146	COL8A2	collagen type VIII alpha 2 chain
778	0.0499	1.41271	EPSTI1	epithelial stromal interaction 1 (breast)
779	0.0108	1.41271	FMN1	formin 1
780	0.0143	1.4127	PBX4	PBX homeobox 4
781	0.0315	1.41244	LAG3	lymphocyte activating 3
782	0.0189	1.41184	HYPM	huntingtin interacting protein M
783	0.00994	1.41078	RBMY2EP	RNA binding motif protein, Y-linked, family 2, member E pseudogene
784	0.0594	1.40987	NPR3	natriuretic peptide receptor 3
785	0.0571	1.40949	GAPLINC	gastric adenocarcinoma associated, positive CD44 regulator, long intergenic non-coding RNA
786	0.0404	1.40939	ITGA11	integrin subunit alpha 11
787	0.0084	1.40746	LOC339803	uncharacterized LOC339803
788	0.0311	1.40389	CYP4F22	cytochrome P450 family 4 subfamily F member 22
789	0.0445	1.40306	ANKRD34A	ankyrin repeat domain 34A
790	0.00652	1.40156	CORO1C	coronin 1C
791	0.0236	1.40099	ERAP2	endoplasmic reticulum aminopeptidase 2
792	0.00247	1.40068	TMSB10	thymosin beta 10
793	0.0059	1.40068	ZNF185	zinc finger protein 185 (LIM domain)
794	0.00123	1.40058	CTSC	cathepsin C
795	0.0529	1.39996	SDC3	syndecan 3
796	0.0341	1.39978	PCDHB17P	protocadherin beta 17 pseudogene
797	0.014	1.39908	OAS3	2'-5'-oligoadenylate synthetase 3
798	0.0373	1.39903	MYO1H	myosin IH
799	0.0301	1.39754	SERPINB9	serpin family B member 9
800	0.00276	1.39656	GPR4	G protein-coupled receptor 4
801	0.00241	1.39483	BST2	bone marrow stromal cell antigen 2
802	0.0306	1.39405	SFTPA2	surfactant protein A2
803	0.0169	1.39277	MIR99AHG	mir-99a-let-7c cluster host gene
804	0.0125	1.39179	NHS	NHS actin remodeling regulator
805	0.0454	1.39067	CEP170	centrosomal protein 170
806	0.0106	1.39028	ASIC1	acid sensing ion channel subunit 1
807	0.0243	1.39025	KAT6A	lysine acetyltransferase 6A
808	0.00031	1.3899	REC8	REC8 meiotic recombination protein
809	0.0453	1.38798	TPBG	trophoblast glycoprotein
810	0.0565	1.38776	EPHA2	EPH receptor A2
811	0.0146	1.3873	EFNB2	ephrin B2
812	0.00989	1.38678	TRAF2	TNF receptor associated factor 2
813	0.03	1.38641	PSG7	pregnancy specific beta-1-glycoprotein 7 (gene
814	0.000995	1.38448	AK1	adenylate kinase 1
815	0.024	1.38435	LINC00347	long intergenic non-protein coding RNA 347
816	0.0575	1.3842	CELF4	CUGBP, Elav-like family member 4
817	0.0504	1.38399	MIR4697HG	MIR4697 host gene
818	0.0453	1.38392	LOC100996345	uncharacterized LOC100996345
819	0.0508	1.38099	KITLG	KIT ligand
820	0.0135	1.38087	DKK3	dickkopf WNT signaling pathway inhibitor 3
821	0.0528	1.38062	AP1S3	adaptor related protein complex 1 sigma 3 subunit
822	0.0125	1.38058	FAM229B	family with sequence similarity 229 member B
823	0.0302	1.37856	FJX1	four jointed box 1
824	0.0498	1.3774	MBP	myelin basic protein
825	0.0476	1.37705	ISL2	ISL LIM homeobox 2
826	0.0223	1.37565	CCDC153	coiled-coil domain containing 153
827	0.0048	1.37536	EIF5A2	eukaryotic translation initiation factor 5A2
828	0.0107	1.37485	PER3	period circadian clock 3
829	0.0531	1.37221	LOX	lysyl oxidase
830	0.0367	1.37034	CTLA4	cytotoxic T-lymphocyte associated protein 4
831	0.0115	1.36811	RAB3B	RAB3B, member RAS oncogene family
832	0.00202	1.36419	RIN1	Ras and Rab interactor 1
833	0.0582	1.36358	DENND3	DENN domain containing 3
834	0.0027	1.3622	MEGF6	multiple EGF like domains 6
835	0.013	1.36203	PER1	period circadian clock 1
836	0.025	1.36169	MIATNB	MIAT neighbor (non-protein coding)
837	0.0469	1.36147	SCUBE3	signal peptide, CUB domain and EGF like domain containing 3
838	0.0473	1.3607	LINC00208	long intergenic non-protein coding RNA 208
839	0.00346	1.35997	SLC20A1	solute carrier family 20 member 1
840	0.00656	1.35948	FBXL2	F-box and leucine rich repeat protein 2
841	0.0144	1.35808	HEXA	hexosaminidase subunit alpha
842	0.00297	1.35716	CTTN	cortactin
843	0.0141	1.35709	UNC13D	unc-13 homolog D
844	0.00894	1.35695	PHF19	PHD finger protein 19
845	0.052	1.35693	CAPN12	calpain 12
846	0.0385	1.35502	CARD14	caspase recruitment domain family member 14
847	0.0453	1.35418	NFE2L3	nuclear factor, erythroid 2 like 3
848	0.0498	1.35332	GLYAT	glycine-N-acyltransferase
849	0.013	1.35143	RAC2	ras-related C3 botulinum toxin substrate 2 (rho family, small GTP binding protein Rac2)
850	0.0273	1.34852	CTSK	cathepsin K
851	0.0314	1.34642	UCMA	upper zone of growth plate and cartilage matrix associated
852	0.0269	1.34512	RARRES3	retinoic acid receptor responder 3
853	0.025	1.34426	ABCA1	ATP binding cassette subfamily A member 1
854	0.033	1.34387	SCD	stearoyl-CoA desaturase
855	0.057	1.34253	MTMR11	myotubularin related protein 11
856	0.052	1.34087	ITGB4	integrin subunit beta 4
857	0.0316	1.33949	TRIM17	tripartite motif containing 17
858	0.00372	1.33768	CDC42EP2	CDC42 effector protein 2
859	0.0375	1.33688	TSSK6	testis specific serine kinase 6
860	0.0205	1.33548	MAP2	microtubule associated protein 2
861	0.0249	1.3353	C1GALT1	core 1 synthase, glycoprotein-N-acetylgalactosamine 3-beta-galactosyltransferase 1
862	0.0553	1.33461	EGR3	early growth response 3
863	0.0506	1.33418	TGM4	transglutaminase 4
864	0.051	1.33394	CD55	CD55 molecule (Cromer blood group)
865	0.0247	1.3333	VAV1	vav guanine nucleotide exchange factor 1
866	0.0162	1.33324	RBMS1	RNA binding motif single stranded interacting protein 1
867	0.0161	1.33285	CD80	CD80 molecule
868	0.00891	1.33278	PDPN	podoplanin
869	0.000421	1.33158	PIEZO1	piezo type mechanosensitive ion channel component 1
870	0.00416	1.32927	TNFAIP2	TNF alpha induced protein 2
871	0.00492	1.32867	VCL	vinculin
872	0.0525	1.32846	SP140	SP140 nuclear body protein
873	0.0424	1.32828	OLFML2B	olfactomedin like 2B
874	0.0227	1.32703	PDLIM4	PDZ and LIM domain 4
875	0.00301	1.3259	MMP23B	matrix metallopeptidase 23B
876	0.0111	1.32567	IRF7	interferon regulatory factor 7
877	0.0381	1.32219	RNF122	ring finger protein 122
878	0.0203	1.32146	SNX5	sorting nexin 5
879	0.0139	1.32023	SAMD9L	sterile alpha motif domain containing 9 like
880	0.0427	1.31873	TPM1	tropomyosin 1 (alpha)
881	0.0351	1.31859	PFKFB3	6-phosphofructo-2-kinase
882	0.00587	1.31719	CLIC4	chloride intracellular channel 4
883	0.0537	1.317	BID	BH3 interacting domain death agonist
884	0.037	1.31672	LURAP1	leucine rich adaptor protein 1
885	0.00394	1.31416	HIST1H4J	histone cluster 1, H4j
886	0.014	1.31396	BLM	Bloom syndrome RecQ like helicase
887	0.0289	1.31283	TRIM59	tripartite motif containing 59
888	0.0597	1.31264	AKAP12	A-kinase anchoring protein 12
889	0.00176	1.31262	RAB36	RAB36, member RAS oncogene family
890	0.00366	1.31237	HCP5	HLA complex P5 (non-protein coding)
891	0.000265	1.31226	PCGF3	polycomb group ring finger 3
892	0.0532	1.31145	TACC3	transforming acidic coiled-coil containing protein 3
893	0.00823	1.31119	LRP1	LDL receptor related protein 1
894	0.021	1.31098	APOL2	apolipoprotein L2
895	0.000886	1.31006	TGM1	transglutaminase 1
896	0.0104	1.31001	SLC38A7	solute carrier family 38 member 7
897	0.0295	1.30845	ELF4	E74 like ETS transcription factor 4
898	0.0468	1.3078	ADAMTS12	ADAM metallopeptidase with thrombospondin type 1 motif 12
899	0.00105	1.30741	HIPK3	homeodomain interacting protein kinase 3
900	0.0148	1.30378	TBX2	T-box 2
901	0.052	1.30351	DPYSL3	dihydropyrimidinase like 3
902	0.0447	1.30222	FANCA	Fanconi anemia complementation group A
903	0.00345	1.30219	TRAF1	TNF receptor associated factor 1
904	0.0235	1.30213	ACP5	acid phosphatase 5, tartrate resistant
905	0.0452	1.29989	RNF112	ring finger protein 112
906	0.0412	1.29967	SPTBN5	spectrin beta, non-erythrocytic 5
907	0.0264	1.29963	C17orf64	chromosome 17 open reading frame 64
908	0.00271	1.29955	KIRREL	kin of IRRE like (Drosophila)
909	0.0236	1.29942	BCAS4	breast carcinoma amplified sequence 4
910	0.0398	1.29783	CD109	CD109 molecule
911	0.0544	1.2957	RSPH6A	radial spoke head 6 homolog A
912	0.0153	1.29535	FAM221B	family with sequence similarity 221 member B
913	0.0162	1.29342	DKFZP434C153	DKFZP434C153 protein
914	0.0141	1.29294	SLFN5	schlafen family member 5
915	0.0182	1.29292	PMCH	pro-melanin concentrating hormone
916	0.00396	1.29252	HDAC7	histone deacetylase 7
917	0.0207	1.29161	MYOF	myoferlin
918	0.0335	1.29144	FBXO32	F-box protein 32
919	0.033	1.29086	USP18	ubiquitin specific peptidase 18
920	0.00344	1.29056	GRPEL2	GrpE like 2, mitochondrial
921	0.0326	1.29046	GLI2	GLI family zinc finger 2
922	0.000717	1.28845	SH3BGRL3	SH3 domain binding glutamate rich protein like 3
923	0.0563	1.28719	NLGN3	neuroligin 3
924	0.0122	1.28697	FHL2	four and a half LIM domains 2
925	0.0365	1.28446	ZC3H12A	zinc finger CCCH-type containing 12A
926	0.0403	1.28416	PGM2L1	phosphoglucomutase 2 like 1
927	0.00719	1.28216	GBP4	guanylate binding protein 4
928	0.00385	1.27964	BTN3A2	butyrophilin subfamily 3 member A2
929	0.0355	1.27823	NPAS1	neuronal PAS domain protein 1
930	0.00498	1.27762	SLC25A12	solute carrier family 25 member 12
931	0.0472	1.27703	KCND2	potassium voltage-gated channel subfamily D member 2
932	0.0038	1.27661	ANKRD13D	ankyrin repeat domain 13D
933	0.0315	1.27447	DMP1	dentin matrix acidic phosphoprotein 1
934	0.0483	1.27317	KMO	kynurenine 3-monooxygenase (kynurenine 3-hydroxylase)
935	0.0219	1.27272	TMCO1	transmembrane and coiled-coil domains 1
936	0.00228	1.27161	SYT17	synaptotagmin 17
937	0.0373	1.27112	PDCD1	programmed cell death 1
938	0.0143	1.2705	MDK	midkine (neurite growth-promoting factor 2)
939	0.0409	1.26941	STAMBPL1	STAM binding protein like 1
940	0.00619	1.26933	DOCK7	dedicator of cytokinesis 7
941	0.0339	1.26889	ACMSD	aminocarboxymuconate semialdehyde decarboxylase
942	0.00461	1.26835	ITPKC	inositol-trisphosphate 3-kinase C
943	0.0493	1.26658	PRICKLE4	prickle planar cell polarity protein 4
944	0.00368	1.2665	TTC21A	tetratricopeptide repeat domain 21A
945	0.00464	1.26589	MAD1L1	MAD1 mitotic arrest deficient like 1
946	0.0274	1.26569	LCE2B	late cornified envelope 2B
947	0.0241	1.26567	SYTL2	synaptotagmin like 2
948	0.0234	1.26472	TNRC6C	trinucleotide repeat containing 6C
949	0.0567	1.26429	SLFN13	schlafen family member 13
950	0.0143	1.26334	ZC3HAV1	zinc finger CCCH-type containing, antiviral 1
951	0.0261	1.26275	GPR132	G protein-coupled receptor 132
952	0.0138	1.26117	NAV1	neuron navigator 1
953	0.00713	1.2603	HIP1	huntingtin interacting protein 1
954	0.0442	1.25921	GPBAR1	G protein-coupled bile acid receptor 1
955	0.0271	1.25913	BDKRB1	bradykinin receptor B1
956	0.0237	1.25836	ROBO1	roundabout guidance receptor 1
957	0.00195	1.25722	IFITM1	interferon induced transmembrane protein 1
958	0.0202	1.25667	RELB	RELB proto-oncogene, NF-kB subunit
959	0.0218	1.25632	LOC90768	uncharacterized LOC90768
960	0.0183	1.25586	MMP14	matrix metallopeptidase 14
961	0.0385	1.25523	HSPA6	heat shock protein family A (Hsp70) member 6
962	0.0149	1.25379	PML	promyelocytic leukemia
963	0.0234	1.25356	PTPN14	protein tyrosine phosphatase, non-receptor type 14
964	0.00579	1.25184	DNAJA4	DnaJ heat shock protein family (Hsp40) member A4
965	0.0297	1.2518	MRC2	mannose receptor C type 2
966	0.0164	1.25094	STON2	stonin 2
967	0.0176	1.24943	TUBA4A	tubulin alpha 4a
968	0.0227	1.24932	C14orf80	chromosome 14 open reading frame 80
969	0.0113	1.24863	DNM3	dynamin 3
970	0.0312	1.24707	NCEH1	neutral cholesterol ester hydrolase 1
971	0.0347	1.24592	MTSS1L	metastasis suppressor 1 like
972	0.0178	1.2428	PDGFRB	platelet derived growth factor receptor beta
973	0.0533	1.24241	PARP14	poly(ADP-ribose) polymerase family member 14
974	0.0101	1.24159	TMC6	transmembrane channel like 6
975	0.0239	1.24154	MX2	MX dynamin like GTPase 2
976	0.0572	1.24075	SAMD12	sterile alpha motif domain containing 12
977	0.0524	1.2406	MGC15885	uncharacterized protein MGC15885
978	0.00632	1.24007	AGPAT4	1-acylglycerol-3-phosphate O-acyltransferase 4
979	0.00913	1.23935	NLRP1	NLR family pyrin domain containing 1
980	0.0437	1.23901	ANTXR2	anthrax toxin receptor 2
981	0.00403	1.23769	ANTXR1	anthrax toxin receptor 1
982	0.0576	1.23697	DKK2	dickkopf WNT signaling pathway inhibitor 2
983	0.0113	1.23685	PLXDC1	plexin domain containing 1
984	0.0571	1.23656	PHYHIP	phytanoyl-CoA 2-hydroxylase interacting protein
985	0.0312	1.23629	RALA	RALA Ras like proto-oncogene A
986	0.0425	1.23623	CRIP2	cysteine rich protein 2
987	0.0558	1.23475	SPATA22	spermatogenesis associated 22
988	0.0125	1.23416	CHN1	chimerin 1
989	0.00999	1.23363	ARHGAP26	Rho GTPase activating protein 26
990	0.024	1.23292	SLC9B2	solute carrier family 9 member B2
991	0.0253	1.23231	ELOVL2-AS1	ELOVL2 antisense RNA 1
992	0.0173	1.23164	KIF7	kinesin family member 7
993	0.0593	1.23134	EYA3	EYA transcriptional coactivator and phosphatase 3
994	0.0461	1.2311	CENPW	centromere protein W
995	0.021	1.22981	ARID5B	AT-rich interaction domain 5B
996	0.0247	1.22902	FOXD4	forkhead box D4
997	0.0568	1.22833	MET	MET proto-oncogene, receptor tyrosine kinase
998	0.0102	1.22744	MDGA1	MAM domain containing glycosylphosphatidylinositol anchor 1
999	0.0188	1.22658	RAD51B	RAD51 paralog B
1000	0.0572	1.22582	GPX8	glutathione peroxidase 8 (putative)
1001	0.0525	1.22392	ARHGAP4	Rho GTPase activating protein 4
1002	0.0236	1.22169	AHNAK	AHNAK nucleoprotein
1003	0.00215	1.22098	IFI16	interferon gamma inducible protein 16
1004	0.0319	1.22001	S100A3	S100 calcium binding protein A3
1005	0.00216	1.21941	NOD1	nucleotide binding oligomerization domain containing 1
1006	0.0371	1.21768	C16orf59	chromosome 16 open reading frame 59
1007	0.0203	1.21497	HILPDA	hypoxia inducible lipid droplet associated
1008	0.0323	1.21462	ASAP1-IT1	ASAP1 intronic transcript 1
1009	0.049	1.21305	C2orf70	chromosome 2 open reading frame 70
1010	0.011	1.21192	CPNE7	copine 7
1011	0.042	1.21187	PRICKLE1	prickle planar cell polarity protein 1
1012	0.00358	1.21151	KATNAL1	katanin catalytic subunit A1 like 1
1013	0.0273	1.21127	CD83	CD83 molecule
1014	0.0547	1.20875	GAFA2	FGF-2 activity-associated protein 2
1015	0.0109	1.2081	LINC00342	long intergenic non-protein coding RNA 342
1016	0.0199	1.20773	HECW2	HECT, C2 and WW domain containing E3 ubiquitin protein ligase 2
1017	0.0128	1.20742	IL18BP	interleukin 18 binding protein
1018	0.0113	1.20718	CNN2	calponin 2
1019	0.0344	1.20649	ARL4C	ADP ribosylation factor like GTPase 4C
1020	0.0374	1.20641	HIST1H3I	histone cluster 1, H3i
1021	0.0302	1.20582	LIMD2	LIM domain containing 2
1022	0.00857	1.20475	NTRK2	neurotrophic receptor tyrosine kinase 2
1023	0.0306	1.20392	PRSS23	protease, serine 23
1024	0.0584	1.20364	HIST2H2AA4	histone cluster 2, H2aa4
1025	0.012	1.20323	UPP1	uridine phosphorylase 1
1026	0.0052	1.20309	HENMT1	HEN1 methyltransferase homolog 1
1027	0.0301	1.20261	PHLDA1	pleckstrin homology like domain family A member 1
1028	0.0141	1.20207	SPARC	secreted protein acidic and cysteine rich
1029	0.0461	1.20107	LPCAT2	lysophosphatidylcholine acyltransferase 2
1030	0.00631	1.20071	CACNA1C	calcium voltage-gated channel subunit alpha1 C
1031	0.0472	1.19967	LOC554207	uncharacterized LOC554207
1032	0.0322	1.19855	ELK3	ELK3, ETS transcription factor
1033	0.0317	1.19812	CAMKV	CaM kinase like vesicle associated
1034	0.0441	1.19785	ST6GALNAC5	ST6 N-acetylgalactosaminide alpha-2,6-sialyltransferase 5
1035	0.0284	1.19775	LOXL1	lysyl oxidase like 1
1036	0.0477	1.1975	SYNE3	spectrin repeat containing nuclear envelope family member 3
1037	0.0483	1.19553	TM4SF19	transmembrane 4 L six family member 19
1038	0.0168	1.19475	MEX3A	mex-3 RNA binding family member A
1039	0.0312	1.19396	TLR9	toll like receptor 9
1040	0.0421	1.19356	RASA3	RAS p21 protein activator 3
1041	0.0533	1.19231	REXO1	RNA exonuclease 1 homolog
1042	0.0127	1.19221	FKBP1A	FK506 binding protein 1A
1043	0.0316	1.1921	TNFRSF25	TNF receptor superfamily member 25
1044	0.0424	1.19124	FGD6	FYVE, RhoGEF and PH domain containing 6
1045	0.0378	1.19103	PTGFR	prostaglandin F receptor
1046	0.00922	1.19034	TMPRSS5	transmembrane protease, serine 5
1047	0.0246	1.18949	RUNX1T1	RUNX1 translocation partner 1
1048	0.00503	1.18943	LOC101928433	uncharacterized LOC101928433
1049	0.0348	1.1888	CDRT15	CMT1A duplicated region transcript 15
1050	0.0257	1.18689	AMOTL1	angiomotin like 1
1051	0.054	1.18605	MYO9B	myosin IXB
1052	0.00786	1.18518	FAM71D	family with sequence similarity 71 member D
1053	0.0295	1.18459	MAP7D3	MAP7 domain containing 3
1054	0.0478	1.18456	IGF1R	insulin like growth factor 1 receptor
1055	0.0158	1.18356	BIRC3	baculoviral IAP repeat containing 3
1056	0.0181	1.18345	LRRC8A	leucine rich repeat containing 8 family member A
1057	0.00517	1.18343	NCS1	neuronal calcium sensor 1
1058	0.0441	1.18101	FAM9C	family with sequence similarity 9 member C
1059	0.0383	1.17999	HN1	hematological and neurological expressed 1
1060	0.0465	1.17965	LOC644450	uncharacterized LOC644450
1061	0.0199	1.17956	DPY19L2P4	DPY19L2 pseudogene 4
1062	0.0494	1.17948	CDRT1	CMT1A duplicated region transcript 1
1063	0.00786	1.17936	SNN	stannin
1064	0.00864	1.17897	CDR2L	cerebellar degeneration related protein 2 like
1065	0.0245	1.17812	TRERF1	transcriptional regulating factor 1
1066	0.0423	1.17592	ERAS	ES cell expressed Ras
1067	0.0514	1.17538	RAB31	RAB31, member RAS oncogene family
1068	0.0433	1.1753	CYB5R2	cytochrome b5 reductase 2
1069	0.0147	1.17457	RPP25	ribonuclease P
1070	0.047	1.17451	LST1	leukocyte specific transcript 1
1071	0.00632	1.17429	PRKCDBP	protein kinase C delta binding protein
1072	0.05	1.17341	EMP3	epithelial membrane protein 3
1073	0.0498	1.17316	PDLIM2	PDZ and LIM domain 2
1074	0.00797	1.17198	ANXA1	annexin A1
1075	0.0231	1.17181	ATG16L1	autophagy related 16 like 1
1076	0.0129	1.17087	TUBA3C	tubulin alpha 3c
1077	0.00822	1.17058	MC1R	melanocortin 1 receptor
1078	0.0387	1.16961	FKBP10	FK506 binding protein 10
1079	0.0195	1.1696	TTYH3	tweety family member 3
1080	0.00715	1.16854	TPM4	tropomyosin 4
1081	0.000234	1.16824	IFITM4P	interferon induced transmembrane protein 4 pseudogene
1082	0.0514	1.16689	N4BP3	NEDD4 binding protein 3
1083	0.0448	1.16579	WWTR1	WW domain containing transcription regulator 1
1084	0.0416	1.16577	ZBTB33	zinc finger and BTB domain containing 33
1085	0.0122	1.16441	CSTB	cystatin B
1086	0.0105	1.16397	SLFN11	schlafen family member 11
1087	0.0381	1.16352	DNHD1	dynein heavy chain domain 1
1088	0.0146	1.16312	IFI30	IFI30, lysosomal thiol reductase
1089	0.0415	1.16282	C22orf23	chromosome 22 open reading frame 23
1090	0.0063	1.16193	OXCT1	3-oxoacid CoA-transferase 1
1091	0.0269	1.16133	CABYR	calcium binding tyrosine phosphorylation regulated
1092	0.0518	1.16105	IFIT2	interferon induced protein with tetratricopeptide repeats 2
1093	0.0533	1.16096	C7orf69	chromosome 7 open reading frame 69
1094	0.00759	1.16053	HIST2H4B	histone cluster 2, H4b
1095	0.00319	1.15743	ARHGEF2	Rho
1096	0.0337	1.15684	ANKRD29	ankyrin repeat domain 29
1097	0.0576	1.15553	POU1F1	POU class 1 homeobox 1
1098	0.0478	1.15399	ERC1	ELKS
1099	0.0224	1.15239	LRCH1	leucine rich repeats and calponin homology domain containing 1
1100	0.0308	1.14985	BIRC7	baculoviral IAP repeat containing 7
1101	0.0179	1.14963	TMEM240	transmembrane protein 240
1102	0.0109	1.14821	GMIP	GEM interacting protein
1103	0.0266	1.14795	IRAK2	interleukin 1 receptor associated kinase 2
1104	0.00442	1.14692	DNAL1	dynein axonemal light chain 1
1105	0.021	1.14663	FDXACB1	ferredoxin-fold anticodon binding domain containing 1
1106	0.0203	1.14595	HLA-K	major histocompatibility complex, class I, K (pseudogene)
1107	0.0543	1.14469	HBEGF	heparin binding EGF like growth factor
1108	0.00936	1.14399	CGREF1	cell growth regulator with EF-hand domain 1
1109	0.0107	1.14323	RNF2	ring finger protein 2
1110	0.0597	1.14321	HSPA1A	heat shock protein family A (Hsp70) member 1A
1111	0.0429	1.14302	RBMS3	RNA binding motif single stranded interacting protein 3
1112	0.0484	1.14296	SLC2A14	solute carrier family 2 member 14
1113	0.055	1.14061	KIF1C	kinesin family member 1C
1114	0.047	1.1402	SAMD9	sterile alpha motif domain containing 9
1115	0.0526	1.13979	RGS4	regulator of G-protein signaling 4
1116	0.042	1.1395	ADAM28	ADAM metallopeptidase domain 28
1117	0.0261	1.13949	TPM2	tropomyosin 2 (beta)
1118	0.0366	1.13854	SRSF6	serine and arginine rich splicing factor 6
1119	0.0155	1.13844	GNB4	G protein subunit beta 4
1120	0.0513	1.13839	STEAP1	six transmembrane epithelial antigen of the prostate 1
1121	0.0477	1.13741	PCDHB9	protocadherin beta 9
1122	0.00655	1.13737	NCBP2	nuclear cap binding protein subunit 2
1123	0.00945	1.13654	PPP1R15A	protein phosphatase 1 regulatory subunit 15A
1124	0.0218	1.13634	GBP1	guanylate binding protein 1
1125	0.0324	1.13308	PTRF	polymerase I and transcript release factor
1126	0.00368	1.13216	RARG	retinoic acid receptor gamma
1127	0.0418	1.13209	CMTM3	CKLF like MARVEL transmembrane domain containing 3
1128	0.0151	1.13198	LGALS1	galectin 1
1129	0.00144	1.13131	HK1	hexokinase 1
1130	0.00566	1.13113	ASAP1	ArfGAP with SH3 domain, ankyrin repeat and PH domain 1
1131	0.0142	1.13043	RNF213	ring finger protein 213
1132	0.0186	1.13029	AGPAT4-IT1	AGPAT4 intronic transcript 1
1133	0.00925	1.12898	NDE1	nudE neurodevelopment protein 1
1134	0.0438	1.12815	SNAI1	snail family transcriptional repressor 1
1135	0.024	1.12794	G6PD	glucose-6-phosphate dehydrogenase
1136	0.00137	1.12493	TTPAL	alpha tocopherol transfer protein like
1137	0.0451	1.12466	ZNF81	zinc finger protein 81
1138	0.00806	1.12413	CACNB1	calcium voltage-gated channel auxiliary subunit beta 1
1139	0.00537	1.12369	RRAS	related RAS viral (r-ras) oncogene homolog
1140	0.00135	1.12308	MEF2A	myocyte enhancer factor 2A
1141	0.00161	1.12228	RAP2B	RAP2B, member of RAS oncogene family
1142	0.0468	1.12208	FAM49A	family with sequence similarity 49 member A
1143	0.0192	1.12185	TNK2	tyrosine kinase non receptor 2
1144	0.00525	1.12175	RGS12	regulator of G-protein signaling 12
1145	0.0158	1.12048	DIO3OS	DIO3 opposite strand
1146	0.0353	1.12013	BASP1	brain abundant membrane attached signal protein 1
1147	0.0416	1.11838	INSL5	insulin like 5
1148	0.0032	1.11812	RALGDS	ral guanine nucleotide dissociation stimulator
1149	0.0427	1.11788	DOCK11	dedicator of cytokinesis 11
1150	0.0137	1.1176	MSN	moesin
1151	0.0384	1.1168	CCDC74B	coiled-coil domain containing 74B
1152	0.0554	1.11608	PAF1	PAF1 homolog, Paf1
1153	0.0323	1.11603	PLEKHO1	pleckstrin homology domain containing O1
1154	0.0497	1.11587	SOCS3	suppressor of cytokine signaling 3
1155	0.0117	1.1149	TES	testin LIM domain protein
1156	0.036	1.11488	PSMB9	proteasome subunit beta 9
1157	0.024	1.11334	IGDCC4	immunoglobulin superfamily DCC subclass member 4
1158	0.0133	1.11293	BHLHE40	basic helix-loop-helix family member e40
1159	0.0547	1.1111	MRVI1	murine retrovirus integration site 1 homolog
1160	0.0139	1.1109	TGFBR2	transforming growth factor beta receptor 2
1161	0.00254	1.11044	PPP1R18	protein phosphatase 1 regulatory subunit 18
1162	0.0196	1.10805	CMTM7	CKLF like MARVEL transmembrane domain containing 7
1163	0.017	1.10691	S100A6	S100 calcium binding protein A6
1164	0.000801	1.10547	LMNA	lamin A
1165	0.046	1.10488	ARHGEF15	Rho guanine nucleotide exchange factor 15
1166	0.0284	1.10257	MAP4K4	mitogen-activated protein kinase kinase kinase kinase 4
1167	0.0173	1.10123	UBE2S	ubiquitin conjugating enzyme E2 S
1168	0.00759	1.09934	PHLDA3	pleckstrin homology like domain family A member 3
1169	0.0537	1.09865	GATA3	GATA binding protein 3
1170	0.0372	1.09797	MYBL1	MYB proto-oncogene like 1
1171	0.00109	1.0977	TMEM104	transmembrane protein 104
1172	0.0271	1.09752	ZBED5	zinc finger BED-type containing 5
1173	0.049	1.09642	COL4A5	collagen type IV alpha 5 chain
1174	0.00734	1.09614	TMEM159	transmembrane protein 159
1175	0.0487	1.09524	NT5DC2	5'-nucleotidase domain containing 2
1176	0.0588	1.09507	SLC17A9	solute carrier family 17 member 9
1177	0.00728	1.09448	SH3KBP1	SH3 domain containing kinase binding protein 1
1178	0.0489	1.09431	CFAP43	cilia and flagella associated protein 43
1179	0.00342	1.09331	PTTG1IP	pituitary tumor-transforming 1 interacting protein
1180	0.0452	1.09312	UBXN10	UBX domain protein 10
1181	0.0323	1.09259	1900-01-03	membrane associated ring-CH-type finger 2
1182	0.0446	1.09149	RAB34	RAB34, member RAS oncogene family
1183	0.0506	1.09021	PFKP	phosphofructokinase, platelet
1184	0.00728	1.08993	TRIO	trio Rho guanine nucleotide exchange factor
1185	0.0422	1.08811	ADAMTSL2	ADAMTS like 2
1186	0.0454	1.08747	TGM5	transglutaminase 5
1187	0.00391	1.08747	JADE2	jade family PHD finger 2
1188	0.00627	1.08708	FADS1	fatty acid desaturase 1
1189	0.00202	1.0869	RND3	Rho family GTPase 3
1190	0.00208	1.08682	GDI1	GDP dissociation inhibitor 1
1191	0.0206	1.08586	BATF3	basic leucine zipper ATF-like transcription factor 3
1192	0.0107	1.08426	SLCO3A1	solute carrier organic anion transporter family member 3A1
1193	0.0225	1.08325	TULP3	tubby like protein 3
1194	0.0208	1.08183	ABCG1	ATP binding cassette subfamily G member 1
1195	0.0254	1.0785	FOSL2	FOS like 2, AP-1 transcription factor subunit
1196	0.0191	1.07817	C1orf54	chromosome 1 open reading frame 54
1197	0.0339	1.07634	LINC00152	long intergenic non-protein coding RNA 152
1198	0.0378	1.07621	TRIB1	tribbles pseudokinase 1
1199	0.0318	1.07608	ADAMTS9	ADAM metallopeptidase with thrombospondin type 1 motif 9
1200	0.0278	1.07593	PLEKHA2	pleckstrin homology domain containing A2
1201	0.0529	1.07579	CD99L2	CD99 molecule like 2
1202	0.0287	1.07475	TMEM201	transmembrane protein 201
1203	0.0385	1.07419	IRS1	insulin receptor substrate 1
1204	0.00204	1.07291	PEA15	phosphoprotein enriched in astrocytes 15
1205	0.00726	1.0727	PLXNA1	plexin A1
1206	0.0401	1.07255	ASAP2	ArfGAP with SH3 domain, ankyrin repeat and PH domain 2
1207	0.0281	1.07172	CHORDC1	cysteine and histidine rich domain containing 1
1208	0.0169	1.06997	SELPLG	selectin P ligand
1209	0.0117	1.06911	SH3RF2	SH3 domain containing ring finger 2
1210	0.00565	1.0689	PCED1B	PC-esterase domain containing 1B
1211	0.0453	1.0687	TBC1D2	TBC1 domain family member 2
1212	0.00509	1.0683	EHD1	EH domain containing 1
1213	0.0376	1.06829	BTN2A2	butyrophilin subfamily 2 member A2
1214	0.0514	1.06753	ASGR1	asialoglycoprotein receptor 1
1215	0.034	1.0675	PALLD	palladin, cytoskeletal associated protein
1216	0.0143	1.06559	TAPBP	TAP binding protein (tapasin)
1217	0.0455	1.06513	LSP1	lymphocyte-specific protein 1
1218	0.045	1.0649	MYO1E	myosin IE
1219	0.0286	1.06357	ITGA1	integrin subunit alpha 1
1220	0.0255	1.06312	TREX2	three prime repair exonuclease 2
1221	0.0212	1.06235	NFAM1	NFAT activating protein with ITAM motif 1
1222	0.0579	1.06177	DLC1	DLC1 Rho GTPase activating protein
1223	0.00707	1.06176	EHD2	EH domain containing 2
1224	0.0349	1.061	KCNJ2	potassium voltage-gated channel subfamily J member 2
1225	0.0554	1.06091	FOXF2	forkhead box F2
1226	0.0335	1.05883	ANKRD36	ankyrin repeat domain 36
1227	0.021	1.05816	LRRFIP1	LRR binding FLII interacting protein 1
1228	0.0318	1.05784	DIO2	deiodinase, iodothyronine, type II
1229	0.0361	1.05667	DYRK1A	dual specificity tyrosine phosphorylation regulated kinase 1A
1230	0.031	1.05659	NOCT	nocturnin
1231	0.0386	1.05612	CCDC88B	coiled-coil domain containing 88B
1232	0.033	1.05535	SGIP1	SH3 domain GRB2 like endophilin interacting protein 1
1233	0.0499	1.0533	STC1	stanniocalcin 1
1234	0.0396	1.05276	CHRNA10	cholinergic receptor nicotinic alpha 10 subunit
1235	0.0485	1.05191	ALOX15	arachidonate 15-lipoxygenase
1236	0.0181	1.0498	KDELC1	KDEL motif containing 1
1237	0.0552	1.04947	ITPR3	inositol 1,4,5-trisphosphate receptor type 3
1238	0.0504	1.04911	SLC9A3R2	SLC9A3 regulator 2
1239	0.0347	1.04906	TMOD3	tropomodulin 3
1240	0.0574	1.04901	PGK2	phosphoglycerate kinase 2
1241	0.0219	1.04862	PTAFR	platelet activating factor receptor
1242	0.059	1.04797	MPZL2	myelin protein zero like 2
1243	0.024	1.04777	F2	coagulation factor II, thrombin
1244	0.0128	1.04658	SLC15A3	solute carrier family 15 member 3
1245	0.0536	1.04568	LOC645427	uncharacterized LOC645427
1246	0.0109	1.04564	WIPF1	WAS
1247	0.0262	1.04428	BICD1	BICD cargo adaptor 1
1248	0.03	1.04327	NUAK1	NUAK family kinase 1
1249	0.000827	1.0428	ZFAND5	zinc finger AN1-type containing 5
1250	0.019	1.04272	MRAS	muscle RAS oncogene homolog
1251	0.0212	1.04269	ACTB	actin beta
1252	0.0531	1.042	SORCS3-AS1	SORCS3 antisense RNA 1
1253	0.0328	1.0408	LOC100505915	uncharacterized LOC100505915
1254	0.0122	1.04044	THSD7A	thrombospondin type 1 domain containing 7A
1255	0.0417	1.03838	GOLIM4	golgi integral membrane protein 4
1256	0.0136	1.03795	IKZF2	IKAROS family zinc finger 2
1257	0.0351	1.03794	LAMP3	lysosomal associated membrane protein 3
1258	0.0149	1.03747	ATP11A	ATPase phospholipid transporting 11A
1259	0.00341	1.03578	ACTN1	actinin alpha 1
1260	0.0113	1.03402	PEAK1	pseudopodium enriched atypical kinase 1
1261	0.0554	1.0339	TNFRSF21	TNF receptor superfamily member 21
1262	0.0549	1.03344	RAB3IL1	RAB3A interacting protein like 1
1263	0.05	1.03332	VMO1	vitelline membrane outer layer 1 homolog
1264	0.0441	1.03217	TTC26	tetratricopeptide repeat domain 26
1265	0.0124	1.03163	KLHL29	kelch like family member 29
1266	0.0572	1.03028	CT45A5	cancer
1267	0.0301	1.02829	PLK3	polo like kinase 3
1268	0.0305	1.02697	SERTAD4-AS1	SERTAD4 antisense RNA 1
1269	0.00117	1.02662	IFITM3	interferon induced transmembrane protein 3
1270	0.00947	1.02593	TMEM241	transmembrane protein 241
1271	0.043	1.0256	ZBTB1	zinc finger and BTB domain containing 1
1272	0.0158	1.0245	SYMPK	symplekin
1273	0.0417	1.02402	PSTPIP1	proline-serine-threonine phosphatase interacting protein 1
1274	0.0561	1.02368	FBXL17	F-box and leucine rich repeat protein 17
1275	0.0529	1.0234	GJB4	gap junction protein beta 4
1276	0.00861	1.0231	B4GALT1	beta-1,4-galactosyltransferase 1
1277	0.00402	1.02085	PPFIA1	PTPRF interacting protein alpha 1
1278	0.0221	1.02052	DNTTIP1	deoxynucleotidyltransferase terminal interacting protein 1
1279	0.0159	1.02016	PLA2G16	phospholipase A2 group XVI
1280	0.0226	1.01896	RPN1	ribophorin I
1281	0.0143	1.01831	KYAT1	kynurenine aminotransferase 1
1282	0.00222	1.01763	PANX1	pannexin 1
1283	0.000348	1.0174	ADAM17	ADAM metallopeptidase domain 17
1284	0.01	1.01731	RASAL2	RAS protein activator like 2
1285	0.0387	1.01726	CALHM2	calcium homeostasis modulator 2
1286	0.000588	1.01697	EHD4	EH domain containing 4
1287	0.0319	1.0168	MICALL2	MICAL like 2
1288	0.0385	1.01663	SLC24A3	solute carrier family 24 member 3
1289	0.0465	1.01653	LIPG	lipase G, endothelial type
1290	0.0155	1.01622	CALU	calumenin
1291	0.0501	1.01618	LOC100129406	uncharacterized LOC100129406
1292	0.0591	1.0156	TANC2	tetratricopeptide repeat, ankyrin repeat and coiled-coil containing 2
1293	0.00886	1.01558	TLDC1	TBC
1294	0.00854	1.01506	CEP126	centrosomal protein 126
1295	0.0373	1.01342	KLHL25	kelch like family member 25
1296	0.0348	1.01268	NAV2	neuron navigator 2
1297	0.0553	1.01251	CALD1	caldesmon 1
1298	0.0126	1.01235	LGALS9C	galectin 9C
1299	0.00478	1.01206	CSNK1E	casein kinase 1 epsilon
1300	0.0424	1.01137	ANXA2P1	annexin A2 pseudogene 1
1301	0.0559	1.0099	GALNT10	polypeptide N-acetylgalactosaminyltransferase 10
1302	0.00999	1.00847	KIAA1217	KIAA1217
1303	0.0593	1.00746	C11orf70	chromosome 11 open reading frame 70
1304	0.00207	1.00656	DYRK3	dual specificity tyrosine phosphorylation regulated kinase 3
1305	0.0275	1.00656	ADCY7	adenylate cyclase 7
1306	0.0284	1.00589	B3GALT4	beta-1,3-galactosyltransferase 4
1307	0.0407	1.00542	SLC7A6	solute carrier family 7 member 6
1308	0.0103	1.00444	SNX21	sorting nexin family member 21
1309	0.00984	1.00342	NABP1	nucleic acid binding protein 1
1310	0.00908	1.00283	KPNA2	karyopherin subunit alpha 2

## Sheet: Down-male
NO	P.Value	logFC	Gene.symbol	Gene.title
1	2.54e-07	-11.1019	APOC3	apolipoprotein C3
2	0.0037	-10.5353	SI	sucrase-isomaltase
3	1.4e-06	-10.4815	C17orf78	chromosome 17 open reading frame 78
4	9.89e-08	-8.84889	SULT2A1	sulfotransferase family 2A member 1
5	6.44e-05	-7.50734	LOC100129312	uncharacterized LOC100129312
6	0.00139	-7.27846	HTR4	5-hydroxytryptamine receptor 4
7	0.0173	-7.2601	FABP2	fatty acid binding protein 2
8	0.000544	-7.16263	TBX20	T-box 20
9	0.000715	-7.01402	GATA5	GATA binding protein 5
10	2.94e-05	-7.00677	S100G	S100 calcium binding protein G
11	3.75e-05	-6.90582	SLC5A12	solute carrier family 5 member 12
12	0.00333	-6.81105	FBXL19-AS1	FBXL19 antisense RNA 1 (head to head)
13	0.00375	-6.58957	KRTAP9-3	keratin associated protein 9-3
14	0.0042	-6.38234	KRTAP4-3	keratin associated protein 4-3
15	0.00118	-6.3452	MOGAT2	monoacylglycerol O-acyltransferase 2
16	0.0415	-5.96008	CPB1	carboxypeptidase B1
17	4.1e-05	-5.85959	MLN	motilin
18	0.00306	-5.73595	AGXT2	alanine--glyoxylate aminotransferase 2
19	0.0542	-5.64392	CTRB1	chymotrypsinogen B1
20	0.00774	-5.36046	C8orf17	chromosome 8 open reading frame 17
21	0.00478	-5.33812	PTF1A	pancreas specific transcription factor, 1a
22	0.000629	-5.29171	QPCTL	glutaminyl-peptide cyclotransferase like
23	0.0149	-5.27262	C5orf17	chromosome 5 open reading frame 17
24	0.0151	-5.17817	SERPINI2	serpin family I member 2
25	0.0053	-5.14838	MBL2	mannose binding lectin 2
26	0.00768	-5.05297	SLC10A2	solute carrier family 10 member 2
27	0.000692	-5.00138	GSTA1	glutathione S-transferase alpha 1
28	0.00989	-4.98907	QRFPR	pyroglutamylated RFamide peptide receptor
29	0.00237	-4.97697	ADARB1	adenosine deaminase, RNA specific B1
30	0.000608	-4.90336	OR10R2	olfactory receptor family 10 subfamily R member 2
31	0.000987	-4.89118	GSTA5	glutathione S-transferase alpha 5
32	0.0319	-4.86374	PRSS53	protease, serine 53
33	2.49e-05	-4.83121	IKZF3	IKAROS family zinc finger 3
34	5.88e-05	-4.82869	ZG16	zymogen granule protein 16
35	0.000203	-4.80727	NTN5	netrin 5
36	0.000757	-4.76954	ABCC13	ATP binding cassette subfamily C member 13 (pseudogene)
37	0.000165	-4.76157	GSTA3	glutathione S-transferase alpha 3
38	0.0559	-4.71362	CEL	carboxyl ester lipase
39	0.0322	-4.67432	PDIA2	protein disulfide isomerase family A member 2
40	0.00112	-4.60073	GSTA2	glutathione S-transferase alpha 2
41	1.62e-05	-4.58709	CDHR5	cadherin related family member 5
42	0.0518	-4.56045	PNLIPRP1	pancreatic lipase related protein 1
43	0.00031	-4.51224	CXorf51A	chromosome X open reading frame 51A
44	0.000213	-4.48129	DNASE1	deoxyribonuclease 1
45	0.00016	-4.472	UGT2B17	UDP glucuronosyltransferase family 2 member B17
46	0.00117	-4.45938	GDNF	glial cell derived neurotrophic factor
47	0.000146	-4.42442	ITLN2	intelectin 2
48	0.00765	-4.35201	LOC100505978	uncharacterized LOC100505978
49	0.000373	-4.25871	SLC39A5	solute carrier family 39 member 5
50	0.000169	-4.2326	ZIM3	zinc finger imprinted 3
51	0.0102	-4.178	TMED6	transmembrane p24 trafficking protein 6
52	0.00706	-4.16422	SLC12A1	solute carrier family 12 member 1
53	0.000189	-4.15711	LINC01351	long intergenic non-protein coding RNA 1351
54	0.0255	-4.09888	KRT12	keratin 12
55	0.00245	-4.09698	RBP2	retinol binding protein 2
56	0.0191	-4.08617	BEND2	BEN domain containing 2
57	0.000124	-4.08086	MEP1A	meprin A subunit alpha
58	0.00775	-4.07197	CCKBR	cholecystokinin B receptor
59	0.00649	-4.05705	NPSA	novel prostate-specific antigen
60	0.00138	-3.98214	RNF186	ring finger protein 186
61	0.0398	-3.96317	PRSS3	protease, serine 3
62	0.0272	-3.95764	GPR50	G protein-coupled receptor 50
63	0.0212	-3.95501	PRO1596	uncharacterized LOC29013
64	0.0597	-3.93401	FGL1	fibrinogen like 1
65	0.000308	-3.91762	BPESC1	blepharophimosis, epicanthus inversus and ptosis, candidate 1 (non-protein coding)
66	0.00334	-3.8976	DPEP1	dipeptidase 1 (renal)
67	0.00717	-3.88047	TAPBP	TAP binding protein (tapasin)
68	0.000455	-3.87751	RBMY1B	RNA binding motif protein, Y-linked, family 1, member B
69	0.00129	-3.86015	IGLV6-57	immunoglobulin lambda variable 6-57
70	0.00836	-3.85134	DEFA6	defensin alpha 6
71	0.000117	-3.82552	POM121L10P	POM121 transmembrane nucleoporin like 10, pseudogene
72	0.0155	-3.81907	ABCG5	ATP binding cassette subfamily G member 5
73	0.000353	-3.81309	PDE6H	phosphodiesterase 6H
74	0.0512	-3.80907	ERP27	endoplasmic reticulum protein 27
75	0.00754	-3.80315	APOA1	apolipoprotein A1
76	0.0425	-3.78352	KLK1	kallikrein 1
77	0.0203	-3.77411	SLC4A4	solute carrier family 4 member 4
78	0.000312	-3.76464	IFNA10	interferon alpha 10
79	0.0514	-3.75921	FLJ22763	uncharacterized LOC401081
80	0.0115	-3.75694	STAB1	stabilin 1
81	0.000691	-3.72119	RANBP3L	RAN binding protein 3 like
82	0.00298	-3.7172	APOB	apolipoprotein B
83	0.0397	-3.70432	RSPO2	R-spondin 2
84	0.0567	-3.70036	CTRL	chymotrypsin like
85	0.0263	-3.69272	ZBED9	zinc finger BED-type containing 9
86	0.00521	-3.69248	OR12D2	olfactory receptor family 12 subfamily D member 2 (gene
87	0.00992	-3.68914	SLC26A3	solute carrier family 26 member 3
88	0.00215	-3.6889	GABRA2	gamma-aminobutyric acid type A receptor alpha2 subunit
89	0.0222	-3.66589	CLN3	CLN3, battenin
90	0.00678	-3.65522	MTTP	microsomal triglyceride transfer protein
91	0.00213	-3.64498	PNMA2	paraneoplastic Ma antigen 2
92	0.034	-3.63001	KLK12	kallikrein related peptidase 12
93	0.00046	-3.6274	F13B	coagulation factor XIII B chain
94	0.00369	-3.62441	PRO2012	uncharacterized protein PRO2012
95	0.00411	-3.61685	ARHGEF39	Rho guanine nucleotide exchange factor 39
96	1.28e-05	-3.61029	ZNF536	zinc finger protein 536
97	0.0285	-3.59616	RIMS1	regulating synaptic membrane exocytosis 1
98	0.0268	-3.57705	GREM2	gremlin 2, DAN family BMP antagonist
99	0.0238	-3.57443	KRTAP11-1	keratin associated protein 11-1
100	0.00153	-3.55716	PAIP2B	poly(A) binding protein interacting protein 2B
101	0.0106	-3.54008	ADGRA1	adhesion G protein-coupled receptor A1
102	0.00574	-3.53411	MIR663AHG	MIR663A host gene
103	0.0127	-3.52877	BHLHA15	basic helix-loop-helix family member a15
104	0.0202	-3.51113	ANKS4B	ankyrin repeat and sterile alpha motif domain containing 4B
105	0.00131	-3.50858	GIP	gastric inhibitory polypeptide
106	2.52e-05	-3.49438	LIM2	lens intrinsic membrane protein 2
107	0.00551	-3.46636	MYH7	myosin, heavy chain 7, cardiac muscle, beta
108	0.0022	-3.45214	LOC403323	uncharacterized LOC403323
109	0.00895	-3.45082	FAT3	FAT atypical cadherin 3
110	0.00916	-3.43913	TUBAL3	tubulin alpha like 3
111	0.000556	-3.43289	NEU4	neuraminidase 4
112	0.0499	-3.41739	AQP12B	aquaporin 12B
113	0.00144	-3.4058	FRMD4A	FERM domain containing 4A
114	0.00202	-3.40371	EPB41L4B	erythrocyte membrane protein band 4.1 like 4B
115	0.00881	-3.39529	LOC100289094	uncharacterized LOC100289094
116	0.000555	-3.38419	ANKRD34C-AS1	ANKRD34C antisense RNA 1
117	0.00895	-3.38083	CCR9	C-C motif chemokine receptor 9
118	0.00277	-3.37538	MYH6	myosin heavy chain 6
119	0.0119	-3.37056	SLC6A1	solute carrier family 6 member 1
120	0.00199	-3.35821	ANPEP	alanyl aminopeptidase, membrane
121	0.0164	-3.34908	DPP10-AS1	DPP10 antisense RNA 1
122	0.0119	-3.3312	ZBTB41	zinc finger and BTB domain containing 41
123	0.0242	-3.327	LCT	lactase
124	0.00708	-3.30398	COG6	component of oligomeric golgi complex 6
125	0.00974	-3.28541	FGFR4	fibroblast growth factor receptor 4
126	0.00825	-3.28493	OPRM1	opioid receptor mu 1
127	0.0124	-3.28113	LBX1-AS1	LBX1 antisense RNA 1 (head to head)
128	0.000795	-3.27042	TAS2R7	taste 2 receptor member 7
129	0.0101	-3.25876	LOC284561	uncharacterized LOC284561
130	0.0565	-3.22426	NXPE4	neurexophilin and PC-esterase domain family member 4
131	0.0282	-3.19878	SLC30A2	solute carrier family 30 member 2
132	0.00218	-3.1981	MAPK8IP3	mitogen-activated protein kinase 8 interacting protein 3
133	0.00898	-3.19808	OTC	ornithine carbamoyltransferase
134	0.00378	-3.19349	SLC22A23	solute carrier family 22 member 23
135	0.0159	-3.19188	TMPRSS15	transmembrane protease, serine 15
136	0.00809	-3.17872	SSX2	SSX family member 2
137	0.0476	-3.16905	GUCA1C	guanylate cyclase activator 1C
138	0.00168	-3.16276	SP8	Sp8 transcription factor
139	0.000177	-3.15967	SLC35G1	solute carrier family 35 member G1
140	0.00609	-3.15024	CCEPR	cervical carcinoma expressed PCNA regulatory lncRNA
141	0.0548	-3.14703	GPX6	glutathione peroxidase 6
142	0.00901	-3.14035	EGFR-AS1	EGFR antisense RNA 1
143	0.0113	-3.13566	PCK1	phosphoenolpyruvate carboxykinase 1
144	0.0429	-3.13287	MYNN	myoneurin
145	0.0492	-3.128	DTX1	deltex E3 ubiquitin ligase 1
146	0.000188	-3.12662	UGT2B10	UDP glucuronosyltransferase family 2 member B10
147	0.0337	-3.11914	ECE2	endothelin converting enzyme 2
148	0.00392	-3.0964	LINC00690	long intergenic non-protein coding RNA 690
149	0.000526	-3.09371	LRTM2	leucine rich repeats and transmembrane domains 2
150	0.00473	-3.09149	TECTB	tectorin beta
151	0.0528	-3.08169	PCSK1N	proprotein convertase subtilisin
152	0.0202	-3.08098	TEX11	testis expressed 11
153	0.0541	-3.08048	SLC3A1	solute carrier family 3 member 1
154	0.0288	-3.07679	LINC00671	long intergenic non-protein coding RNA 671
155	0.00753	-3.06344	WASH3P	WAS protein family homolog 3 pseudogene
156	0.00716	-3.05617	POMZP3	POM121 and ZP3 fusion
157	0.0487	-3.05049	HLA-DRB6	major histocompatibility complex, class II, DR beta 6 (pseudogene)
158	0.0216	-3.05018	GNMT	glycine N-methyltransferase
159	0.0572	-3.04036	CCL25	C-C motif chemokine ligand 25
160	0.0179	-3.03415	F11	coagulation factor XI
161	0.0247	-3.00648	IL22RA1	interleukin 22 receptor subunit alpha 1
162	0.0102	-2.99993	UGT2B15	UDP glucuronosyltransferase family 2 member B15
163	0.00127	-2.99561	COCH	cochlin
164	0.0153	-2.98199	COL25A1	collagen type XXV alpha 1 chain
165	0.0492	-2.9816	VIP	vasoactive intestinal peptide
166	0.000399	-2.97876	KIAA1804	mixed lineage kinase 4
167	0.000373	-2.96813	LOC101927588	uncharacterized LOC101927588
168	0.00775	-2.96799	EPB41L5	erythrocyte membrane protein band 4.1 like 5
169	0.00957	-2.95551	FLJ23519	uncharacterized protein FLJ23519
170	0.000799	-2.93932	ARHGDIG	Rho GDP dissociation inhibitor gamma
171	0.00842	-2.93318	MTSS1L	metastasis suppressor 1 like
172	0.0304	-2.92369	TDH	L-threonine dehydrogenase (pseudogene)
173	0.0105	-2.92016	CLDN16	claudin 16
174	0.00659	-2.91636	ANKRD33	ankyrin repeat domain 33
175	0.0103	-2.91214	FAM3B	family with sequence similarity 3 member B
176	0.0172	-2.90952	GPR78	G protein-coupled receptor 78
177	0.0531	-2.90346	APOF	apolipoprotein F
178	0.0347	-2.90073	DTD2	D-tyrosyl-tRNA deacylase 2 (putative)
179	0.0395	-2.89686	AQP8	aquaporin 8
180	0.0566	-2.87815	IGKV1D-8	immunoglobulin kappa variable 1D-8
181	0.0067	-2.86067	CACNA1E	calcium voltage-gated channel subunit alpha1 E
182	0.0051	-2.85703	CEND1	cell cycle exit and neuronal differentiation 1
183	0.0512	-2.85161	APOBEC2	apolipoprotein B mRNA editing enzyme catalytic subunit 2
184	0.00911	-2.84833	FCGBP	Fc fragment of IgG binding protein
185	0.0126	-2.84777	PIWIL3	piwi like RNA-mediated gene silencing 3
186	0.0246	-2.84459	WNK3	WNK lysine deficient protein kinase 3
187	0.0126	-2.84414	ATOH1	atonal bHLH transcription factor 1
188	0.00284	-2.83847	PGA3	pepsinogen 3, group I (pepsinogen A)
189	0.00184	-2.83806	BMPER	BMP binding endothelial regulator
190	0.00316	-2.83281	GSG1	germ cell associated 1
191	0.00785	-2.83272	SERPINA4	serpin family A member 4
192	0.0104	-2.83068	LRAT	lecithin retinol acyltransferase (phosphatidylcholine--retinol O-acyltransferase)
193	0.00748	-2.82279	SLC2A2	solute carrier family 2 member 2
194	0.0218	-2.82192	GPR161	G protein-coupled receptor 161
195	0.0247	-2.81943	MRE11A	MRE11 homolog A, double strand break repair nuclease
196	0.0158	-2.81421	PAX3	paired box 3
197	0.0544	-2.8068	MEP1B	meprin A subunit beta
198	0.0594	-2.80301	LINC01082	long intergenic non-protein coding RNA 1082
199	0.027	-2.80218	MIR4307HG	MIR4307 host gene
200	0.00257	-2.78336	ACBD4	acyl-CoA binding domain containing 4
201	0.0153	-2.76524	LINC00326	long intergenic non-protein coding RNA 326
202	0.0123	-2.7457	CPNE6	copine 6
203	0.00176	-2.73155	LDLR	low density lipoprotein receptor
204	0.00416	-2.73074	SLC5A9	solute carrier family 5 member 9
205	0.0161	-2.72408	IER5	immediate early response 5
206	0.00331	-2.72184	HNF4G	hepatocyte nuclear factor 4 gamma
207	0.00701	-2.71563	CCDC110	coiled-coil domain containing 110
208	0.00135	-2.7149	ESRRG	estrogen related receptor gamma
209	0.015	-2.70886	MOAP1	modulator of apoptosis 1
210	0.00484	-2.70078	SNORA78	small nucleolar RNA, H
211	0.00927	-2.69817	PHYHIPL	phytanoyl-CoA 2-hydroxylase interacting protein like
212	0.0318	-2.69796	MMP17	matrix metallopeptidase 17
213	0.00466	-2.69608	PDK4	pyruvate dehydrogenase kinase 4
214	0.00148	-2.68844	KCNV1	potassium voltage-gated channel modifier subfamily V member 1
215	0.00147	-2.68057	NEUROG1	neurogenin 1
216	0.00428	-2.6772	MGAM	maltase-glucoamylase
217	0.0151	-2.66019	SNTG2	syntrophin gamma 2
218	0.0384	-2.6598	PKHD1	polycystic kidney and hepatic disease 1 (autosomal recessive)
219	0.0067	-2.65457	CHRM3	cholinergic receptor muscarinic 3
220	0.0189	-2.65017	CREM	cAMP responsive element modulator
221	0.0143	-2.64585	ZSWIM2	zinc finger SWIM-type containing 2
222	0.0332	-2.63437	SCTR	secretin receptor
223	0.00823	-2.63204	GATM	glycine amidinotransferase
224	0.000262	-2.62163	GLDN	gliomedin
225	0.00226	-2.62101	LOC105370424	uncharacterized LOC105370424
226	0.0105	-2.61787	GBA3	glucosylceramidase beta 3 (gene
227	0.0175	-2.61683	KRT9	keratin 9
228	0.0119	-2.61487	MAMSTR	MEF2 activating motif and SAP domain containing transcriptional regulator
229	0.00758	-2.61381	POLM	DNA polymerase mu
230	0.00389	-2.61334	FOXE1	forkhead box E1
231	0.00737	-2.60939	TMEM52	transmembrane protein 52
232	0.0274	-2.58787	NLRC3	NLR family CARD domain containing 3
233	0.0298	-2.58494	KIAA1324	KIAA1324
234	0.0317	-2.57486	FLJ38773	uncharacterized protein FLJ38773
235	0.0301	-2.57364	LOC101929454	uncharacterized LOC101929454
236	0.0292	-2.56894	STEAP3	STEAP3 metalloreductase
237	0.00403	-2.56551	FBRSL1	fibrosin like 1
238	0.00897	-2.56515	FAM131C	family with sequence similarity 131 member C
239	0.0104	-2.56239	ERO1B	endoplasmic reticulum oxidoreductase 1 beta
240	0.000831	-2.56173	CNDP1	carnosine dipeptidase 1
241	0.0192	-2.55768	NEURL1	neuralized E3 ubiquitin protein ligase 1
242	0.00435	-2.55617	MYCN	v-myc avian myelocytomatosis viral oncogene neuroblastoma derived homolog
243	0.00444	-2.54749	CEBPA	CCAAT
244	0.0195	-2.53717	GDF10	growth differentiation factor 10
245	0.00818	-2.51995	LINC00305	long intergenic non-protein coding RNA 305
246	0.0389	-2.51792	FAM217A	family with sequence similarity 217 member A
247	0.0517	-2.51723	CSMD3	CUB and Sushi multiple domains 3
248	0.00561	-2.51205	NGEF	neuronal guanine nucleotide exchange factor
249	0.00253	-2.50609	SLC23A1	solute carrier family 23 member 1
250	0.0141	-2.50052	ALDOB	aldolase, fructose-bisphosphate B
251	0.0125	-2.49366	ADGRF5	adhesion G protein-coupled receptor F5
252	0.0381	-2.49349	PAK5	p21 (RAC1) activated kinase 5
253	0.000109	-2.49299	BORCS8	BLOC-1 related complex subunit 8
254	0.00123	-2.49051	GATA4	GATA binding protein 4
255	0.0232	-2.4867	CBS	cystathionine-beta-synthase
256	0.0144	-2.48465	FOXJ1	forkhead box J1
257	0.00381	-2.48231	CCDC57	coiled-coil domain containing 57
258	0.0464	-2.47757	FAM150B	family with sequence similarity 150 member B
259	0.00225	-2.47122	LINC00864	long intergenic non-protein coding RNA 864
260	0.00416	-2.46916	UGT2B28	UDP glucuronosyltransferase family 2 member B28
261	0.0453	-2.46842	TMEM116	transmembrane protein 116
262	0.00316	-2.46614	ECHDC3	enoyl-CoA hydratase domain containing 3
263	0.0167	-2.46279	TMEM229A	transmembrane protein 229A
264	0.0323	-2.45733	NR0B2	nuclear receptor subfamily 0 group B member 2
265	0.00482	-2.45373	FLJ35934	FLJ35934
266	0.00171	-2.45353	CES3	carboxylesterase 3
267	0.0126	-2.45349	NEK3	NIMA related kinase 3
268	0.0184	-2.45308	GLS2	glutaminase 2
269	0.0315	-2.45075	KRT85	keratin 85
270	0.051	-2.44176	SLC1A2	solute carrier family 1 member 2
271	0.0323	-2.4362	OVOL1	ovo like transcriptional repressor 1
272	0.00694	-2.42825	UGT2B11	UDP glucuronosyltransferase family 2 member B11
273	0.000844	-2.42679	SYBU	syntabulin
274	0.0433	-2.4264	SAGE1	sarcoma antigen 1
275	0.00148	-2.4221	LOC100127955	uncharacterized LOC100127955
276	0.000396	-2.41933	CARMIL3	capping protein regulator and myosin 1 linker 3
277	0.0185	-2.41854	CMIP	c-Maf inducing protein
278	0.0266	-2.41827	PRR7	proline rich 7 (synaptic)
279	0.0251	-2.41275	TMPRSS12	transmembrane protease, serine 12
280	0.0016	-2.41047	DNASE1L2	deoxyribonuclease 1 like 2
281	0.00739	-2.40413	PDZK1	PDZ domain containing 1
282	0.025	-2.40237	ZSCAN10	zinc finger and SCAN domain containing 10
283	0.00653	-2.39999	OR5A1	olfactory receptor family 5 subfamily A member 1
284	0.0117	-2.39695	TRIM35	tripartite motif containing 35
285	0.0164	-2.39283	TMEM266	transmembrane protein 266
286	0.000553	-2.39134	CHST13	carbohydrate sulfotransferase 13
287	0.0165	-2.38395	SLC18A1	solute carrier family 18 member A1
288	0.00384	-2.38194	PIF1	PIF1 5'-to-3' DNA helicase
289	0.00461	-2.38106	EXOC3L2	exocyst complex component 3 like 2
290	0.0487	-2.38054	KCNK3	potassium two pore domain channel subfamily K member 3
291	0.0408	-2.37914	CA4	carbonic anhydrase 4
292	0.000856	-2.37561	EVX1	even-skipped homeobox 1
293	0.00768	-2.37111	BNIP3	BCL2 interacting protein 3
294	0.000704	-2.36925	OR7A17	olfactory receptor family 7 subfamily A member 17
295	0.0427	-2.35769	KLB	klotho beta
296	0.0158	-2.35254	NPAS3	neuronal PAS domain protein 3
297	0.00747	-2.34949	FCRLB	Fc receptor like B
298	0.015	-2.34817	AADAC	arylacetamide deacetylase
299	0.00633	-2.34561	FOXB1	forkhead box B1
300	0.0246	-2.34286	LPAR3	lysophosphatidic acid receptor 3
301	0.0177	-2.342	NR5A2	nuclear receptor subfamily 5 group A member 2
302	0.00241	-2.3379	SYNPO	synaptopodin
303	0.00559	-2.33569	CD4	CD4 molecule
304	0.00705	-2.33346	NAT2	N-acetyltransferase 2
305	0.0178	-2.32573	SPPL2B	signal peptide peptidase like 2B
306	0.00507	-2.32525	SOWAHA	sosondowah ankyrin repeat domain family member A
307	0.0366	-2.32092	PM20D1	peptidase M20 domain containing 1
308	0.0292	-2.31867	DDC	dopa decarboxylase
309	0.0197	-2.31744	ZNF503-AS1	ZNF503 antisense RNA 1
310	0.0287	-2.3172	LINC00261	long intergenic non-protein coding RNA 261
311	0.0238	-2.31608	TTYH1	tweety family member 1
312	0.0393	-2.31291	TRPA1	transient receptor potential cation channel subfamily A member 1
313	0.000267	-2.3032	C5	complement component 5
314	0.00104	-2.30209	CYP4F2	cytochrome P450 family 4 subfamily F member 2
315	0.0293	-2.30061	HOGA1	4-hydroxy-2-oxoglutarate aldolase 1
316	0.0111	-2.29947	HTR3E	5-hydroxytryptamine receptor 3E
317	0.0036	-2.29904	UHRF1	ubiquitin like with PHD and ring finger domains 1
318	0.004	-2.29698	SOX8	SRY-box 8
319	0.00152	-2.29464	MRO	maestro
320	0.000152	-2.29395	SLC25A15	solute carrier family 25 member 15
321	0.0128	-2.28957	NKD1	naked cuticle homolog 1
322	0.0197	-2.28796	LMO3	LIM domain only 3
323	0.000287	-2.28468	SH3D21	SH3 domain containing 21
324	0.0212	-2.28298	SPACA3	sperm acrosome associated 3
325	0.00206	-2.28028	RAVER1	ribonucleoprotein, PTB binding 1
326	0.0247	-2.27772	AOX1	aldehyde oxidase 1
327	0.00127	-2.27582	LOC100505570	uncharacterized LOC100505570
328	0.00462	-2.26513	OR1E1	olfactory receptor family 1 subfamily E member 1
329	0.00442	-2.26488	KRTAP13-2	keratin associated protein 13-2
330	0.0338	-2.25907	COX6A2	cytochrome c oxidase subunit 6A2
331	0.0144	-2.25688	SOX3	SRY-box 3
332	0.000554	-2.25496	SMPDL3B	sphingomyelin phosphodiesterase acid like 3B
333	0.00324	-2.24706	BTG2	BTG anti-proliferation factor 2
334	0.000971	-2.24636	USP36	ubiquitin specific peptidase 36
335	0.0346	-2.24573	POU3F3	POU class 3 homeobox 3
336	0.0551	-2.24068	FBP2	fructose-bisphosphatase 2
337	0.0279	-2.23417	LGALS2	galectin 2
338	0.0523	-2.23078	NPY	neuropeptide Y
339	0.00094	-2.22868	SMR3A	submaxillary gland androgen regulated protein 3A
340	0.00469	-2.22564	BHLHE23	basic helix-loop-helix family member e23
341	8.48e-05	-2.2232	LOC100507494	uncharacterized LOC100507494
342	0.000375	-2.22091	PCK2	phosphoenolpyruvate carboxykinase 2, mitochondrial
343	0.00083	-2.21727	EPHX2	epoxide hydrolase 2
344	0.0237	-2.21583	C17orf96	chromosome 17 open reading frame 96
345	0.00591	-2.20929	BCAM	basal cell adhesion molecule (Lutheran blood group)
346	0.00317	-2.20834	CYP3A5	cytochrome P450 family 3 subfamily A member 5
347	0.0246	-2.20401	MYRIP	myosin VIIA and Rab interacting protein
348	0.0303	-2.20336	PSAT1	phosphoserine aminotransferase 1
349	0.00232	-2.19958	LOC100505984	uncharacterized LOC100505984
350	0.00785	-2.1994	IMPA2	inositol monophosphatase 2
351	0.0115	-2.19751	DNAH6	dynein axonemal heavy chain 6
352	0.000129	-2.19319	BDH2	3-hydroxybutyrate dehydrogenase, type 2
353	0.0147	-2.19306	STK35	serine
354	0.00971	-2.19137	GAS2	growth arrest specific 2
355	0.0186	-2.19031	KCTD16	potassium channel tetramerization domain containing 16
356	0.0165	-2.18877	PSORS1C2	psoriasis susceptibility 1 candidate 2
357	0.00724	-2.18725	CPO	carboxypeptidase O
358	0.00217	-2.186	EN2	engrailed homeobox 2
359	0.0325	-2.18467	PRR36	proline rich 36
360	0.0289	-2.18003	NOS1	nitric oxide synthase 1
361	0.00328	-2.17977	TCEA3	transcription elongation factor A3
362	0.0184	-2.1774	POTEG	POTE ankyrin domain family member G
363	0.000578	-2.17342	NKX1-2	NK1 homeobox 2
364	0.00587	-2.17004	C1orf229	chromosome 1 open reading frame 229
365	0.00631	-2.16961	LIFR	leukemia inhibitory factor receptor alpha
366	0.00399	-2.16753	RGN	regucalcin
367	0.0101	-2.16721	AKAP7	A-kinase anchoring protein 7
368	0.00714	-2.16077	LMF1	lipase maturation factor 1
369	0.0132	-2.15987	SOX17	SRY-box 17
370	0.0118	-2.1576	RADIL	Rap associating with DIL domain
371	0.0381	-2.15684	WNT6	Wnt family member 6
372	0.000881	-2.15632	KHK	ketohexokinase
373	0.0339	-2.15012	SLC5A11	solute carrier family 5 member 11
374	0.00417	-2.14974	GUCA2A	guanylate cyclase activator 2A
375	0.0167	-2.14549	LINC00238	long intergenic non-protein coding RNA 238
376	0.0265	-2.14277	SSU72	SSU72 homolog, RNA polymerase II CTD phosphatase
377	0.0164	-2.14241	KCNAB1	potassium voltage-gated channel subfamily A member regulatory beta subunit 1
378	0.0318	-2.1422	MYC	v-myc avian myelocytomatosis viral oncogene homolog
379	0.000577	-2.14157	KIAA0513	KIAA0513
380	0.0262	-2.14069	TRIM49	tripartite motif containing 49
381	0.0297	-2.14002	AQP10	aquaporin 10
382	0.0174	-2.13794	SLC6A4	solute carrier family 6 member 4
383	0.0334	-2.13594	TMEM97	transmembrane protein 97
384	0.0022	-2.13543	DOCK3	dedicator of cytokinesis 3
385	0.0403	-2.1351	AMHR2	anti-Mullerian hormone receptor type 2
386	0.000445	-2.131	ZDHHC21	zinc finger DHHC-type containing 21
387	0.0217	-2.12891	ADCYAP1R1	ADCYAP receptor type I
388	0.0215	-2.12497	KSR1	kinase suppressor of ras 1
389	0.00273	-2.12496	GIPC2	GIPC PDZ domain containing family member 2
390	0.00207	-2.12384	LOC100996579	uncharacterized LOC100996579
391	0.00477	-2.12184	A1CF	APOBEC1 complementation factor
392	0.0088	-2.12147	NKD2	naked cuticle homolog 2
393	0.00301	-2.11988	GALR3	galanin receptor 3
394	0.0204	-2.11886	LINC00483	long intergenic non-protein coding RNA 483
395	0.0269	-2.11614	CRHR2	corticotropin releasing hormone receptor 2
396	0.0393	-2.11212	PRODH2	proline dehydrogenase 2
397	0.0477	-2.11035	MEX3D	mex-3 RNA binding family member D
398	0.00455	-2.11032	ABCC6	ATP binding cassette subfamily C member 6
399	0.00674	-2.10811	SP5	Sp5 transcription factor
400	0.0526	-2.10402	PARD6G	par-6 family cell polarity regulator gamma
401	0.00503	-2.10268	PRR35	proline rich 35
402	0.0176	-2.09259	UTS2R	urotensin 2 receptor
403	0.0124	-2.08483	SLC26A1	solute carrier family 26 member 1
404	9.62e-05	-2.07978	CYB5A	cytochrome b5 type A
405	0.0116	-2.0786	LOC100506388	uncharacterized LOC100506388
406	0.00776	-2.07825	AGAP3	ArfGAP with GTPase domain, ankyrin repeat and PH domain 3
407	0.0198	-2.07625	DEFB4A	defensin beta 4A
408	0.00321	-2.07593	FOXP2	forkhead box P2
409	0.00277	-2.07421	SLC7A2	solute carrier family 7 member 2
410	0.0522	-2.07014	MTUS2	microtubule associated tumor suppressor candidate 2
411	0.037	-2.06935	VIPR2	vasoactive intestinal peptide receptor 2
412	0.0307	-2.06474	NEUROG3	neurogenin 3
413	0.0372	-2.06442	GJD2	gap junction protein delta 2
414	0.00312	-2.05932	LOC101928303	uncharacterized LOC101928303
415	0.0391	-2.05914	LINC00319	long intergenic non-protein coding RNA 319
416	0.00701	-2.05817	CHN2	chimerin 2
417	0.0581	-2.05805	ASB16	ankyrin repeat and SOCS box containing 16
418	0.00853	-2.05732	FGF12	fibroblast growth factor 12
419	0.0475	-2.05511	GAMT	guanidinoacetate N-methyltransferase
420	0.0392	-2.05468	GUCA2B	guanylate cyclase activator 2B
421	0.00624	-2.05002	LOC149703	uncharacterized LOC149703
422	0.0226	-2.0496	CHST5	carbohydrate sulfotransferase 5
423	0.0141	-2.0466	TSPAN10	tetraspanin 10
424	0.00464	-2.04111	MAGOH2P	mago homolog 2, pseudogene
425	0.0466	-2.03952	IRX3	iroquois homeobox 3
426	0.00873	-2.03725	ARSE	arylsulfatase E (chondrodysplasia punctata 1)
427	0.0492	-2.03462	MESTIT1	MEST intronic transcript 1, antisense RNA
428	0.0438	-2.03447	GHRL	ghrelin
429	0.0447	-2.02939	GABRR1	gamma-aminobutyric acid type A receptor rho1 subunit
430	0.0138	-2.02905	LOC100132363	uncharacterized LOC100132363
431	0.0098	-2.02846	PCNX3	pecanex homolog 3 (Drosophila)
432	0.0145	-2.02763	GRIN2D	glutamate ionotropic receptor NMDA type subunit 2D
433	0.057	-2.0223	NRCAM	neuronal cell adhesion molecule
434	0.0112	-2.0159	METTL21B	methyltransferase like 21B
435	0.0038	-2.01512	NRSN2	neurensin 2
436	0.0025	-2.01342	MGC45922	uncharacterized LOC284365
437	0.00352	-2.01307	PP14571	uncharacterized LOC100130449
438	0.04	-2.01093	LOC440461	Rho GTPase activating protein 27 pseudogene
439	0.00673	-2.00997	LCE1A	late cornified envelope 1A
440	0.00969	-2.00913	KRTAP2-4	keratin associated protein 2-4
441	0.0362	-2.00882	TREML1	triggering receptor expressed on myeloid cells like 1
442	0.033	-2.00782	FBXL17	F-box and leucine rich repeat protein 17
443	0.0121	-2.0067	GPHB5	glycoprotein hormone beta 5
444	0.00578	-2.0006	LCE1D	late cornified envelope 1D
445	0.0165	-1.99964	TPCN2	two pore segment channel 2
446	0.0202	-1.99961	BMP5	bone morphogenetic protein 5
447	0.0375	-1.99552	IFITM5	interferon induced transmembrane protein 5
448	0.00365	-1.99439	TMEM25	transmembrane protein 25
449	0.00687	-1.99438	PIWIL2	piwi like RNA-mediated gene silencing 2
450	0.00704	-1.98525	LINC00304	long intergenic non-protein coding RNA 304
451	0.00489	-1.98322	DTNA	dystrobrevin alpha
452	0.00513	-1.98126	RPL3L	ribosomal protein L3 like
453	0.0128	-1.97885	SLC6A8	solute carrier family 6 member 8
454	0.00368	-1.97814	DERL3	derlin 3
455	0.0119	-1.97782	GHRH	growth hormone releasing hormone
456	0.00263	-1.97445	OTUD3	OTU deubiquitinase 3
457	0.00224	-1.97152	GJC3	gap junction protein gamma 3
458	0.0216	-1.96684	CDC42EP5	CDC42 effector protein 5
459	0.00242	-1.96286	SLC34A3	solute carrier family 34 member 3
460	0.000745	-1.95937	GYG2	glycogenin 2
461	0.0099	-1.95788	ENPP3	ectonucleotide pyrophosphatase
462	0.0337	-1.95771	LRP2BP	LRP2 binding protein
463	0.0553	-1.95555	SYT6	synaptotagmin 6
464	0.0205	-1.95521	TNXB	tenascin XB
465	0.000507	-1.95344	PBLD	phenazine biosynthesis like protein domain containing
466	0.0143	-1.95323	KLK3	kallikrein related peptidase 3
467	0.000586	-1.95143	SLC6A5	solute carrier family 6 member 5
468	0.0526	-1.95058	WNK2	WNK lysine deficient protein kinase 2
469	0.0316	-1.94963	DGCR5	DiGeorge syndrome critical region gene 5 (non-protein coding)
470	0.00154	-1.94782	AKR7A3	aldo-keto reductase family 7 member A3
471	0.011	-1.94582	MAFG-AS1	MAFG antisense RNA 1 (head to head)
472	0.00167	-1.94286	SLC25A45	solute carrier family 25 member 45
473	0.036	-1.94242	PLIN5	perilipin 5
474	0.0168	-1.94216	ELFN1	extracellular leucine rich repeat and fibronectin type III domain containing 1
475	0.0316	-1.93961	WDR49	WD repeat domain 49
476	0.0341	-1.93915	KRTAP2-3	keratin associated protein 2-3
477	0.0362	-1.93724	ERVV-2	endogenous retrovirus group V member 2
478	0.00458	-1.93716	SEMA6D	semaphorin 6D
479	0.000371	-1.93636	MGAT4A	mannosyl (alpha-1,3-)-glycoprotein beta-1,4-N-acetylglucosaminyltransferase, isozyme A
480	0.0419	-1.93522	LOC439951	uncharacterized LOC439951
481	0.0316	-1.93372	RIC3	RIC3 acetylcholine receptor chaperone
482	0.0328	-1.93327	MUC15	mucin 15, cell surface associated
483	0.0285	-1.93283	C9orf62	chromosome 9 open reading frame 62
484	0.0277	-1.93193	MOP-1	MOP-1
485	0.022	-1.93021	GPR150	G protein-coupled receptor 150
486	0.0429	-1.92951	LOC101927000	uncharacterized LOC101927000
487	0.00746	-1.92804	LOC101928068	uncharacterized LOC101928068
488	0.0342	-1.92315	FOLH1B	folate hydrolase 1B
489	0.000595	-1.92054	MST1	macrophage stimulating 1
490	0.00155	-1.91991	MYPOP	Myb related transcription factor, partner of profilin
491	0.0391	-1.91851	MBD3L1	methyl-CpG binding domain protein 3 like 1
492	0.0567	-1.91608	NRG4	neuregulin 4
493	0.0141	-1.91486	TPST2	tyrosylprotein sulfotransferase 2
494	0.00996	-1.91174	XK	X-linked Kx blood group
495	0.0376	-1.90999	C19orf73	chromosome 19 open reading frame 73
496	4.35e-05	-1.90997	ASAH2	N-acylsphingosine amidohydrolase 2
497	0.0129	-1.90896	SYNGR4	synaptogyrin 4
498	0.00665	-1.90569	RTN3	reticulon 3
499	0.0116	-1.90475	MARVELD3	MARVEL domain containing 3
500	0.0368	-1.90264	CLDN3	claudin 3
501	0.0088	-1.90061	UGT2A3	UDP glucuronosyltransferase family 2 member A3
502	0.00861	-1.89863	IQSEC3	IQ motif and Sec7 domain 3
503	0.0391	-1.89749	VPS13C	vacuolar protein sorting 13 homolog C
504	0.00335	-1.89744	STXBP6	syntaxin binding protein 6
505	0.0266	-1.89647	BEGAIN	brain enriched guanylate kinase associated
506	0.000199	-1.89489	AKR7A2P1	aldo-keto reductase family 7 member A2 pseudogene 1
507	0.0396	-1.89387	CACNA1I	calcium voltage-gated channel subunit alpha1 I
508	0.000634	-1.89171	THEM5	thioesterase superfamily member 5
509	0.00983	-1.89102	GRIN1	glutamate ionotropic receptor NMDA type subunit 1
510	0.00361	-1.89056	AQP11	aquaporin 11
511	0.000582	-1.88992	SGK1	serum
512	0.00493	-1.88968	SMARCC2	SWI
513	0.00238	-1.88906	MINCR	MYC-induced long noncoding RNA
514	0.0188	-1.88521	CCDC155	coiled-coil domain containing 155
515	0.0067	-1.88436	LINC01278	long intergenic non-protein coding RNA 1278
516	0.0143	-1.88253	CHRM2	cholinergic receptor muscarinic 2
517	0.002	-1.8805	NDOR1	NADPH dependent diflavin oxidoreductase 1
518	0.02	-1.87665	SLC17A4	solute carrier family 17 member 4
519	0.00318	-1.87648	CTXN1	cortexin 1
520	0.0035	-1.87189	LAMB4	laminin subunit beta 4
521	0.0313	-1.87047	SARDH	sarcosine dehydrogenase
522	0.00736	-1.86639	LINC00339	long intergenic non-protein coding RNA 339
523	0.00762	-1.86634	LOC100130152	uncharacterized LOC100130152
524	0.00371	-1.86617	ACSL6	acyl-CoA synthetase long-chain family member 6
525	9.67e-05	-1.86577	PXMP2	peroxisomal membrane protein 2
526	0.0236	-1.86255	ENPEP	glutamyl aminopeptidase
527	0.00283	-1.86202	GMNN	geminin, DNA replication inhibitor
528	0.0202	-1.85968	SYCE1L	synaptonemal complex central element protein 1 like
529	0.0169	-1.85859	LLGL1	LLGL1, scribble cell polarity complex component
530	0.00817	-1.85821	MUC12	mucin 12, cell surface associated
531	0.0296	-1.85479	PACSIN1	protein kinase C and casein kinase substrate in neurons 1
532	0.0473	-1.85294	ZNF575	zinc finger protein 575
533	0.0236	-1.85263	SOAT2	sterol O-acyltransferase 2
534	0.0554	-1.85017	RDH12	retinol dehydrogenase 12 (all-trans
535	0.000487	-1.84872	TLX2	T-cell leukemia homeobox 2
536	0.0025	-1.84463	CYB5R3	cytochrome b5 reductase 3
537	0.00344	-1.84409	NUCB2	nucleobindin 2
538	0.00221	-1.84162	CHAC1	ChaC glutathione specific gamma-glutamylcyclotransferase 1
539	0.00225	-1.83899	CRAT	carnitine O-acetyltransferase
540	0.00183	-1.83867	ANKRD20A2	ankyrin repeat domain 20 family member A2
541	0.00627	-1.83808	SEL1L	SEL1L ERAD E3 ligase adaptor subunit
542	0.00523	-1.83784	BRSK2	BR serine
543	0.042	-1.83778	SOX30	SRY-box 30
544	0.0242	-1.83619	RNASE1	ribonuclease A family member 1, pancreatic
545	0.0168	-1.83561	PARP10	poly(ADP-ribose) polymerase family member 10
546	0.000819	-1.83203	GGT6	gamma-glutamyltransferase 6
547	0.0145	-1.83082	PARPBP	PARP1 binding protein
548	0.0136	-1.82985	ENTPD3	ectonucleoside triphosphate diphosphohydrolase 3
549	0.0161	-1.82948	TRPM6	transient receptor potential cation channel subfamily M member 6
550	0.0337	-1.82802	OMG	oligodendrocyte myelin glycoprotein
551	0.0286	-1.8277	SYN1	synapsin I
552	0.00152	-1.82746	FKBP11	FK506 binding protein 11
553	0.0192	-1.8235	G6PC	glucose-6-phosphatase catalytic subunit
554	0.00412	-1.82203	GATSL2	GATS protein like 2
555	0.000862	-1.82163	MST1P2	macrophage stimulating 1 pseudogene 2
556	0.00556	-1.81869	NUDT11	nudix hydrolase 11
557	0.0537	-1.81493	NPY2R	neuropeptide Y receptor Y2
558	0.000535	-1.8141	LOC100506098	uncharacterized LOC100506098
559	0.03	-1.81266	XAGE2	X antigen family member 2
560	0.0026	-1.81255	SPSB4	splA
561	0.000762	-1.81228	ATOH7	atonal bHLH transcription factor 7
562	0.0139	-1.81084	XBP1	X-box binding protein 1
563	0.0198	-1.81009	WDFY4	WDFY family member 4
564	0.0174	-1.8064	ADAMTS7	ADAM metallopeptidase with thrombospondin type 1 motif 7
565	0.00718	-1.80499	SERPINI1	serpin family I member 1
566	0.00299	-1.80357	COL27A1	collagen type XXVII alpha 1 chain
567	0.0031	-1.79884	BTD	biotinidase
568	0.0106	-1.79733	NRG2	neuregulin 2
569	0.00636	-1.79649	CFAP65	cilia and flagella associated protein 65
570	0.0273	-1.79607	SLC16A10	solute carrier family 16 member 10
571	0.00145	-1.79022	ABAT	4-aminobutyrate aminotransferase
572	0.0359	-1.79019	ADARB2	adenosine deaminase, RNA specific B2 (inactive)
573	0.0201	-1.78861	SIK1	salt inducible kinase 1
574	0.00154	-1.78838	MPP7	membrane palmitoylated protein 7
575	0.0336	-1.78382	ZNF579	zinc finger protein 579
576	0.0212	-1.78077	UCN2	urocortin 2
577	0.00596	-1.77763	SPAG4	sperm associated antigen 4
578	0.0327	-1.77664	ANO5	anoctamin 5
579	0.000429	-1.77361	EEF2	eukaryotic translation elongation factor 2
580	0.0104	-1.77114	ITIH1	inter-alpha-trypsin inhibitor heavy chain 1
581	0.00656	-1.76964	MPV17L	MPV17 mitochondrial inner membrane protein like
582	0.00278	-1.76943	LOC440570	uncharacterized LOC440570
583	0.0221	-1.76611	HCN4	hyperpolarization activated cyclic nucleotide gated potassium channel 4
584	0.03	-1.76319	PRLR	prolactin receptor
585	0.047	-1.76171	MFSD6L	major facilitator superfamily domain containing 6 like
586	0.00727	-1.76115	FGF3	fibroblast growth factor 3
587	0.0289	-1.75877	C2orf88	chromosome 2 open reading frame 88
588	0.000783	-1.75807	COBLL1	cordon-bleu WH2 repeat protein like 1
589	0.0225	-1.75792	KIAA0319L	KIAA0319 like
590	0.0381	-1.75681	INAFM1	InaF motif containing 1
591	0.029	-1.75567	KMT2C	lysine methyltransferase 2C
592	0.0529	-1.75511	TMOD1	tropomodulin 1
593	0.0342	-1.75453	SOX1	SRY-box 1
594	0.0147	-1.75181	CTTNBP2	cortactin binding protein 2
595	0.0122	-1.751	PFKL	phosphofructokinase, liver type
596	0.000122	-1.75069	TMEM220	transmembrane protein 220
597	0.0344	-1.74694	TMPRSS2	transmembrane protease, serine 2
598	0.00701	-1.74554	DLGAP3	DLG associated protein 3
599	0.0166	-1.74482	C5orf45	chromosome 5 open reading frame 45
600	0.00402	-1.74435	LOC649294	uncharacterized LOC649294
601	0.0495	-1.74236	ZFPM1	zinc finger protein, FOG family member 1
602	0.0124	-1.74071	SLC27A2	solute carrier family 27 member 2
603	0.0284	-1.73805	LOC55338	uncharacterized LOC55338
604	0.0122	-1.73599	CADM3	cell adhesion molecule 3
605	0.0207	-1.73246	SCN3B	sodium voltage-gated channel beta subunit 3
606	0.00873	-1.73158	ARHGAP33	Rho GTPase activating protein 33
607	0.00151	-1.73139	DENND5B	DENN domain containing 5B
608	0.0366	-1.72915	BMP8B	bone morphogenetic protein 8b
609	0.00945	-1.72748	OR6K2	olfactory receptor family 6 subfamily K member 2
610	0.0051	-1.72655	LCE3E	late cornified envelope 3E
611	0.00439	-1.72628	SOX18	SRY-box 18
612	0.0496	-1.72585	IGSF23	immunoglobulin superfamily member 23
613	0.012	-1.72373	SCARF2	scavenger receptor class F member 2
614	0.0049	-1.72333	LYNX1	Ly6
615	0.00495	-1.7206	NEDD4L	neural precursor cell expressed, developmentally down-regulated 4-like, E3 ubiquitin protein ligase
616	0.000511	-1.72032	SEC11C	SEC11 homolog C, signal peptidase complex subunit
617	0.0582	-1.71953	CDX1	caudal type homeobox 1
618	0.0308	-1.71786	LBX1	ladybird homeobox 1
619	0.00668	-1.71775	TRABD	TraB domain containing
620	0.00773	-1.71749	CHAD	chondroadherin
621	0.0519	-1.71627	FOXQ1	forkhead box Q1
622	0.0103	-1.71293	LOC100996291	uncharacterized LOC100996291
623	0.00106	-1.71248	P4HB	prolyl 4-hydroxylase subunit beta
624	0.0239	-1.71208	P2RX1	purinergic receptor P2X 1
625	0.0154	-1.71205	PROX1	prospero homeobox 1
626	0.00757	-1.71042	DIRAS2	DIRAS family GTPase 2
627	0.0239	-1.71002	PHOX2A	paired like homeobox 2a
628	0.0128	-1.71002	HIST1H4D	histone cluster 1, H4d
629	0.00164	-1.70986	ERN1	endoplasmic reticulum to nucleus signaling 1
630	0.0522	-1.70971	TAAR8	trace amine associated receptor 8
631	0.00276	-1.70751	LMAN1	lectin, mannose binding 1
632	0.0145	-1.70749	SLC28A1	solute carrier family 28 member 1
633	0.037	-1.7073	HOXC11	homeobox C11
634	0.00472	-1.70609	ATN1	atrophin 1
635	0.0317	-1.70371	DPP10	dipeptidyl peptidase like 10
636	0.00761	-1.7028	UMODL1	uromodulin like 1
637	0.00864	-1.70103	HOOK1	hook microtubule tethering protein 1
638	0.000297	-1.69973	SLC39A14	solute carrier family 39 member 14
639	0.0462	-1.69724	SHANK2-AS3	SHANK2 antisense RNA 3
640	0.0342	-1.69701	CASKIN1	CASK interacting protein 1
641	0.0463	-1.69552	NKX2-3	NK2 homeobox 3
642	0.000964	-1.69065	ZNF488	zinc finger protein 488
643	0.000741	-1.68897	AP3M1	adaptor related protein complex 3 mu 1 subunit
644	0.00882	-1.688	LRP3	LDL receptor related protein 3
645	0.0459	-1.68621	SPAG6	sperm associated antigen 6
646	0.0567	-1.68188	GPT2	glutamic--pyruvic transaminase 2
647	0.000566	-1.68027	PRB3	proline rich protein BstNI subfamily 3
648	0.0494	-1.67853	HAPLN4	hyaluronan and proteoglycan link protein 4
649	0.00104	-1.67825	ACAT1	acetyl-CoA acetyltransferase 1
650	0.00966	-1.67784	ZNF205	zinc finger protein 205
651	0.0273	-1.67466	SLC43A1	solute carrier family 43 member 1
652	0.0136	-1.67306	SCN11A	sodium voltage-gated channel alpha subunit 11
653	0.0021	-1.66976	KCNQ1	potassium voltage-gated channel subfamily Q member 1
654	0.0418	-1.66906	KRTAP4-1	keratin associated protein 4-1
655	0.0523	-1.66905	CDC42BPB	CDC42 binding protein kinase beta
656	0.00249	-1.66278	PLCE1	phospholipase C epsilon 1
657	0.0571	-1.66212	KLF16	Kruppel like factor 16
658	0.00111	-1.66171	FAM43B	family with sequence similarity 43 member B
659	0.0387	-1.66109	MXD3	MAX dimerization protein 3
660	0.0421	-1.66027	CXCL12	C-X-C motif chemokine ligand 12
661	0.0101	-1.65837	TRABD2B	TraB domain containing 2B
662	0.0589	-1.65735	SVOPL	SVOP like
663	0.049	-1.65629	LIX1	limb and CNS expressed 1
664	0.039	-1.65629	ME1	malic enzyme 1
665	0.0281	-1.65251	TNFRSF10D	TNF receptor superfamily member 10d
666	0.00566	-1.65248	HIST1H4B	histone cluster 1, H4b
667	0.0252	-1.6496	KCNK10	potassium two pore domain channel subfamily K member 10
668	0.00527	-1.64902	FMO5	flavin containing monooxygenase 5
669	0.0252	-1.64602	TSPO	translocator protein
670	0.0264	-1.64412	FAM46C	family with sequence similarity 46 member C
671	0.0103	-1.64353	DRAIC	downregulated RNA in cancer, inhibitor of cell invasion and migration
672	0.00874	-1.64082	LCE1C	late cornified envelope 1C
673	0.00749	-1.64042	HNF4A	hepatocyte nuclear factor 4 alpha
674	0.00784	-1.63952	ANKDD1A	ankyrin repeat and death domain containing 1A
675	0.0102	-1.63864	ALPI	alkaline phosphatase, intestinal
676	0.00191	-1.63713	DHRS11	dehydrogenase
677	0.0271	-1.63712	UGT2B4	UDP glucuronosyltransferase family 2 member B4
678	0.000824	-1.63665	BCL2	BCL2, apoptosis regulator
679	3.2e-05	-1.63531	ACADM	acyl-CoA dehydrogenase, C-4 to C-12 straight chain
680	0.0572	-1.62729	USHBP1	USH1 protein network component harmonin binding protein 1
681	0.00334	-1.62717	PRDX4	peroxiredoxin 4
682	0.0461	-1.62547	SHC3	SHC adaptor protein 3
683	0.00284	-1.62269	SLC2A9	solute carrier family 2 member 9
684	0.0149	-1.62129	KIF26A	kinesin family member 26A
685	0.0319	-1.62124	PRORY	proline rich, Y-linked
686	0.0176	-1.62105	ABCC2	ATP binding cassette subfamily C member 2
687	0.0183	-1.61936	DGKZ	diacylglycerol kinase zeta
688	0.03	-1.61934	C2CD4A	C2 calcium dependent domain containing 4A
689	0.00758	-1.61895	HES6	hes family bHLH transcription factor 6
690	0.0071	-1.61894	GS1-24F4.2	uncharacterized LOC100652791
691	0.00155	-1.61771	MUC2	mucin 2, oligomeric mucus
692	0.0136	-1.61709	TC2N	tandem C2 domains, nuclear
693	0.0248	-1.61366	EVI5L	ecotropic viral integration site 5 like
694	0.0596	-1.61266	SLC38A5	solute carrier family 38 member 5
695	0.000533	-1.61256	ABCA5	ATP binding cassette subfamily A member 5
696	0.00273	-1.61237	PGP	phosphoglycolate phosphatase
697	0.00356	-1.60643	CCNG1	cyclin G1
698	0.00985	-1.60523	C3orf62	chromosome 3 open reading frame 62
699	0.0488	-1.60511	BCAT1	branched chain amino acid transaminase 1
700	0.00835	-1.60383	AMN	amnion associated transmembrane protein
701	0.0473	-1.60375	CDH24	cadherin 24
702	0.0054	-1.60065	KISS1R	KISS1 receptor
703	0.0317	-1.59756	HCG25	HLA complex group 25 (non-protein coding)
704	0.0341	-1.59654	MT1G	metallothionein 1G
705	4.71e-05	-1.59378	SUCLG1	succinate-CoA ligase alpha subunit
706	0.0485	-1.59322	C1orf105	chromosome 1 open reading frame 105
707	0.00779	-1.59316	SMPDL3A	sphingomyelin phosphodiesterase acid like 3A
708	0.0345	-1.59232	CERS4	ceramide synthase 4
709	0.00418	-1.58899	TONSL	tonsoku-like, DNA repair protein
710	0.00199	-1.58843	CTH	cystathionine gamma-lyase
711	0.059	-1.57852	1900-01-03	membrane associated ring-CH-type finger 11
712	0.00381	-1.57652	ATP10B	ATPase phospholipid transporting 10B (putative)
713	0.0148	-1.57518	TTLL7	tubulin tyrosine ligase like 7
714	0.00171	-1.57446	DDO	D-aspartate oxidase
715	0.0046	-1.5738	CEACAM19	carcinoembryonic antigen related cell adhesion molecule 19
716	0.0072	-1.57314	SAP25	Sin3A associated protein 25
717	0.0187	-1.5712	MYZAP	myocardial zonula adherens protein
718	0.0577	-1.57051	GALNT9	polypeptide N-acetylgalactosaminyltransferase 9
719	0.0581	-1.57039	SLC4A1	solute carrier family 4 member 1 (Diego blood group)
720	0.0539	-1.56866	RAB26	RAB26, member RAS oncogene family
721	0.0194	-1.56848	SPDYE3	speedy
722	0.015	-1.56531	CCDC69	coiled-coil domain containing 69
723	0.000303	-1.56167	PCGF2	polycomb group ring finger 2
724	0.0226	-1.56141	PKN2	protein kinase N2
725	0.0563	-1.56127	PRR5	proline rich 5
726	0.0317	-1.56066	PRSS16	protease, serine 16
727	0.0461	-1.55922	DMD	dystrophin
728	0.0194	-1.55798	MSRA	methionine sulfoxide reductase A
729	0.0335	-1.55387	ATAD3C	ATPase family, AAA domain containing 3C
730	0.0227	-1.55382	GAREM1	GRB2 associated regulator of MAPK1 subtype 1
731	0.0184	-1.55316	KIAA1462	KIAA1462
732	0.0497	-1.55043	ZNF667-AS1	ZNF667 antisense RNA 1 (head to head)
733	0.0315	-1.54849	PIP5K1B	phosphatidylinositol-4-phosphate 5-kinase type 1 beta
734	0.0161	-1.5478	MT1F	metallothionein 1F
735	0.0484	-1.54602	LINC01354	long intergenic non-protein coding RNA 1354
736	0.0227	-1.54526	ACSM3	acyl-CoA synthetase medium-chain family member 3
737	0.0287	-1.54473	HRH2	histamine receptor H2
738	0.0175	-1.54058	PHGDH	phosphoglycerate dehydrogenase
739	0.00433	-1.54044	REEP6	receptor accessory protein 6
740	0.0433	-1.5392	FOLH1	folate hydrolase (prostate-specific membrane antigen) 1
741	0.000457	-1.53773	SLC25A5	solute carrier family 25 member 5
742	0.0486	-1.53685	ADH1C	alcohol dehydrogenase 1C (class I), gamma polypeptide
743	0.0181	-1.53508	IRS2	insulin receptor substrate 2
744	0.00691	-1.53486	CACNA1B	calcium voltage-gated channel subunit alpha1 B
745	0.0287	-1.53431	COG3	component of oligomeric golgi complex 3
746	0.033	-1.5335	LOC105376790	uncharacterized LOC105376790
747	0.0224	-1.53309	MAP7	microtubule associated protein 7
748	0.0401	-1.53243	LINC01558	long intergenic non-protein coding RNA 1558
749	0.0174	-1.532	SF3A2	splicing factor 3a subunit 2
750	0.00463	-1.53192	ACADS	acyl-CoA dehydrogenase, C-2 to C-3 short chain
751	0.0537	-1.5319	LINC00470	long intergenic non-protein coding RNA 470
752	0.0101	-1.52997	CPTP	ceramide-1-phosphate transfer protein
753	0.015	-1.52969	PEAR1	platelet endothelial aggregation receptor 1
754	0.0359	-1.52769	ALDOA	aldolase, fructose-bisphosphate A
755	0.0223	-1.52531	SOX6	SRY-box 6
756	0.0411	-1.52287	LOC100130713	uncharacterized LOC100130713
757	0.0556	-1.51949	DIRAS1	DIRAS family GTPase 1
758	0.059	-1.51887	LOC101929122	uncharacterized LOC101929122
759	0.0283	-1.51587	TMEM191B	transmembrane protein 191B
760	0.0193	-1.51535	FAM129B	family with sequence similarity 129 member B
761	0.00226	-1.51414	C6orf52	chromosome 6 open reading frame 52
762	0.00247	-1.51151	DHDDS	dehydrodolichyl diphosphate synthase subunit
763	0.00358	-1.5103	ATP1A4	ATPase Na+
764	0.0508	-1.5064	HHIP-AS1	HHIP antisense RNA 1
765	0.00221	-1.50566	MSRB1	methionine sulfoxide reductase B1
766	0.027	-1.50189	ERICH1-AS1	ERICH1 antisense RNA 1
767	0.00602	-1.50071	NEAT1	nuclear paraspeckle assembly transcript 1 (non-protein coding)
768	0.00914	-1.50043	ATRN	attractin
769	0.0019	-1.49951	SSR4	signal sequence receptor subunit 4
770	0.0201	-1.49774	NGB	neuroglobin
771	0.0239	-1.49678	LOC727916	uncharacterized LOC727916
772	0.0536	-1.49494	REEP1	receptor accessory protein 1
773	0.0335	-1.49263	TPRN	taperin
774	0.0362	-1.49192	PRKAR2B	protein kinase cAMP-dependent type II regulatory subunit beta
775	0.0052	-1.49101	LRIG1	leucine rich repeats and immunoglobulin like domains 1
776	0.00897	-1.49025	ACAD10	acyl-CoA dehydrogenase family member 10
777	0.000274	-1.49008	SLC37A4	solute carrier family 37 member 4
778	0.0275	-1.48988	DSP	desmoplakin
779	0.00562	-1.48886	HIST1H4C	histone cluster 1, H4c
780	0.0494	-1.48837	NAT8B	N-acetyltransferase 8B (putative, gene
781	0.0275	-1.48761	UTF1	undifferentiated embryonic cell transcription factor 1
782	0.0221	-1.48747	CDH9	cadherin 9
783	0.0248	-1.48683	FHIT	fragile histidine triad
784	0.0477	-1.48407	ADH1A	alcohol dehydrogenase 1A (class I), alpha polypeptide
785	0.0464	-1.48344	NAXD	NAD(P)HX dehydratase
786	0.00175	-1.48341	ZNF710	zinc finger protein 710
787	0.00284	-1.48311	ZNF546	zinc finger protein 546
788	0.0239	-1.4829	GLP1R	glucagon like peptide 1 receptor
789	0.0146	-1.48237	PITPNC1	phosphatidylinositol transfer protein, cytoplasmic 1
790	0.000969	-1.48068	MOS	v-mos Moloney murine sarcoma viral oncogene homolog
791	0.025	-1.48029	CNGB1	cyclic nucleotide gated channel beta 1
792	0.0155	-1.47796	PTGER4	prostaglandin E receptor 4
793	0.00247	-1.47653	MAOA	monoamine oxidase A
794	0.00403	-1.47653	EFNB3	ephrin B3
795	0.0509	-1.47646	GCAT	glycine C-acetyltransferase
796	0.0142	-1.47602	DEPDC7	DEP domain containing 7
797	0.0457	-1.47593	LINC00982	long intergenic non-protein coding RNA 982
798	0.0325	-1.47418	CYP39A1	cytochrome P450 family 39 subfamily A member 1
799	0.0131	-1.4712	OR51B5	olfactory receptor family 51 subfamily B member 5
800	0.035	-1.47051	LY6G6F	lymphocyte antigen 6 complex, locus G6F
801	0.0258	-1.46681	LOC100506125	uncharacterized LOC100506125
802	0.0232	-1.46551	TGFBR3	transforming growth factor beta receptor 3
803	0.00139	-1.46306	GRAMD1C	GRAM domain containing 1C
804	0.0528	-1.46293	CES2	carboxylesterase 2
805	0.0449	-1.45869	RPL3	ribosomal protein L3
806	0.00808	-1.4579	WASH7P	WAS protein family homolog 7 pseudogene
807	0.0167	-1.45767	TPSG1	tryptase gamma 1
808	0.0206	-1.45247	TBC1D8	TBC1 domain family member 8
809	0.000386	-1.45122	ACADSB	acyl-CoA dehydrogenase, short
810	0.0268	-1.4476	CXADRP2	coxsackie virus and adenovirus receptor pseudogene 2
811	0.0264	-1.44638	RARRES2	retinoic acid receptor responder 2
812	0.00642	-1.44493	PAQR7	progestin and adipoQ receptor family member 7
813	0.0337	-1.44492	CAMKK2	calcium
814	0.00465	-1.44171	LOC647115	translation initiation factor IF-2
815	0.00293	-1.44103	ATP1A3	ATPase Na+
816	0.0389	-1.43928	KLK4	kallikrein related peptidase 4
817	0.0146	-1.43888	GNG7	G protein subunit gamma 7
818	0.0171	-1.43836	CEP135	centrosomal protein 135
819	0.0204	-1.43804	TMEM30B	transmembrane protein 30B
820	0.00275	-1.43759	RAB3D	RAB3D, member RAS oncogene family
821	0.0342	-1.43538	FGFR2	fibroblast growth factor receptor 2
822	0.0404	-1.43461	CADM1	cell adhesion molecule 1
823	0.0269	-1.43305	RORC	RAR related orphan receptor C
824	0.0227	-1.43301	RPS4Y1	ribosomal protein S4, Y-linked 1
825	0.0152	-1.42752	RAB17	RAB17, member RAS oncogene family
826	0.0113	-1.42637	ALDH5A1	aldehyde dehydrogenase 5 family member A1
827	0.0596	-1.42636	CACNG3	calcium voltage-gated channel auxiliary subunit gamma 3
828	0.0109	-1.42574	APBA1	amyloid beta precursor protein binding family A member 1
829	0.0206	-1.42223	C16orf71	chromosome 16 open reading frame 71
830	0.0206	-1.42076	NACA	nascent polypeptide-associated complex alpha subunit
831	6.81e-05	-1.41952	SLC25A20	solute carrier family 25 member 20
832	0.037	-1.41935	TRIM50	tripartite motif containing 50
833	0.043	-1.41659	PPP1R9A	protein phosphatase 1 regulatory subunit 9A
834	0.0173	-1.41301	ST3GAL1	ST3 beta-galactoside alpha-2,3-sialyltransferase 1
835	0.00708	-1.4126	IQSEC2	IQ motif and Sec7 domain 2
836	0.0154	-1.41184	CHCHD5	coiled-coil-helix-coiled-coil-helix domain containing 5
837	0.0576	-1.41119	CBWD6	COBW domain containing 6
838	0.0208	-1.41063	PLXNA2	plexin A2
839	0.00866	-1.40812	PPP1R36	protein phosphatase 1 regulatory subunit 36
840	0.00701	-1.40615	IDH2	isocitrate dehydrogenase (NADP(+)) 2, mitochondrial
841	0.00424	-1.40591	DUSP15	dual specificity phosphatase 15
842	0.0414	-1.40403	NR3C2	nuclear receptor subfamily 3 group C member 2
843	0.017	-1.40238	ADPRHL1	ADP-ribosylhydrolase like 1
844	0.035	-1.40154	FAM129A	family with sequence similarity 129 member A
845	0.0171	-1.40003	UMOD	uromodulin
846	0.012	-1.39829	APC2	APC2, WNT signaling pathway regulator
847	0.0267	-1.39737	HBBP1	hemoglobin subunit beta pseudogene 1
848	0.0256	-1.39725	SLC31A1	solute carrier family 31 member 1
849	0.000303	-1.39512	AKR7L	aldo-keto reductase family 7 like (gene
850	0.02	-1.39432	MLYCD	malonyl-CoA decarboxylase
851	0.0587	-1.394	C8A	complement component 8 alpha subunit
852	0.00764	-1.3935	HIST1H4L	histone cluster 1, H4l
853	0.0596	-1.39213	LRP1B	LDL receptor related protein 1B
854	0.0297	-1.39101	ZSWIM5	zinc finger SWIM-type containing 5
855	0.0456	-1.38982	LOC100132147	uncharacterized LOC100132147
856	0.00739	-1.3896	ZYG11B	zyg-11 family member B, cell cycle regulator
857	0.0155	-1.38847	SPRY3	sprouty RTK signaling antagonist 3
858	0.0104	-1.38806	MIR22HG	MIR22 host gene
859	0.00295	-1.38764	SEC63	SEC63 homolog, protein translocation regulator
860	0.0104	-1.38661	LRP4	LDL receptor related protein 4
861	0.0291	-1.38576	MROH8	maestro heat like repeat family member 8
862	0.00332	-1.38413	LVRN	laeverin
863	0.0161	-1.38192	TMEM56	transmembrane protein 56
864	0.0421	-1.37957	HCN2	hyperpolarization activated cyclic nucleotide gated potassium channel 2
865	0.00215	-1.3781	PSMD6	proteasome 26S subunit, non-ATPase 6
866	0.00768	-1.37753	ATP8A1	ATPase phospholipid transporting 8A1
867	0.0478	-1.37711	MAATS1	MYCBP associated and testis expressed 1
868	0.0577	-1.37494	AP5B1	adaptor related protein complex 5 beta 1 subunit
869	0.0592	-1.37486	VAV3	vav guanine nucleotide exchange factor 3
870	0.00919	-1.37482	GGTLC2	gamma-glutamyltransferase light chain 2
871	0.0361	-1.37368	TCTE3	t-complex-associated-testis-expressed 3
872	0.0122	-1.37244	C22orf34	chromosome 22 open reading frame 34
873	0.0376	-1.37087	CPB2	carboxypeptidase B2
874	0.000157	-1.37005	FAM13A	family with sequence similarity 13 member A
875	0.0327	-1.36935	KCNJ11	potassium voltage-gated channel subfamily J member 11
876	0.0397	-1.36784	ZNF704	zinc finger protein 704
877	0.00456	-1.36472	KANSL1-AS1	KANSL1 antisense RNA 1
878	0.000193	-1.36378	FBXO25	F-box protein 25
879	0.0442	-1.36115	AGBL3	ATP
880	0.0475	-1.36052	SCD5	stearoyl-CoA desaturase 5
881	0.0338	-1.3602	RGS13	regulator of G-protein signaling 13
882	0.00887	-1.35895	FOXN1	forkhead box N1
883	0.00122	-1.35721	ACAA1	acetyl-CoA acyltransferase 1
884	0.058	-1.35664	TP53TG3	TP53 target 3
885	0.0156	-1.35586	C1orf115	chromosome 1 open reading frame 115
886	0.00958	-1.35448	CYP1A2	cytochrome P450 family 1 subfamily A member 2
887	0.0222	-1.35313	PTMS	parathymosin
888	0.0156	-1.35297	GKAP1	G kinase anchoring protein 1
889	0.0251	-1.35285	BPIFB2	BPI fold containing family B member 2
890	0.0184	-1.35231	GJD3	gap junction protein delta 3
891	0.0492	-1.35174	C6orf25	chromosome 6 open reading frame 25
892	0.000241	-1.34763	IDNK	IDNK, gluconokinase
893	0.0271	-1.34607	C14orf105	chromosome 14 open reading frame 105
894	0.0222	-1.34603	CNTD2	cyclin N-terminal domain containing 2
895	0.016	-1.34495	RAB40C	RAB40C, member RAS oncogene family
896	0.0119	-1.34426	SH3YL1	SH3 and SYLF domain containing 1
897	0.0203	-1.34357	RHOBTB3	Rho related BTB domain containing 3
898	0.0133	-1.34281	ACY3	aminoacylase 3
899	0.0278	-1.34234	PFKFB4	6-phosphofructo-2-kinase
900	0.051	-1.34163	ENPP1	ectonucleotide pyrophosphatase
901	0.0378	-1.34163	GPR37	G protein-coupled receptor 37
902	0.00341	-1.34132	C7orf43	chromosome 7 open reading frame 43
903	0.0493	-1.33844	TYMSOS	TYMS opposite strand
904	0.0266	-1.33795	INHBC	inhibin beta C subunit
905	0.00883	-1.33731	TECR	trans-2,3-enoyl-CoA reductase
906	0.0507	-1.33678	CKB	creatine kinase B
907	0.0142	-1.33629	PRSS56	protease, serine 56
908	0.0296	-1.33574	TMEM64	transmembrane protein 64
909	0.0339	-1.33418	SNHG18	small nucleolar RNA host gene 18
910	0.0453	-1.33388	SHANK2	SH3 and multiple ankyrin repeat domains 2
911	0.0109	-1.3304	UNC13D	unc-13 homolog D
912	0.00792	-1.3303	CHRNB1	cholinergic receptor nicotinic beta 1 subunit
913	0.0163	-1.3282	SLC39A8	solute carrier family 39 member 8
914	0.0254	-1.32555	NOMO1	NODAL modulator 1
915	0.00313	-1.32425	ALAD	aminolevulinate dehydratase
916	0.00128	-1.32359	GLTPD2	glycolipid transfer protein domain containing 2
917	0.0323	-1.32354	CDIP1	cell death inducing p53 target 1
918	0.0553	-1.32285	NPBWR1	neuropeptides B
919	0.00414	-1.32279	GPD1	glycerol-3-phosphate dehydrogenase 1
920	0.0277	-1.3211	MAGEA5	MAGE family member A5
921	0.0269	-1.32037	SSTR1	somatostatin receptor 1
922	0.0113	-1.31889	SSC4D	scavenger receptor cysteine rich family member with 4 domains
923	0.00219	-1.31789	HYKK	hydroxylysine kinase
924	0.00137	-1.3174	TMBIM6	transmembrane BAX inhibitor motif containing 6
925	0.0386	-1.31737	CXXC4	CXXC finger protein 4
926	0.0515	-1.31707	SLC22A9	solute carrier family 22 member 9
927	0.0516	-1.31703	PCDHB5	protocadherin beta 5
928	0.00318	-1.31693	RBKS	ribokinase
929	0.00558	-1.31174	TP73	tumor protein p73
930	0.013	-1.31141	LINC00886	long intergenic non-protein coding RNA 886
931	0.0149	-1.31031	POLRMT	RNA polymerase mitochondrial
932	0.0247	-1.30885	APLF	aprataxin and PNKP like factor
933	0.00765	-1.30822	ZNF33B	zinc finger protein 33B
934	0.00233	-1.30784	CRYL1	crystallin lambda 1
935	0.0122	-1.30698	ZNF544	zinc finger protein 544
936	0.0117	-1.3063	CIDEB	cell death-inducing DFFA-like effector b
937	0.0064	-1.30573	GDPD1	glycerophosphodiester phosphodiesterase domain containing 1
938	0.0573	-1.30483	ACOT12	acyl-CoA thioesterase 12
939	0.000877	-1.30379	CPEB3	cytoplasmic polyadenylation element binding protein 3
940	0.025	-1.30291	ARTN	artemin
941	0.031	-1.30287	UGT3A1	UDP glycosyltransferase family 3 member A1
942	0.0591	-1.30107	CDC14A	cell division cycle 14A
943	0.0115	-1.29968	OR6M1	olfactory receptor family 6 subfamily M member 1
944	0.00123	-1.2996	ECI2	enoyl-CoA delta isomerase 2
945	0.0194	-1.29896	MAB21L3	mab-21 like 3
946	0.0379	-1.29698	LIG4	DNA ligase 4
947	0.0156	-1.29696	PSMD5-AS1	PSMD5 antisense RNA 1 (head to head)
948	0.0486	-1.29612	GPSM3	G-protein signaling modulator 3
949	0.039	-1.29535	PRKAB2	protein kinase AMP-activated non-catalytic subunit beta 2
950	0.0267	-1.29426	MAPK8IP1	mitogen-activated protein kinase 8 interacting protein 1
951	0.00172	-1.29284	COMTD1	catechol-O-methyltransferase domain containing 1
952	0.00154	-1.29273	TIFA	TRAF interacting protein with forkhead associated domain
953	0.0416	-1.29113	PABPC4	poly(A) binding protein cytoplasmic 4
954	0.00416	-1.29036	SPDYE1	speedy
955	0.00455	-1.29028	GOLT1A	golgi transport 1A
956	0.00859	-1.28916	TBX10	T-box 10
957	0.023	-1.28862	CBR3	carbonyl reductase 3
958	0.0338	-1.28786	ZNF518B	zinc finger protein 518B
959	0.0157	-1.28769	CTAGE5	CTAGE family member 5, ER export factor
960	8.64e-05	-1.28763	ABHD16B	abhydrolase domain containing 16B
961	0.026	-1.28543	TNK2	tyrosine kinase non receptor 2
962	0.0225	-1.28354	MNX1	motor neuron and pancreas homeobox 1
963	0.0143	-1.28282	LINC01123	long intergenic non-protein coding RNA 1123
964	0.0432	-1.28223	FUT1	fucosyltransferase 1 (H blood group)
965	0.00135	-1.28218	ARPIN	actin-related protein 2
966	0.0239	-1.28101	PELI2	pellino E3 ubiquitin protein ligase family member 2
967	0.00668	-1.28097	ZC3HAV1L	zinc finger CCCH-type containing, antiviral 1 like
968	0.015	-1.28086	EEF1A1	eukaryotic translation elongation factor 1 alpha 1
969	0.0209	-1.28058	C14orf144	chromosome 14 open reading frame 144
970	0.0174	-1.27933	TOM1L1	target of myb1 like 1 membrane trafficking protein
971	0.0437	-1.27917	RAB3IP	RAB3A interacting protein
972	0.0569	-1.27907	FZD3	frizzled class receptor 3
973	0.0377	-1.27904	PLEKHH1	pleckstrin homology, MyTH4 and FERM domain containing H1
974	0.0234	-1.27796	ZFY	zinc finger protein, Y-linked
975	0.0349	-1.27586	SDK1	sidekick cell adhesion molecule 1
976	0.0497	-1.27526	TNRC6A	trinucleotide repeat containing 6A
977	0.00289	-1.27487	CEP70	centrosomal protein 70
978	0.0103	-1.27471	FASTKD1	FAST kinase domains 1
979	0.029	-1.27366	VPS26B	VPS26, retromer complex component B
980	0.0216	-1.27348	ZFYVE9	zinc finger FYVE-type containing 9
981	0.00401	-1.27299	CDH22	cadherin 22
982	0.0127	-1.27288	LOC643201	centrosomal protein 192kDa pseudogene
983	0.0503	-1.26844	CD84	CD84 molecule
984	0.0433	-1.2681	LRP10	LDL receptor related protein 10
985	0.00614	-1.2679	TTC38	tetratricopeptide repeat domain 38
986	0.0493	-1.26755	INO80D	INO80 complex subunit D
987	0.00222	-1.26755	TADA2B	transcriptional adaptor 2B
988	0.0364	-1.26663	DYM	dymeclin
989	0.0114	-1.26662	CIRBP	cold inducible RNA binding protein
990	0.0496	-1.26514	DNAH7	dynein axonemal heavy chain 7
991	0.0102	-1.26485	HADH	hydroxyacyl-CoA dehydrogenase
992	0.0462	-1.26418	MAN1A1	mannosidase alpha class 1A member 1
993	0.00382	-1.26413	FBXL4	F-box and leucine rich repeat protein 4
994	0.0479	-1.26305	FAM219A	family with sequence similarity 219 member A
995	0.0338	-1.26231	RPS4Y2	ribosomal protein S4, Y-linked 2
996	0.0196	-1.26163	CDC42EP1	CDC42 effector protein 1
997	0.0339	-1.25967	APOA4	apolipoprotein A4
998	0.0355	-1.25917	MOB3B	MOB kinase activator 3B
999	0.0445	-1.25863	CYP2E1	cytochrome P450 family 2 subfamily E member 1
1000	0.0135	-1.25857	PDCD4	programmed cell death 4 (neoplastic transformation inhibitor)
1001	0.000913	-1.25849	AUH	AU RNA binding methylglutaconyl-CoA hydratase
1002	0.052	-1.25829	RUNDC3B	RUN domain containing 3B
1003	0.0098	-1.25817	HELZ2	helicase with zinc finger 2
1004	0.00797	-1.25777	ZNF446	zinc finger protein 446
1005	0.0248	-1.25651	HMX1	H6 family homeobox 1
1006	0.007	-1.25512	ADD3-AS1	ADD3 antisense RNA 1
1007	0.00437	-1.25453	SIDT2	SID1 transmembrane family member 2
1008	0.0395	-1.25416	IQGAP2	IQ motif containing GTPase activating protein 2
1009	0.0401	-1.2536	RETNLB	resistin like beta
1010	0.0358	-1.25267	C2CD4B	C2 calcium dependent domain containing 4B
1011	0.039	-1.25227	MEFV	Mediterranean fever
1012	0.0424	-1.25139	SEMA6A	semaphorin 6A
1013	0.0164	-1.24952	RBM47	RNA binding motif protein 47
1014	0.0499	-1.24863	EPHX1	epoxide hydrolase 1
1015	0.0408	-1.24808	SNTB1	syntrophin beta 1
1016	0.0129	-1.24749	DHRS12	dehydrogenase
1017	0.00177	-1.24604	MOBP	myelin-associated oligodendrocyte basic protein
1018	0.000937	-1.24598	PEX7	peroxisomal biogenesis factor 7
1019	0.0432	-1.24358	FTCDNL1	formiminotransferase cyclodeaminase N-terminal like
1020	0.0231	-1.2415	HHEX	hematopoietically expressed homeobox
1021	0.052	-1.24104	FADS6	fatty acid desaturase 6
1022	0.0382	-1.24099	GH2	growth hormone 2
1023	0.00594	-1.23978	FOXH1	forkhead box H1
1024	0.00204	-1.23857	PGPEP1	pyroglutamyl-peptidase I
1025	0.00524	-1.23803	ADORA2A-AS1	ADORA2A antisense RNA 1
1026	0.00781	-1.2375	ANKRD46	ankyrin repeat domain 46
1027	0.00284	-1.23738	APPL1	adaptor protein, phosphotyrosine interacting with PH domain and leucine zipper 1
1028	0.044	-1.23601	RAP1GAP2	RAP1 GTPase activating protein 2
1029	0.0435	-1.23508	QPRT	quinolinate phosphoribosyltransferase
1030	0.0236	-1.23396	GPR155	G protein-coupled receptor 155
1031	0.00372	-1.23368	ACOX2	acyl-CoA oxidase 2
1032	0.0202	-1.23364	DCAF10	DDB1 and CUL4 associated factor 10
1033	0.0394	-1.23329	C10orf128	chromosome 10 open reading frame 128
1034	0.0204	-1.23253	AK9	adenylate kinase 9
1035	0.0124	-1.23127	MAP2K5	mitogen-activated protein kinase kinase 5
1036	0.0193	-1.23081	MTUS1	microtubule associated tumor suppressor 1
1037	0.00176	-1.23021	CYP4V2	cytochrome P450 family 4 subfamily V member 2
1038	0.0328	-1.22913	SGK2	SGK2, serine
1039	0.00501	-1.22892	SRSF8	serine and arginine rich splicing factor 8
1040	0.042	-1.22892	FAM63A	family with sequence similarity 63 member A
1041	0.0351	-1.2272	FAM189A2	family with sequence similarity 189 member A2
1042	0.0066	-1.22568	TM6SF2	transmembrane 6 superfamily member 2
1043	0.00319	-1.22532	UQCR10	ubiquinol-cytochrome c reductase, complex III subunit X
1044	0.0525	-1.22422	NEUROD2	neuronal differentiation 2
1045	0.0295	-1.2235	ADRA1D	adrenoceptor alpha 1D
1046	0.00165	-1.22284	GSE1	Gse1 coiled-coil protein
1047	0.0305	-1.2226	MTA1	metastasis associated 1
1048	0.0505	-1.22122	CGNL1	cingulin like 1
1049	0.0153	-1.22023	PRO1804	uncharacterized LOC100133319
1050	0.00682	-1.21884	VMAC	vimentin-type intermediate filament associated coiled-coil protein
1051	0.0102	-1.21769	CTAGE1	cutaneous T-cell lymphoma-associated antigen 1
1052	0.0333	-1.21767	STOX1	storkhead box 1
1053	0.0591	-1.21746	CAND1	cullin associated and neddylation dissociated 1
1054	0.04	-1.21624	AQP2	aquaporin 2
1055	0.0206	-1.21602	GGT3P	gamma-glutamyltransferase 3 pseudogene
1056	0.0192	-1.21435	F8	coagulation factor VIII
1057	0.0403	-1.21411	LGI3	leucine rich repeat LGI family member 3
1058	0.0159	-1.21334	RPL13	ribosomal protein L13
1059	0.0067	-1.21311	CYP4F30P	cytochrome P450 family 4 subfamily F member 30, pseudogene
1060	0.0258	-1.2098	KRT81	keratin 81
1061	0.0349	-1.20874	PSEN2	presenilin 2
1062	0.016	-1.20855	CDADC1	cytidine and dCMP deaminase domain containing 1
1063	0.000848	-1.20824	MPND	MPN domain containing
1064	0.00803	-1.20746	ALDH3A2	aldehyde dehydrogenase 3 family member A2
1065	0.00989	-1.20676	ZNF596	zinc finger protein 596
1066	0.0142	-1.20635	MPP1	membrane palmitoylated protein 1
1067	0.0339	-1.20499	KIAA1958	KIAA1958
1068	0.0365	-1.20358	SPPL3	signal peptide peptidase like 3
1069	0.0367	-1.20295	KRTAP1-3	keratin associated protein 1-3
1070	0.0215	-1.20209	PCCB	propionyl-CoA carboxylase beta subunit
1071	0.0288	-1.20185	PDXP	pyridoxal phosphatase
1072	0.0186	-1.20029	C20orf196	chromosome 20 open reading frame 196
1073	0.0179	-1.1997	FAAH2	fatty acid amide hydrolase 2
1074	0.0252	-1.19882	ACTR3C	ARP3 actin-related protein 3 homolog C
1075	0.0217	-1.19771	COQ8A	coenzyme Q8A
1076	0.0342	-1.19643	TM7SF3	transmembrane 7 superfamily member 3
1077	0.0136	-1.19574	CHRNA7	cholinergic receptor nicotinic alpha 7 subunit
1078	0.0117	-1.1947	LNX2	ligand of numb-protein X 2
1079	0.0206	-1.19413	ABHD12	abhydrolase domain containing 12
1080	0.037	-1.19392	CA7	carbonic anhydrase 7
1081	0.0238	-1.19365	B3GNT7	UDP-GlcNAc:betaGal beta-1,3-N-acetylglucosaminyltransferase 7
1082	0.0165	-1.1936	JADE1	jade family PHD finger 1
1083	0.0511	-1.19329	BEX5	brain expressed X-linked 5
1084	0.0219	-1.1928	CAT	catalase
1085	0.0143	-1.19238	FBXO17	F-box protein 17
1086	0.0385	-1.19107	POMC	proopiomelanocortin
1087	0.0495	-1.19043	ACSM2B	acyl-CoA synthetase medium-chain family member 2B
1088	0.0445	-1.18794	PLD1	phospholipase D1
1089	0.012	-1.18789	CDNF	cerebral dopamine neurotrophic factor
1090	0.0558	-1.18625	BAALC	brain and acute leukemia, cytoplasmic
1091	0.0591	-1.18583	CCAT1	colon cancer associated transcript 1 (non-protein coding)
1092	0.00497	-1.18578	KLF11	Kruppel like factor 11
1093	0.0526	-1.18576	MAP3K1	mitogen-activated protein kinase kinase kinase 1
1094	0.0484	-1.18538	NSUN7	NOP2
1095	0.00108	-1.185	HAGH	hydroxyacylglutathione hydrolase
1096	0.0348	-1.18404	GSTA4	glutathione S-transferase alpha 4
1097	0.0239	-1.18255	ACP2	acid phosphatase 2, lysosomal
1098	0.0171	-1.182	NYX	nyctalopin
1099	0.0308	-1.18032	CHRNA4	cholinergic receptor nicotinic alpha 4 subunit
1100	0.0407	-1.17977	C1QTNF9	C1q and tumor necrosis factor related protein 9
1101	0.0378	-1.17942	LNX1	ligand of numb-protein X 1
1102	0.0134	-1.17922	INSR	insulin receptor
1103	0.0032	-1.17681	NUDT7	nudix hydrolase 7
1104	0.0543	-1.1754	PRR21	proline rich 21
1105	0.00321	-1.17487	MOGAT3	monoacylglycerol O-acyltransferase 3
1106	0.0178	-1.17484	KMT2D	lysine methyltransferase 2D
1107	0.0407	-1.17309	PPARGC1A	PPARG coactivator 1 alpha
1108	0.0554	-1.17291	KRTAP13-1	keratin associated protein 13-1
1109	0.000191	-1.17266	ALDH6A1	aldehyde dehydrogenase 6 family member A1
1110	0.0191	-1.17265	OR4C15	olfactory receptor family 4 subfamily C member 15
1111	0.0545	-1.16942	OCRL	OCRL, inositol polyphosphate-5-phosphatase
1112	0.0414	-1.16839	GFRA4	GDNF family receptor alpha 4
1113	0.0503	-1.16704	NTM-AS1	NTM antisense RNA 1
1114	0.0185	-1.16612	H2AFV	H2A histone family member V
1115	0.0355	-1.16449	CEP68	centrosomal protein 68
1116	0.0037	-1.16258	ACO1	aconitase 1
1117	0.0487	-1.16179	RCOR2	REST corepressor 2
1118	0.0552	-1.16158	FAM135B	family with sequence similarity 135 member B
1119	0.023	-1.16141	TMEM175	transmembrane protein 175
1120	0.00954	-1.16126	SPEM1	spermatid maturation 1
1121	9.95e-05	-1.16039	KIF1C	kinesin family member 1C
1122	0.0222	-1.16032	TM7SF2	transmembrane 7 superfamily member 2
1123	0.00804	-1.15983	NR1D2	nuclear receptor subfamily 1 group D member 2
1124	0.0476	-1.15973	FAM134B	family with sequence similarity 134 member B
1125	0.0188	-1.15959	SYDE2	synapse defective Rho GTPase homolog 2
1126	0.011	-1.1586	C1orf158	chromosome 1 open reading frame 158
1127	0.0166	-1.15668	DECR1	2,4-dienoyl-CoA reductase 1, mitochondrial
1128	0.00493	-1.15523	IFT20	intraflagellar transport 20
1129	0.0369	-1.15521	SORD	sorbitol dehydrogenase
1130	0.0123	-1.15521	LRPAP1	LDL receptor related protein associated protein 1
1131	0.0105	-1.15499	CACTIN	cactin, spliceosome C complex subunit
1132	0.000321	-1.15483	ALG14	ALG14, UDP-N-acetylglucosaminyltransferase subunit
1133	0.025	-1.15478	ANKRD53	ankyrin repeat domain 53
1134	0.0119	-1.1538	NXPH4	neurexophilin 4
1135	0.0454	-1.15369	ANKRD20A5P	ankyrin repeat domain 20 family member A5, pseudogene
1136	0.0396	-1.15324	ZNF711	zinc finger protein 711
1137	0.0221	-1.15251	GP6	glycoprotein VI platelet
1138	0.0339	-1.15132	AMOTL1	angiomotin like 1
1139	0.0362	-1.15084	LOC100507537	uncharacterized LOC100507537
1140	0.00055	-1.14926	TMEM256	transmembrane protein 256
1141	0.000496	-1.14872	RPSAP36	ribosomal protein SA pseudogene 36
1142	0.023	-1.14807	RORA	RAR related orphan receptor A
1143	0.0175	-1.14806	EP300	E1A binding protein p300
1144	0.00093	-1.14804	ARHGAP18	Rho GTPase activating protein 18
1145	0.0174	-1.14769	PCMTD1	protein-L-isoaspartate (D-aspartate) O-methyltransferase domain containing 1
1146	0.0252	-1.14615	BEST4	bestrophin 4
1147	0.0215	-1.14563	CLEC4M	C-type lectin domain family 4 member M
1148	0.0237	-1.14461	PBX1	PBX homeobox 1
1149	0.026	-1.14408	SLC46A1	solute carrier family 46 member 1
1150	0.000376	-1.14408	CPT2	carnitine palmitoyltransferase 2
1151	0.0478	-1.14384	JAK3	Janus kinase 3
1152	0.0104	-1.14306	SNX2	sorting nexin 2
1153	0.0132	-1.1427	FAAH	fatty acid amide hydrolase
1154	0.0022	-1.14265	MTERF2	mitochondrial transcription termination factor 2
1155	0.017	-1.14264	PPM1A	protein phosphatase, Mg2+
1156	0.0426	-1.14112	DOC2B	double C2 domain beta
1157	0.0232	-1.1409	L3MBTL4	l(3)mbt-like 4 (Drosophila)
1158	0.0029	-1.1403	DMWD	dystrophia myotonica, WD repeat containing
1159	0.0557	-1.13974	KIF1A	kinesin family member 1A
1160	0.0414	-1.13961	FLJ30901	uncharacterized protein FLJ30901
1161	0.0442	-1.13807	LOC100506548	uncharacterized LOC100506548
1162	0.0478	-1.13691	KAT6B	lysine acetyltransferase 6B
1163	0.0492	-1.1363	IGHD	immunoglobulin heavy constant delta
1164	0.0153	-1.1343	ST6GALNAC4	ST6 N-acetylgalactosaminide alpha-2,6-sialyltransferase 4
1165	0.00247	-1.13363	STXBP5	syntaxin binding protein 5
1166	0.00321	-1.1336	POLR1D	RNA polymerase I subunit D
1167	0.0525	-1.13274	SLC1A4	solute carrier family 1 member 4
1168	0.055	-1.13268	RET	ret proto-oncogene
1169	0.0203	-1.13131	NT5C3B	5'-nucleotidase, cytosolic IIIB
1170	0.0132	-1.13052	GGACT	gamma-glutamylamine cyclotransferase
1171	0.0423	-1.12958	LPA	lipoprotein(a)
1172	0.0116	-1.12957	SESN1	sestrin 1
1173	0.016	-1.12872	PTPN3	protein tyrosine phosphatase, non-receptor type 3
1174	0.000744	-1.1283	HEBP1	heme binding protein 1
1175	0.0278	-1.12788	SMCR8	Smith-Magenis syndrome chromosome region, candidate 8
1176	0.00813	-1.12585	PUS10	pseudouridylate synthase 10
1177	0.0232	-1.12562	CNDP2	CNDP dipeptidase 2 (metallopeptidase M20 family)
1178	0.0218	-1.12547	LOC221272	uncharacterized LOC221272
1179	0.0347	-1.12528	METTL7A	methyltransferase like 7A
1180	0.0312	-1.12447	GLTSCR1	glioma tumor suppressor candidate region gene 1
1181	0.00765	-1.12381	CRBN	cereblon
1182	0.00307	-1.12334	SLC25A6	solute carrier family 25 member 6
1183	0.0112	-1.12323	ADAMTSL5	ADAMTS like 5
1184	0.00882	-1.12207	LOC100506472	uncharacterized LOC100506472
1185	0.0343	-1.12205	NPNT	nephronectin
1186	0.0418	-1.12038	OR2H1	olfactory receptor family 2 subfamily H member 1
1187	0.0354	-1.12014	IFNLR1	interferon lambda receptor 1
1188	0.0428	-1.11992	VPS37A	VPS37A, ESCRT-I subunit
1189	0.00453	-1.1195	ERBB2	erb-b2 receptor tyrosine kinase 2
1190	0.0414	-1.11922	SHISA9	shisa family member 9
1191	0.0503	-1.11851	PARD6A	par-6 family cell polarity regulator alpha
1192	0.0259	-1.11793	UBR5-AS1	UBR5 antisense RNA 1
1193	0.0116	-1.11727	GMCL1	germ cell-less, spermatogenesis associated 1
1194	0.00786	-1.1161	LOC439933	uncharacterized LOC439933
1195	0.0227	-1.11609	HBQ1	hemoglobin subunit theta 1
1196	0.0183	-1.11575	STOX2	storkhead box 2
1197	0.0164	-1.11555	RETSAT	retinol saturase
1198	0.00564	-1.11535	ACAA2	acetyl-CoA acyltransferase 2
1199	0.0282	-1.11409	GSTM3	glutathione S-transferase mu 3
1200	0.0401	-1.11194	PROSC	proline synthetase cotranscribed homolog (bacterial)
1201	0.000558	-1.11165	HSDL2	hydroxysteroid dehydrogenase like 2
1202	0.0269	-1.11162	OGFR	opioid growth factor receptor
1203	0.0574	-1.1096	ALPP	alkaline phosphatase, placental
1204	0.0564	-1.10789	SEMA3G	semaphorin 3G
1205	0.0468	-1.1078	FZD5	frizzled class receptor 5
1206	0.0109	-1.10748	ATP1A1	ATPase Na+
1207	0.00707	-1.10491	PPP1R11	protein phosphatase 1 regulatory inhibitor subunit 11
1208	0.0389	-1.10472	MIR17HG	miR-17-92a-1 cluster host gene
1209	0.0409	-1.10472	ANKEF1	ankyrin repeat and EF-hand domain containing 1
1210	0.0536	-1.10468	NECTIN1	nectin cell adhesion molecule 1
1211	0.00684	-1.10447	STRADB	STE20-related kinase adaptor beta
1212	0.00542	-1.1044	LRRC28	leucine rich repeat containing 28
1213	0.0267	-1.10383	VSIG10	V-set and immunoglobulin domain containing 10
1214	0.00528	-1.10205	ATP5A1	ATP synthase, H+ transporting, mitochondrial F1 complex, alpha subunit 1, cardiac muscle
1215	0.0256	-1.10193	SCT	secretin
1216	0.045	-1.10092	HOXA3	homeobox A3
1217	0.0409	-1.10054	CLDND2	claudin domain containing 2
1218	0.0177	-1.10045	GPR156	G protein-coupled receptor 156
1219	0.0359	-1.10029	EHHADH	enoyl-CoA, hydratase
1220	0.0233	-1.10015	ITPR2	inositol 1,4,5-trisphosphate receptor type 2
1221	0.0375	-1.09997	ACTR3BP2	ACTR3B pseudogene 2
1222	0.0442	-1.09858	ESPN	espin
1223	0.00839	-1.09839	MAN1A2	mannosidase alpha class 1A member 2
1224	0.0395	-1.09812	NR5A1	nuclear receptor subfamily 5 group A member 1
1225	0.0029	-1.09766	CREB3L3	cAMP responsive element binding protein 3 like 3
1226	0.0358	-1.09738	TAS2R31	taste 2 receptor member 31
1227	0.00553	-1.09738	RPL29P2	ribosomal protein L29 pseudogene 2
1228	0.0353	-1.09708	TTC31	tetratricopeptide repeat domain 31
1229	0.0205	-1.0961	CREB3L1	cAMP responsive element binding protein 3 like 1
1230	0.00832	-1.09488	KCNK7	potassium two pore domain channel subfamily K member 7
1231	0.0195	-1.0945	CYC1	cytochrome c1
1232	0.000388	-1.09343	1900-01-03	mitochondrial amidoxime reducing component 2
1233	0.0415	-1.0923	RRBP1	ribosome binding protein 1
1234	0.0058	-1.09214	ALOX15	arachidonate 15-lipoxygenase
1235	0.00406	-1.09188	ACOX1	acyl-CoA oxidase 1
1236	0.00364	-1.09147	PGM1	phosphoglucomutase 1
1237	0.0523	-1.0909	KIAA1549	KIAA1549
1238	0.0225	-1.09063	TMIGD2	transmembrane and immunoglobulin domain containing 2
1239	0.000514	-1.08763	NCSTN	nicastrin
1240	0.0102	-1.08652	TP53INP1	tumor protein p53 inducible nuclear protein 1
1241	0.0369	-1.0856	LMF2	lipase maturation factor 2
1242	0.00682	-1.08476	CLN8	ceroid-lipofuscinosis, neuronal 8
1243	0.00758	-1.08451	DNAJC28	DnaJ heat shock protein family (Hsp40) member C28
1244	0.00865	-1.08444	RTP5	receptor transporter protein 5 (putative)
1245	0.0551	-1.08428	RRAGD	Ras related GTP binding D
1246	0.0234	-1.08421	INPP5J	inositol polyphosphate-5-phosphatase J
1247	0.0458	-1.08387	NMNAT3	nicotinamide nucleotide adenylyltransferase 3
1248	0.0295	-1.0836	ZNF395	zinc finger protein 395
1249	0.0377	-1.0832	B3GNT6	UDP-GlcNAc:betaGal beta-1,3-N-acetylglucosaminyltransferase 6
1250	0.0377	-1.08268	MKNK2	MAP kinase interacting serine
1251	0.0491	-1.08177	LARGE2	LARGE xylosyl- and glucuronyltransferase 2
1252	0.0584	-1.08087	BCLAF1	BCL2 associated transcription factor 1
1253	0.00743	-1.08085	ZNF189	zinc finger protein 189
1254	0.014	-1.08055	FGF7P6	fibroblast growth factor 7 pseudogene 6
1255	0.0303	-1.08033	ZMIZ1	zinc finger MIZ-type containing 1
1256	0.0234	-1.07999	PTP4A1	protein tyrosine phosphatase type IVA, member 1
1257	0.0247	-1.0794	RAMP1	receptor activity modifying protein 1
1258	0.0119	-1.07777	SATB1	SATB homeobox 1
1259	0.0249	-1.07735	RHOU	ras homolog family member U
1260	0.0131	-1.07593	RPL22	ribosomal protein L22
1261	0.000552	-1.07358	MAN2A1	mannosidase alpha class 2A member 1
1262	0.0164	-1.07312	SERPINB1	serpin family B member 1
1263	0.0589	-1.07242	CA1	carbonic anhydrase 1
1264	0.0314	-1.06965	BMS1P6	BMS1, ribosome biogenesis factor pseudogene 6
1265	0.0102	-1.06773	TMEM8A	transmembrane protein 8A
1266	0.047	-1.06709	LOC105379239	uncharacterized LOC105379239
1267	0.0289	-1.06565	ZC2HC1C	zinc finger C2HC-type containing 1C
1268	0.0594	-1.06385	PLCB1	phospholipase C beta 1
1269	0.0357	-1.06217	GK	glycerol kinase
1270	0.0389	-1.06186	FBXW4	F-box and WD repeat domain containing 4
1271	0.00665	-1.06043	CHID1	chitinase domain containing 1
1272	0.00202	-1.05982	BPHL	biphenyl hydrolase like
1273	0.00883	-1.05949	PPP2R2D	protein phosphatase 2 regulatory subunit Bdelta
1274	0.0596	-1.05891	KRTAP4-5	keratin associated protein 4-5
1275	0.032	-1.05789	LGR4	leucine rich repeat containing G protein-coupled receptor 4
1276	0.00949	-1.05788	T	T brachyury transcription factor
1277	0.00662	-1.05631	MIA3	MIA family member 3, ER export factor
1278	0.0208	-1.05352	NDUFA10	NADH:ubiquinone oxidoreductase subunit A10
1279	0.00446	-1.05053	EIF2AK3	eukaryotic translation initiation factor 2 alpha kinase 3
1280	0.00532	-1.04924	FRAT2	frequently rearranged in advanced T-cell lymphomas 2
1281	0.0194	-1.04869	RAVER2	ribonucleoprotein, PTB binding 2
1282	0.0387	-1.04835	LRMP	lymphoid restricted membrane protein
1283	0.025	-1.04823	LEAP2	liver enriched antimicrobial peptide 2
1284	0.0507	-1.04814	PNPLA5	patatin like phospholipase domain containing 5
1285	0.00409	-1.04809	TMLHE	trimethyllysine hydroxylase, epsilon
1286	0.0223	-1.04633	LINC00909	long intergenic non-protein coding RNA 909
1287	0.0573	-1.04573	FBP1	fructose-bisphosphatase 1
1288	0.00485	-1.04548	HSD17B8	hydroxysteroid 17-beta dehydrogenase 8
1289	0.0379	-1.04452	MYH14	myosin, heavy chain 14, non-muscle
1290	0.000672	-1.04405	CIB2	calcium and integrin binding family member 2
1291	0.00322	-1.04373	VPS51	VPS51, GARP complex subunit
1292	0.0113	-1.04336	RAD17	RAD17 checkpoint clamp loader component
1293	0.0058	-1.04161	FOXO4	forkhead box O4
1294	0.0185	-1.04065	GOLGA4	golgin A4
1295	0.0291	-1.04011	GFI1	growth factor independent 1 transcriptional repressor
1296	0.00276	-1.03989	AGA	aspartylglucosaminidase
1297	0.000462	-1.03943	RPSA	ribosomal protein SA
1298	0.00243	-1.03902	EIF3A	eukaryotic translation initiation factor 3 subunit A
1299	0.0525	-1.03803	NR1I3	nuclear receptor subfamily 1 group I member 3
1300	0.0155	-1.03771	ATP5SL	ATP5S like
1301	0.0355	-1.03662	ACTR3B	ARP3 actin related protein 3 homolog B
1302	0.0519	-1.03561	ZC3H8	zinc finger CCCH-type containing 8
1303	0.0114	-1.03513	LOC389765	kinesin family member 27 pseudogene
1304	0.0182	-1.03394	DLL1	delta like canonical Notch ligand 1
1305	0.0174	-1.03348	MALAT1	metastasis associated lung adenocarcinoma transcript 1 (non-protein coding)
1306	0.00169	-1.03315	PLA2G12A	phospholipase A2 group XIIA
1307	0.0237	-1.03315	AK3	adenylate kinase 3
1308	0.0497	-1.0315	CCND2	cyclin D2
1309	0.0108	-1.03147	KRTAP5-9	keratin associated protein 5-9
1310	0.0285	-1.03009	TATDN1	TatD DNase domain containing 1
1311	0.0314	-1.02951	TSSK4	testis specific serine kinase 4
1312	0.0211	-1.02833	MCFD2	multiple coagulation factor deficiency 2
1313	0.00493	-1.02816	LINC00526	long intergenic non-protein coding RNA 526
1314	0.0114	-1.02796	PDK2	pyruvate dehydrogenase kinase 2
1315	0.00104	-1.02766	ANK3	ankyrin 3, node of Ranvier (ankyrin G)
1316	0.0372	-1.02741	FAM83F	family with sequence similarity 83 member F
1317	0.0266	-1.0274	XKR6	XK related 6
1318	0.057	-1.02734	KRTAP2-1	keratin associated protein 2-1
1319	0.0393	-1.02646	C8orf4	chromosome 8 open reading frame 4
1320	0.00488	-1.02622	DANCR	differentiation antagonizing non-protein coding RNA
1321	0.0152	-1.0247	CCNC	cyclin C
1322	0.0424	-1.02254	STX17-AS1	STX17 antisense RNA 1
1323	0.0341	-1.02232	GSTM1	glutathione S-transferase mu 1
1324	0.00969	-1.02204	SIK2	salt inducible kinase 2
1325	0.0308	-1.01819	DCAF4	DDB1 and CUL4 associated factor 4
1326	0.0093	-1.01794	PTGR2	prostaglandin reductase 2
1327	0.0288	-1.01785	PLPP5	phospholipid phosphatase 5
1328	0.00715	-1.01737	EIF4B	eukaryotic translation initiation factor 4B
1329	0.0537	-1.01585	CSDC2	cold shock domain containing C2
1330	0.0106	-1.01563	SERPINB6	serpin family B member 6
1331	0.0563	-1.01518	FBXL19	F-box and leucine rich repeat protein 19
1332	0.0551	-1.01509	LOC105379426	ankyrin repeat domain-containing protein 20A2
1333	0.0279	-1.01413	C11orf72	chromosome 11 open reading frame 72
1334	0.0113	-1.0137	TTC17	tetratricopeptide repeat domain 17
1335	0.0011	-1.01307	XPNPEP1	X-prolyl aminopeptidase 1
1336	0.0341	-1.01237	CCDC171	coiled-coil domain containing 171
1337	0.0107	-1.01165	SGMS1	sphingomyelin synthase 1
1338	0.0194	-1.01052	LYRM9	LYR motif containing 9
1339	0.00891	-1.01027	PPARA	peroxisome proliferator activated receptor alpha
1340	0.00226	-1.01021	HACL1	2-hydroxyacyl-CoA lyase 1
1341	0.0485	-1.00982	FITM1	fat storage inducing transmembrane protein 1
1342	0.0109	-1.00805	PPP6R1	protein phosphatase 6 regulatory subunit 1
1343	0.0276	-1.00767	SPINK7	serine peptidase inhibitor, Kazal type 7 (putative)
1344	0.00328	-1.00712	MFRP	membrane frizzled-related protein
1345	0.0181	-1.00694	CINP	cyclin dependent kinase 2 interacting protein
1346	0.00235	-1.00682	LOC286161	uncharacterized LOC286161
1347	0.0207	-1.00673	ZNF75A	zinc finger protein 75a
1348	0.0252	-1.00627	GABARAPL1	GABA type A receptor associated protein like 1
1349	0.00431	-1.00587	CPEB4	cytoplasmic polyadenylation element binding protein 4
1350	0.0313	-1.00405	KALRN	kalirin, RhoGEF kinase
1351	0.00275	-1.00222	SLC25A37	solute carrier family 25 member 37
1352	0.0351	-1.00146	CCDC91	coiled-coil domain containing 91
1353	0.0168	-1.00112	EIF3F	eukaryotic translation initiation factor 3 subunit F
1354	0.0272	-1.00062	TIAM1	T-cell lymphoma invasion and metastasis 1
1355	0.011	-1.00016	C11orf54	chromosome 11 open reading frame 54
1356	0.0113	-1.00004	LOC729732	uncharacterized LOC729732

## Sheet: Up-female
NO	P.Value	logFC	Gene.symbol	Gene.title
1	0.0507	7.14	DEFA6	defensin alpha 6
2	0.037	6.26	MSMB	microseminoprotein beta
3	3.65e-07	5.31	CXCL10	C-X-C motif chemokine ligand 10
4	0.0005	5.16	CCDC185	coiled-coil domain containing 185
5	0.0102	5.04	ABCB5	ATP binding cassette subfamily B member 5
6	0.00209	5.01	UHRF1BP1	UHRF1 binding protein 1
7	0.00237	4.99	TBX1	T-box 1
8	0.000692	4.91	CSE1L-AS1	CSE1L antisense RNA 1
9	0.00277	4.82	LOC101928185	uncharacterized LOC101928185
10	0.00298	4.76	TNS4	tensin 4
11	0.00391	4.74	SEMG2	semenogelin II
12	0.00277	4.7	FSCB	fibrous sheath CABYR binding protein
13	0.000122	4.66	HOXA11-AS	HOXA11 antisense RNA
14	0.0215	4.66	KLK8	kallikrein related peptidase 8
15	0.0137	4.62	SLC4A1	solute carrier family 4 member 1 (Diego blood group)
16	0.00275	4.59	S100P	S100 calcium binding protein P
17	0.00133	4.57	HMGCS2	3-hydroxy-3-methylglutaryl-CoA synthase 2
18	0.0163	4.39	ELAVL4	ELAV like neuron-specific RNA binding protein 4
19	0.00565	4.37	NEUROD6	neuronal differentiation 6
20	3.41e-05	4.28	IRX5	iroquois homeobox 5
21	0.00439	4.28	SLC26A9	solute carrier family 26 member 9
22	0.0181	4.25	LINC00264	long intergenic non-protein coding RNA 264
23	3.88e-05	4.2	PITX1	paired like homeodomain 1
24	0.0425	4.19	C10orf71-AS1	C10orf71 antisense RNA 1
25	0.0374	4.17	FAM24A	family with sequence similarity 24 member A
26	0.00493	4.15	HIST1H2BA	histone cluster 1, H2ba
27	0.00428	4.08	MIA	melanoma inhibitory activity
28	0.0509	4.08	OR2H1	olfactory receptor family 2 subfamily H member 1
29	0.0218	4.01	LHFPL1	lipoma HMGIC fusion partner-like 1
30	0.00964	4	LMO7DN	LMO7 downstream neighbor
31	0.00302	4	NR1I2	nuclear receptor subfamily 1 group I member 2
32	0.0228	3.96	CA6	carbonic anhydrase 6
33	0.0231	3.94	LDHAL6A	lactate dehydrogenase A like 6A
34	0.00912	3.92	KYNU	kynureninase
35	0.00312	3.87	AXDND1	axonemal dynein light chain domain containing 1
36	0.00534	3.87	TFF2	trefoil factor 2
37	0.00725	3.85	AFAP1-AS1	AFAP1 antisense RNA 1
38	2.52e-06	3.85	KRT25	keratin 25
39	0.00135	3.83	PSCA	prostate stem cell antigen
40	0.00331	3.78	C11orf88	chromosome 11 open reading frame 88
41	0.00232	3.78	RS1	retinoschisin 1
42	0.00136	3.75	C4orf45	chromosome 4 open reading frame 45
43	0.00798	3.75	LEMD1	LEM domain containing 1
44	0.00135	3.74	CROCCP3	ciliary rootlet coiled-coil, rootletin pseudogene 3
45	0.00304	3.72	FOXR1	forkhead box R1
46	0.0104	3.71	CT83	cancer
47	0.000151	3.69	RGMA	repulsive guidance molecule family member a
48	0.0121	3.68	SPEF1	sperm flagellar 1
49	0.057	3.66	ATXN3L	ataxin 3 like
50	0.00931	3.66	NPSR1	neuropeptide S receptor 1
51	0.0292	3.66	PCDH15	protocadherin related 15
52	0.0101	3.64	MEN1	menin 1
53	0.0405	3.63	CLCA1	chloride channel accessory 1
54	0.00311	3.63	GABRA2	gamma-aminobutyric acid type A receptor alpha2 subunit
55	0.00417	3.61	DPCR1	diffuse panbronchiolitis critical region 1
56	0.0307	3.6	LOC400943	uncharacterized LOC400943
57	0.0345	3.58	CEACAM5	carcinoembryonic antigen related cell adhesion molecule 5
58	0.00462	3.54	TDRD10	tudor domain containing 10
59	0.0166	3.54	WISP3	WNT1 inducible signaling pathway protein 3
60	0.00337	3.53	NPHS2	NPHS2, podocin
61	0.00942	3.47	GPR87	G protein-coupled receptor 87
62	0.0196	3.46	CYP19A1	cytochrome P450 family 19 subfamily A member 1
63	0.0328	3.45	OSBPL11	oxysterol binding protein like 11
64	0.0433	3.43	ZCCHC13	zinc finger CCHC-type containing 13
65	0.0017	3.37	ZG16B	zymogen granule protein 16B
66	0.0383	3.35	CLIP1-AS1	CLIP1 antisense RNA 1
67	0.0381	3.35	LINC01580	long intergenic non-protein coding RNA 1580
68	0.0381	3.35	LOC105369486	uncharacterized LOC105369486
69	0.00173	3.35	TMEM139	transmembrane protein 139
70	0.0162	3.33	SLC13A5	solute carrier family 13 member 5
71	0.0121	3.32	OPRK1	opioid receptor kappa 1
72	0.0273	3.32	SULT2A1	sulfotransferase family 2A member 1
73	0.00786	3.3	TEX28	testis expressed 28
74	0.00431	3.29	ANK1	ankyrin 1
75	0.0505	3.29	OR2C3	olfactory receptor family 2 subfamily C member 3
76	0.0392	3.28	NMU	neuromedin U
77	0.0112	3.28	UGT1A6	UDP glucuronosyltransferase family 1 member A6
78	0.00194	3.26	SERPINB5	serpin family B member 5
79	0.0143	3.24	SLC14A1	solute carrier family 14 member 1 (Kidd blood group)
80	0.000296	3.22	MUC22	mucin 22
81	0.0442	3.19	SPRR1A	small proline rich protein 1A
82	0.0117	3.18	HAP1	huntingtin associated protein 1
83	0.0111	3.17	ALDH3A1	aldehyde dehydrogenase 3 family member A1
84	0.0544	3.16	CRCT1	cysteine rich C-terminal 1
85	0.0154	3.16	LOC105376351	uncharacterized LOC105376351
86	0.0054	3.16	THEG	theg spermatid protein
87	0.00458	3.16	VSIG1	V-set and immunoglobulin domain containing 1
88	0.0147	3.15	ANHX	anomalous homeobox
89	0.0209	3.15	C9orf153	chromosome 9 open reading frame 153
90	0.0218	3.15	FAM9A	family with sequence similarity 9 member A
91	0.00135	3.15	PAGE4	PAGE family member 4
92	0.0226	3.12	LINC00521	long intergenic non-protein coding RNA 521
93	0.00258	3.09	MIR210HG	MIR210 host gene
94	0.0115	3.08	KLK6	kallikrein related peptidase 6
95	0.0319	3.07	SULT1E1	sulfotransferase family 1E member 1
96	0.00549	3.02	GNG13	G protein subunit gamma 13
97	0.0581	3.02	HOXD4	homeobox D4
98	0.0224	2.99	RIMS2	regulating synaptic membrane exocytosis 2
99	0.0151	2.99	TRIM53AP	tripartite motif containing 53A, pseudogene
100	0.003	2.99	TRPA1	transient receptor potential cation channel subfamily A member 1
101	0.0475	2.98	MASP1	mannan binding lectin serine peptidase 1
102	0.00439	2.97	SULT1C2	sulfotransferase family 1C member 2
103	0.0157	2.96	CTSE	cathepsin E
104	0.0224	2.96	TMPRSS4	transmembrane protease, serine 4
105	0.0563	2.95	ANXA10	annexin A10
106	0.0521	2.95	PGC	progastricsin
107	0.0318	2.95	PPP3R2	protein phosphatase 3 regulatory subunit B, beta
108	0.0409	2.91	SLC7A13	solute carrier family 7 member 13
109	0.0122	2.91	WFDC10B	WAP four-disulfide core domain 10B
110	0.00418	2.9	POTEC	POTE ankyrin domain family member C
111	0.0109	2.9	STPG2	sperm tail PG-rich repeat containing 2
112	0.0224	2.89	AADAC	arylacetamide deacetylase
113	0.0581	2.89	ADCY8	adenylate cyclase 8
114	0.000236	2.89	C5orf64	chromosome 5 open reading frame 64
115	0.00812	2.89	FAM3D	family with sequence similarity 3 member D
116	0.05	2.89	LRRC31	leucine rich repeat containing 31
117	0.0565	2.89	SPRR1B	small proline rich protein 1B
118	0.0042	2.89	WNT8A	Wnt family member 8A
119	0.00998	2.88	CAPN9	calpain 9
120	0.0129	2.87	CALHM3	calcium homeostasis modulator 3
121	0.0355	2.87	FGF6	fibroblast growth factor 6
122	0.0538	2.86	CCK	cholecystokinin
123	0.0138	2.86	UGT1A8	UDP glucuronosyltransferase family 1 member A8
124	0.00508	2.85	NKAIN2	Na+
125	0.0105	2.84	CAPN8	calpain 8
126	0.00404	2.84	HIST2H3A	histone cluster 2, H3a
127	0.00141	2.83	AQP6	aquaporin 6
128	0.00752	2.83	FAM83A	family with sequence similarity 83 member A
129	0.0522	2.83	PDE6H	phosphodiesterase 6H
130	0.0107	2.83	PTK6	protein tyrosine kinase 6
131	0.00199	2.82	TRIM29	tripartite motif containing 29
132	0.0408	2.81	NTSR1	neurotensin receptor 1 (high affinity)
133	0.00312	2.8	TCF23	transcription factor 23
134	0.0312	2.79	GNGT1	G protein subunit gamma transducin 1
135	0.0303	2.79	PRAME	preferentially expressed antigen in melanoma
136	0.0453	2.78	CPNE6	copine 6
137	0.0298	2.78	MLN	motilin
138	0.0273	2.78	SPANXN3	SPANX family member N3
139	0.0366	2.78	TEX36	testis expressed 36
140	0.0292	2.77	CENPL	centromere protein L
141	0.0242	2.77	KCNA1	potassium voltage-gated channel subfamily A member 1
142	0.00125	2.77	TRAF7	TNF receptor associated factor 7
143	0.00202	2.76	MAGEB1	MAGE family member B1
144	0.0324	2.74	C3orf36	chromosome 3 open reading frame 36
145	0.0195	2.74	GABRP	gamma-aminobutyric acid type A receptor pi subunit
146	0.0248	2.73	DCTN1	dynactin subunit 1
147	0.0137	2.73	ROS1	ROS proto-oncogene 1, receptor tyrosine kinase
148	0.026	2.72	AMELX	amelogenin, X-linked
149	0.00255	2.72	C22orf31	chromosome 22 open reading frame 31
150	0.0337	2.72	MYOZ3	myozenin 3
151	0.00485	2.72	S100A2	S100 calcium binding protein A2
152	0.00447	2.71	DNAH6	dynein axonemal heavy chain 6
153	0.00717	2.71	KRT16P3	keratin 16 pseudogene 3
154	0.0135	2.71	TBX15	T-box 15
155	0.0305	2.71	TFF1	trefoil factor 1
156	0.00506	2.7	ATG9B	autophagy related 9B
157	0.0257	2.7	DEFB119	defensin beta 119
158	0.00688	2.7	NODAL	nodal growth differentiation factor
159	0.0114	2.69	BCAS1	breast carcinoma amplified sequence 1
160	0.00505	2.69	HNF4A	hepatocyte nuclear factor 4 alpha
161	0.00609	2.69	POTEB3	POTE ankyrin domain family member B3
162	0.0161	2.69	VSTM4	V-set and transmembrane domain containing 4
163	0.0336	2.68	LOC101060524	D(1B) dopamine receptor-like
164	0.00536	2.67	CASC2	cancer susceptibility candidate 2 (non-protein coding)
165	0.00231	2.67	KRTAP1-1	keratin associated protein 1-1
166	0.0195	2.67	LINC00896	long intergenic non-protein coding RNA 896
167	0.0295	2.66	KRTAP5-AS1	KRTAP5-1
168	0.0195	2.66	LOC100506253	uncharacterized LOC100506253
169	0.0307	2.65	KLHL30-AS1	KLHL30 antisense RNA 1
170	0.0438	2.65	SPINK13	serine peptidase inhibitor, Kazal type 13 (putative)
171	0.0419	2.65	WNK3	WNK lysine deficient protein kinase 3
172	0.0325	2.64	CXCL17	C-X-C motif chemokine ligand 17
173	0.00614	2.64	DLX3	distal-less homeobox 3
174	0.00323	2.63	AFF3	AF4
175	0.0484	2.63	COL27A1	collagen type XXVII alpha 1 chain
176	0.0166	2.63	GKN1	gastrokine 1
177	0.0436	2.63	HOXB9	homeobox B9
178	9.79e-05	2.63	SPDEF	SAM pointed domain containing ETS transcription factor
179	0.0013	2.63	THAP9-AS1	THAP9 antisense RNA 1
180	0.0534	2.63	TPH1	tryptophan hydroxylase 1
181	0.0115	2.62	MSX2	msh homeobox 2
182	0.0128	2.61	CALB2	calbindin 2
183	0.00655	2.6	DICER1-AS1	DICER1 antisense RNA 1
184	0.000543	2.59	LGR5	leucine rich repeat containing G protein-coupled receptor 5
185	0.00307	2.58	MUC3	intestinal mucin-like
186	0.00237	2.57	PRDM13	PR
187	0.00332	2.57	RAB3B	RAB3B, member RAS oncogene family
188	0.0259	2.57	SCEL	sciellin
189	0.0354	2.57	SFTPA2	surfactant protein A2
190	0.0168	2.57	SLC6A14	solute carrier family 6 member 14
191	0.0139	2.57	ZNRF4	zinc and ring finger 4
192	0.0273	2.56	CDH16	cadherin 16
193	0.0596	2.55	IL24	interleukin 24
194	0.00764	2.54	FAM25A	family with sequence similarity 25 member A
195	0.0326	2.54	PLA2G2F	phospholipase A2 group IIF
196	0.0052	2.54	TANC2	tetratricopeptide repeat, ankyrin repeat and coiled-coil containing 2
197	0.00254	2.53	LOC101929172	uncharacterized LOC101929172
198	0.0361	2.53	RHD	Rh blood group D antigen
199	0.00138	2.53	SLC9B1	solute carrier family 9 member B1
200	0.0347	2.53	TCAM1P	testicular cell adhesion molecule 1, pseudogene
201	0.04	2.52	AMZ2P1	archaelysin family metallopeptidase 2 pseudogene 1
202	0.0388	2.52	FBP2	fructose-bisphosphatase 2
203	0.0114	2.52	KCNE1	potassium voltage-gated channel subfamily E regulatory subunit 1
204	0.00761	2.51	LINC00491	long intergenic non-protein coding RNA 491
205	0.0354	2.51	MUC16	mucin 16, cell surface associated
206	0.04	2.51	OLIG2	oligodendrocyte lineage transcription factor 2
207	0.00986	2.51	PLA2G10	phospholipase A2 group X
208	0.000632	2.5	AQP2	aquaporin 2
209	0.0575	2.49	GMCL1P1	germ cell-less, spermatogenesis associated 1 pseudogene 1
210	0.0335	2.49	LOC284344	uncharacterized LOC284344
211	0.0111	2.49	PAQR9	progestin and adipoQ receptor family member 9
212	0.00162	2.48	HS6ST2	heparan sulfate 6-O-sulfotransferase 2
213	0.00752	2.48	PRUNE2	prune homolog 2
214	0.00626	2.48	SFTPA1	surfactant protein A1
215	0.0439	2.47	MKL2	MKL1
216	0.00355	2.47	SLC35E4	solute carrier family 35 member E4
217	0.00664	2.47	SMCHD1	structural maintenance of chromosomes flexible hinge domain containing 1
218	0.0151	2.46	CXCL5	C-X-C motif chemokine ligand 5
219	0.00486	2.46	DUOXA1	dual oxidase maturation factor 1
220	0.00503	2.46	EPS8L1	EPS8 like 1
221	0.025	2.46	KIAA1161	KIAA1161
222	0.0166	2.46	PSG11	pregnancy specific beta-1-glycoprotein 11
223	0.0369	2.46	SMYD1	SET and MYND domain containing 1
224	4.83e-05	2.45	RASAL1	RAS protein activator like 1
225	0.004	2.44	DFFB	DNA fragmentation factor subunit beta
226	0.0219	2.44	GUCY1B2	guanylate cyclase 1 soluble subunit beta 2 (pseudogene)
227	0.028	2.44	GYG2	glycogenin 2
228	0.0044	2.44	XAGE5	X antigen family member 5
229	0.00558	2.43	CA14	carbonic anhydrase 14
230	0.00625	2.43	CKLF	chemokine like factor
231	0.00613	2.43	ERVW-1	endogenous retrovirus group W member 1
232	0.0185	2.43	LOC105371586	uncharacterized LOC105371586
233	0.00364	2.43	SRMS	src-related kinase lacking C-terminal regulatory tyrosine and N-terminal myristylation sites
234	0.0298	2.42	EGFR-AS1	EGFR antisense RNA 1
235	0.0535	2.42	GOLGA8F	golgin A8 family member F
236	0.0218	2.42	HYAL4	hyaluronoglucosaminidase 4
237	0.0368	2.42	ITGAD	integrin subunit alpha D
238	0.027	2.42	OMG	oligodendrocyte myelin glycoprotein
239	0.0218	2.42	TRIM3	tripartite motif containing 3
240	0.0452	2.42	WIF1	WNT inhibitory factor 1
241	0.0164	2.41	CACNG6	calcium voltage-gated channel auxiliary subunit gamma 6
242	0.0273	2.41	CXorf51A	chromosome X open reading frame 51A
243	0.0487	2.41	LBX1	ladybird homeobox 1
244	0.0393	2.4	ABHD10	abhydrolase domain containing 10
245	0.0236	2.4	CASC11	cancer susceptibility candidate 11 (non-protein coding)
246	0.00692	2.4	HOXC4	homeobox C4
247	0.0393	2.39	C10orf126	chromosome 10 open reading frame 126
248	0.0495	2.39	ELOVL2-AS1	ELOVL2 antisense RNA 1
249	0.00923	2.39	TRIM49	tripartite motif containing 49
250	0.00445	2.38	TMC7	transmembrane channel like 7
251	0.0429	2.37	DQX1	DEAQ-box RNA dependent ATPase 1
252	0.00632	2.37	FIBCD1	fibrinogen C domain containing 1
253	0.0103	2.37	LY6G5C	lymphocyte antigen 6 complex, locus G5C
254	0.00518	2.36	MUC5AC	mucin 5AC, oligomeric mucus
255	0.0314	2.35	APOF	apolipoprotein F
256	0.0288	2.35	FAM150A	family with sequence similarity 150 member A
257	0.0395	2.35	JAKMIP3	Janus kinase and microtubule interacting protein 3
258	0.0102	2.34	KCNN4	potassium calcium-activated channel subfamily N member 4
259	0.0307	2.34	SEC14L3	SEC14 like lipid binding 3
260	0.0534	2.34	SLC41A1	solute carrier family 41 member 1
261	0.0433	2.34	SLIT1-AS1	SLIT1 antisense RNA 1
262	0.0449	2.34	TBX4	T-box 4
263	0.0286	2.34	ZNF208	zinc finger protein 208
264	0.00875	2.33	LY6K	lymphocyte antigen 6 complex, locus K
265	0.00403	2.33	PCDHB9	protocadherin beta 9
266	0.0206	2.32	ADGRG4	adhesion G protein-coupled receptor G4
267	0.00789	2.32	CGB3	chorionic gonadotropin beta subunit 3
268	0.0248	2.32	CT45A1	cancer
269	0.0104	2.32	HCAR1	hydroxycarboxylic acid receptor 1
270	0.0253	2.32	HEPACAM	hepatic and glial cell adhesion molecule
271	0.0509	2.32	HOXA-AS3	HOXA cluster antisense RNA 3
272	0.0121	2.32	LOC643201	centrosomal protein 192kDa pseudogene
273	0.00132	2.32	SEC14L4	SEC14 like lipid binding 4
274	0.00817	2.32	SHOX	short stature homeobox
275	0.00806	2.32	SIM2	single-minded family bHLH transcription factor 2
276	0.0146	2.32	SPINK5	serine peptidase inhibitor, Kazal type 5
277	0.00424	2.31	AGBL1	ATP
278	0.0146	2.31	C1orf100	chromosome 1 open reading frame 100
279	0.0534	2.31	CALML5	calmodulin like 5
280	0.0435	2.31	CLIC3	chloride intracellular channel 3
281	0.0318	2.31	LIM2	lens intrinsic membrane protein 2
282	0.000698	2.31	SLC7A4	solute carrier family 7 member 4
283	0.00271	2.31	TSNARE1	t-SNARE domain containing 1
284	0.00275	2.3	ANXA8L1	annexin A8-like 1
285	0.0329	2.3	C2orf16	chromosome 2 open reading frame 16
286	0.0471	2.3	SSX8	SSX family member 8
287	0.0409	2.3	ST6GALNAC1	ST6 N-acetylgalactosaminide alpha-2,6-sialyltransferase 1
288	0.0251	2.3	TRIM15	tripartite motif containing 15
289	0.0146	2.3	VSIG2	V-set and immunoglobulin domain containing 2
290	0.0121	2.29	CLDN17	claudin 17
291	0.00415	2.29	FRMD8P1	FERM domain containing 8 pseudogene 1
292	0.0046	2.29	PRKCE	protein kinase C epsilon
293	0.034	2.29	TMEM202	transmembrane protein 202
294	0.00536	2.28	ANXA2	annexin A2
295	0.00831	2.28	PARP4	poly(ADP-ribose) polymerase family member 4
296	0.0285	2.27	BPNT1	3'(2'), 5'-bisphosphate nucleotidase 1
297	0.0503	2.26	KRT16	keratin 16
298	0.0596	2.26	KRT16P2	keratin 16 pseudogene 2
299	0.0485	2.26	STATH	statherin
300	0.0261	2.26	UBN2	ubinuclein 2
301	0.0259	2.26	UPK3A	uroplakin 3A
302	0.000805	2.25	ARL14	ADP ribosylation factor like GTPase 14
303	0.0375	2.24	C2orf54	chromosome 2 open reading frame 54
304	0.00131	2.24	CSAG4	CSAG family member 4 (pseudogene)
305	0.00538	2.24	HMGA1	high mobility group AT-hook 1
306	0.00673	2.23	CYP2C18	cytochrome P450 family 2 subfamily C member 18
307	0.0085	2.23	LOC101927948	uncharacterized LOC101927948
308	0.0134	2.22	KLHL14	kelch like family member 14
309	0.0179	2.22	LOC101929680	uncharacterized LOC101929680
310	0.000714	2.22	UTP15	UTP15, small subunit processome component
311	0.0274	2.21	C5orf17	chromosome 5 open reading frame 17
312	0.028	2.21	LGALS14	galectin 14
313	0.0539	2.21	TTTY20	testis-specific transcript, Y-linked 20 (non-protein coding)
314	0.0168	2.2	ANKS4B	ankyrin repeat and sterile alpha motif domain containing 4B
315	0.000738	2.2	BTN2A1	butyrophilin subfamily 2 member A1
316	0.0373	2.2	CDC14B	cell division cycle 14B
317	0.0067	2.2	MAGEA11	MAGE family member A11
318	0.0319	2.2	SLC4A11	solute carrier family 4 member 11
319	0.0208	2.2	SREK1	splicing regulatory glutamic acid and lysine rich protein 1
320	0.0137	2.2	TOM1L2	target of myb1 like 2 membrane trafficking protein
321	0.00856	2.19	C11orf72	chromosome 11 open reading frame 72
322	0.021	2.19	DRD1	dopamine receptor D1
323	0.0384	2.19	SLC47A2	solute carrier family 47 member 2
324	0.00771	2.19	SPATA8-AS1	SPATA8 antisense RNA 1 (head to head)
325	0.0349	2.19	SULT1B1	sulfotransferase family 1B member 1
326	0.0483	2.19	TRIM31	tripartite motif containing 31
327	0.0118	2.18	ADAMTS17	ADAM metallopeptidase with thrombospondin type 1 motif 17
328	0.0359	2.18	C1orf87	chromosome 1 open reading frame 87
329	0.00922	2.18	CENPF	centromere protein F
330	0.033	2.18	DRD5	dopamine receptor D5
331	0.0363	2.18	KLRG2	killer cell lectin like receptor G2
332	0.017	2.18	LINC00935	long intergenic non-protein coding RNA 935
333	0.021	2.18	PAX4	paired box 4
334	0.00283	2.17	C17orf99	chromosome 17 open reading frame 99
335	0.00749	2.17	CT47A11	cancer
336	0.013	2.17	LDLRAD1	low density lipoprotein receptor class A domain containing 1
337	0.000465	2.17	LIN28A	lin-28 homolog A
338	0.0505	2.17	LOC100131195	uncharacterized LOC100131195
339	0.0589	2.17	MRGPRD	MAS related GPR family member D
340	0.0214	2.17	PGK2	phosphoglycerate kinase 2
341	0.000774	2.17	PROM2	prominin 2
342	0.00574	2.17	RASGRP4	RAS guanyl releasing protein 4
343	0.0556	2.17	USP46	ubiquitin specific peptidase 46
344	0.0213	2.16	IQCF5-AS1	IQCF5 antisense RNA 1
345	0.0542	2.16	OR1C1	olfactory receptor family 1 subfamily C member 1
346	0.0267	2.16	SELV	selenoprotein V
347	0.00587	2.15	GRIK3	glutamate ionotropic receptor kainate type subunit 3
348	0.00375	2.15	HOTAIRM1	HOXA transcript antisense RNA, myeloid-specific 1
349	0.00816	2.15	OR2B6	olfactory receptor family 2 subfamily B member 6
350	0.00893	2.15	SCN5A	sodium voltage-gated channel alpha subunit 5
351	0.000398	2.15	SNHG10	small nucleolar RNA host gene 10
352	0.00315	2.15	UCN3	urocortin 3
353	0.0327	2.14	DMBX1	diencephalon
354	0.00695	2.14	FLJ34503	uncharacterized FLJ34503
355	0.0169	2.14	GOLGA6A	golgin A6 family member A
356	0.00299	2.13	ADGRG2	adhesion G protein-coupled receptor G2
357	0.00734	2.13	AQP5	aquaporin 5
358	0.00546	2.13	C20orf85	chromosome 20 open reading frame 85
359	0.023	2.13	KIF18B	kinesin family member 18B
360	0.0584	2.13	KLHDC4	kelch domain containing 4
361	0.0176	2.13	NR2E3	nuclear receptor subfamily 2 group E member 3
362	0.0124	2.13	SAXO1	stabilizer of axonemal microtubules 1
363	0.00225	2.13	TRIM66	tripartite motif containing 66
364	0.0114	2.12	BLACAT1	bladder cancer associated transcript 1 (non-protein coding)
365	0.0158	2.12	CSRP3	cysteine and glycine rich protein 3
366	0.0437	2.12	FAM19A4	family with sequence similarity 19 member A4, C-C motif chemokine like
367	0.00293	2.12	LOC100131232	uncharacterized LOC100131232
368	0.033	2.12	POTED	POTE ankyrin domain family member D
369	0.0398	2.12	TAAR9	trace amine associated receptor 9 (gene
370	0.0399	2.12	TSPAN1	tetraspanin 1
371	0.0203	2.11	CCDC62	coiled-coil domain containing 62
372	0.0398	2.11	CSN2	casein beta
373	0.00073	2.11	MLPH	melanophilin
374	0.0155	2.11	PIK3C2G	phosphatidylinositol-4-phosphate 3-kinase catalytic subunit type 2 gamma
375	0.0195	2.11	SYT8	synaptotagmin 8
376	0.00131	2.11	TRAF3	TNF receptor associated factor 3
377	0.0402	2.1	APOBEC1	apolipoprotein B mRNA editing enzyme catalytic subunit 1
378	0.0413	2.1	CEND1	cell cycle exit and neuronal differentiation 1
379	0.00305	2.1	SLC6A9	solute carrier family 6 member 9
380	0.00565	2.09	ADAMTS6	ADAM metallopeptidase with thrombospondin type 1 motif 6
381	0.0445	2.09	FGFR1	fibroblast growth factor receptor 1
382	0.0598	2.09	MUC17	mucin 17, cell surface associated
383	0.00595	2.09	PDZD7	PDZ domain containing 7
384	0.000608	2.09	PSG4	pregnancy specific beta-1-glycoprotein 4
385	0.00847	2.09	TGM7	transglutaminase 7
386	0.0289	2.08	CREB3L3	cAMP responsive element binding protein 3 like 3
387	0.0342	2.08	HS3ST5	heparan sulfate-glucosamine 3-sulfotransferase 5
388	0.00507	2.08	LOC389332	uncharacterized LOC389332
389	0.0226	2.08	MST1R	macrophage stimulating 1 receptor
390	0.00154	2.08	MUC5B	mucin 5B, oligomeric mucus
391	0.0226	2.08	SPAM1	sperm adhesion molecule 1
392	0.0286	2.07	AHNAK2	AHNAK nucleoprotein 2
393	0.0265	2.07	GABRR2	gamma-aminobutyric acid type A receptor rho2 subunit
394	0.000523	2.07	IL31RA	interleukin 31 receptor A
395	0.00127	2.07	SMURF1	SMAD specific E3 ubiquitin protein ligase 1
396	0.011	2.07	ZNF488	zinc finger protein 488
397	0.000464	2.06	C6orf10	chromosome 6 open reading frame 10
398	0.016	2.06	IGLON5	IgLON family member 5
399	0.0103	2.06	MUC1	mucin 1, cell surface associated
400	0.0229	2.06	NDNF	neuron derived neurotrophic factor
401	0.02	2.05	GLYAT	glycine-N-acyltransferase
402	0.000693	2.05	LINC00052	long intergenic non-protein coding RNA 52
403	0.0168	2.05	MS4A15	membrane spanning 4-domains A15
404	0.0444	2.05	NOS1	nitric oxide synthase 1
405	0.0322	2.05	STYK1	serine
406	0.0152	2.04	CKMT1A	creatine kinase, mitochondrial 1A
407	0.0413	2.04	CNTNAP4	contactin associated protein like 4
408	0.0291	2.04	HOXD13	homeobox D13
409	0.0476	2.04	KRT13	keratin 13
410	0.00348	2.04	RSRC2	arginine and serine rich coiled-coil 2
411	0.0216	2.03	LINC01249	long intergenic non-protein coding RNA 1249
412	0.00998	2.03	MAP6D1	MAP6 domain containing 1
413	0.00201	2.03	MYH15	myosin heavy chain 15
414	0.00597	2.02	C10orf111	chromosome 10 open reading frame 111
415	0.0269	2.02	MAGEB10	MAGE family member B10
416	0.0236	2.02	S100A1	S100 calcium binding protein A1
417	0.000716	2.02	S100A7	S100 calcium binding protein A7
418	0.0244	2.01	ARR3	arrestin 3
419	0.00385	2.01	DACT3	dishevelled binding antagonist of beta catenin 3
420	0.0581	2.01	FAM182B	family with sequence similarity 182 member B
421	0.0435	2.01	FMO9P	flavin containing monooxygenase 9 pseudogene
422	0.0068	2.01	FXYD4	FXYD domain containing ion transport regulator 4
423	0.0579	2.01	OR10T2	olfactory receptor family 10 subfamily T member 2
424	0.0253	2.01	OR6Y1	olfactory receptor family 6 subfamily Y member 1
425	0.0326	2.01	PRLHR	prolactin releasing hormone receptor
426	0.0146	2.01	RASGEF1C	RasGEF domain family member 1C
427	0.00876	2.01	SCNN1B	sodium channel epithelial 1 beta subunit
428	0.0157	2	C19orf33	chromosome 19 open reading frame 33
429	0.00143	2	GAB2	GRB2 associated binding protein 2
430	0.042	2	NTSR2	neurotensin receptor 2
431	0.0552	2	RTP1	receptor transporter protein 1
432	0.022	2	SPAG17	sperm associated antigen 17
433	0.0415	2	UNC5D	unc-5 netrin receptor D
434	0.0103	2	ZC3H7B	zinc finger CCCH-type containing 7B
435	0.025	1.99	CATSPERG	cation channel sperm associated auxiliary subunit gamma
436	0.0103	1.99	ELF5	E74 like ETS transcription factor 5
437	0.0236	1.99	GJB3	gap junction protein beta 3
438	0.0292	1.99	HIST1H3F	histone cluster 1, H3f
439	0.0444	1.99	KAAG1	kidney associated antigen 1
440	0.00535	1.99	LINC00504	long intergenic non-protein coding RNA 504
441	0.0045	1.99	MIR924HG	MIR924 host gene
442	0.0182	1.99	NEK2	NIMA related kinase 2
443	0.0415	1.99	SLC14A2-AS1	SLC14A2 antisense RNA 1
444	0.00176	1.99	TAS2R13	taste 2 receptor member 13
445	0.00787	1.98	ANKRD30BP2	ankyrin repeat domain 30B pseudogene 2
446	0.0102	1.98	AVPR1B	arginine vasopressin receptor 1B
447	0.00415	1.98	CRNDE	colorectal neoplasia differentially expressed (non-protein coding)
448	0.0268	1.98	PKLR	pyruvate kinase, liver and RBC
449	0.0463	1.98	SRCIN1	SRC kinase signaling inhibitor 1
450	0.00047	1.97	GOT2	glutamic-oxaloacetic transaminase 2
451	0.00446	1.97	KIR2DS4	killer cell immunoglobulin like receptor, two Ig domains and short cytoplasmic tail 4
452	0.0139	1.97	MUCL1	mucin like 1
453	0.00827	1.97	NKAIN4	Na+
454	0.027	1.97	NRAP	nebulin related anchoring protein
455	0.00684	1.97	PRODH	proline dehydrogenase 1
456	0.00273	1.96	DHX34	DEAH-box helicase 34
457	0.0304	1.96	FABP7	fatty acid binding protein 7
458	0.025	1.96	FLJ25758	microtubule affinity regulating kinase 1 pseudogene
459	0.04	1.96	KBTBD12	kelch repeat and BTB domain containing 12
460	0.0122	1.96	ZNF440	zinc finger protein 440
461	0.00801	1.95	LINC00470	long intergenic non-protein coding RNA 470
462	0.0182	1.95	LOC100507131	uncharacterized LOC100507131
463	0.0592	1.95	POU2F1	POU class 2 homeobox 1
464	0.0306	1.95	SETP4	SET pseudogene 4
465	0.0185	1.95	TEKT4P2	tektin 4 pseudogene 2
466	0.0396	1.95	TTYH2	tweety family member 2
467	0.0576	1.94	ACRV1	acrosomal vesicle protein 1
468	0.0124	1.94	AOC1	amine oxidase, copper containing 1
469	0.0233	1.94	DPPA3	developmental pluripotency associated 3
470	0.0267	1.94	LINC01102	long intergenic non-protein coding RNA 1102
471	0.00402	1.94	SIX3	SIX homeobox 3
472	0.0442	1.94	SLC10A2	solute carrier family 10 member 2
473	0.0538	1.93	CCL13	C-C motif chemokine ligand 13
474	0.0135	1.93	LOC100131938	uncharacterized LOC100131938
475	0.0245	1.93	OPCML	opioid binding protein
476	0.000308	1.93	RAB6B	RAB6B, member RAS oncogene family
477	0.0164	1.93	TTBK2	tau tubulin kinase 2
478	0.0134	1.92	FAM205A	family with sequence similarity 205 member A
479	0.0081	1.92	HES1	hes family bHLH transcription factor 1
480	0.0225	1.92	KAZN	kazrin, periplakin interacting protein
481	0.0124	1.92	LIPH	lipase H
482	0.0276	1.92	LOC100286922	DnaJ heat shock protein family (Hsp40) member B3 pseudogene
483	0.0396	1.92	MUC12	mucin 12, cell surface associated
484	0.00779	1.92	MUC6	mucin 6, oligomeric mucus
485	0.00164	1.92	PCAT7	prostate cancer associated transcript 7 (non-protein coding)
486	0.0327	1.92	RBFOX1	RNA binding protein, fox-1 homolog 1
487	0.0119	1.92	RPL24	ribosomal protein L24
488	0.0162	1.92	SLC19A3	solute carrier family 19 member 3
489	0.0163	1.92	TPM1	tropomyosin 1 (alpha)
490	0.00633	1.91	ABCB11	ATP binding cassette subfamily B member 11
491	0.0583	1.91	APOB	apolipoprotein B
492	0.00406	1.91	C12orf56	chromosome 12 open reading frame 56
493	0.0321	1.91	DKK4	dickkopf WNT signaling pathway inhibitor 4
494	0.00967	1.91	MSL3	male-specific lethal 3 homolog (Drosophila)
495	0.0418	1.91	NAP1L1	nucleosome assembly protein 1 like 1
496	0.0329	1.91	NAV2	neuron navigator 2
497	0.0203	1.91	NMRK2	nicotinamide riboside kinase 2
498	0.0213	1.91	TACR1	tachykinin receptor 1
499	0.0291	1.91	TSHB	thyroid stimulating hormone beta
500	0.0532	1.9	ANKFN1	ankyrin repeat and fibronectin type III domain containing 1
501	0.0264	1.9	C20orf78	chromosome 20 open reading frame 78
502	0.0136	1.9	CPA5	carboxypeptidase A5
503	0.0437	1.9	FLYWCH2	FLYWCH family member 2
504	0.035	1.9	LINC01095	long intergenic non-protein coding RNA 1095
505	0.00336	1.9	PANX2	pannexin 2
506	0.0085	1.9	REXO1	RNA exonuclease 1 homolog
507	0.0129	1.89	BMP3	bone morphogenetic protein 3
508	0.0454	1.89	HAPLN1	hyaluronan and proteoglycan link protein 1
509	0.0528	1.89	LYZL6	lysozyme like 6
510	0.0416	1.89	OR8J1	olfactory receptor family 8 subfamily J member 1
511	0.00232	1.89	RNF165	ring finger protein 165
512	0.0159	1.89	SEPT7P2	septin 7 pseudogene 2
513	0.005	1.89	TEX37	testis expressed 37
514	0.00386	1.89	WFDC2	WAP four-disulfide core domain 2
515	0.0265	1.88	CYP2C19	cytochrome P450 family 2 subfamily C member 19
516	0.0245	1.88	EPHA6	EPH receptor A6
517	0.00295	1.88	FAM197Y2P	family with sequence similarity 197, Y-linked, member 2, pseudogene
518	0.00722	1.88	ITIH6	inter-alpha-trypsin inhibitor heavy chain family member 6
519	0.0527	1.88	TEX33	testis expressed 33
520	0.0131	1.88	TMC5	transmembrane channel like 5
521	0.0259	1.87	ASCL1	achaete-scute family bHLH transcription factor 1
522	0.0354	1.87	ATP2C2	ATPase secretory pathway Ca2+ transporting 2
523	0.00834	1.87	C16orf78	chromosome 16 open reading frame 78
524	0.00933	1.87	CSF2	colony stimulating factor 2
525	0.0132	1.87	CSH1	chorionic somatomammotropin hormone 1
526	0.00573	1.87	KLHL20	kelch like family member 20
527	0.04	1.87	NBR2	neighbor of BRCA1 gene 2 (non-protein coding)
528	0.036	1.87	WFIKKN2	WAP, follistatin
529	0.00474	1.86	AMER3	APC membrane recruitment protein 3
530	0.0405	1.86	FAM153B	family with sequence similarity 153 member B
531	0.057	1.86	KNDC1	kinase non-catalytic C-lobe domain containing 1
532	0.00823	1.86	KRTAP4-12	keratin associated protein 4-12
533	0.00645	1.86	NECTIN4	nectin cell adhesion molecule 4
534	0.0356	1.86	NPAP1	nuclear pore associated protein 1
535	0.00905	1.86	S100A5	S100 calcium binding protein A5
536	0.0347	1.86	SERPINB11	serpin family B member 11 (gene
537	0.000562	1.85	CD2AP	CD2 associated protein
538	0.0355	1.85	CHAT	choline O-acetyltransferase
539	0.00841	1.85	ZFP30	ZFP30 zinc finger protein
540	0.0266	1.84	ABHD17C	abhydrolase domain containing 17C
541	0.00511	1.84	C5orf66	chromosome 5 open reading frame 66
542	0.0505	1.84	CCDC54	coiled-coil domain containing 54
543	0.05	1.84	CYP2S1	cytochrome P450 family 2 subfamily S member 1
544	0.00485	1.84	FA2H	fatty acid 2-hydroxylase
545	0.00257	1.84	GAD1	glutamate decarboxylase 1
546	0.024	1.84	HOXD11	homeobox D11
547	0.0258	1.84	MAGEC1	MAGE family member C1
548	0.017	1.84	SOX1	SRY-box 1
549	0.0555	1.84	TERB1	telomere repeat binding bouquet formation protein 1
550	0.0273	1.83	CT47B1	cancer
551	0.018	1.83	GABRB1	gamma-aminobutyric acid type A receptor beta1 subunit
552	0.0154	1.83	HRASLS5	HRAS like suppressor family member 5
553	0.0171	1.83	LOC149703	uncharacterized LOC149703
554	0.00688	1.83	LPCAT4	lysophosphatidylcholine acyltransferase 4
555	0.0298	1.83	NPR3	natriuretic peptide receptor 3
556	0.00819	1.83	RNF39	ring finger protein 39
557	0.000251	1.83	RPL32P3	ribosomal protein L32 pseudogene 3
558	0.0459	1.83	SCAMPER	sphingolipid Ca2+ release mediating protein of endoplasmic reticulum
559	0.046	1.83	SLIT2-IT1	SLIT2 intronic transcript 1
560	0.0248	1.83	TRIM54	tripartite motif containing 54
561	0.0247	1.82	BNIPL	BCL2 interacting protein like
562	0.00286	1.82	CAPZA2	capping actin protein of muscle Z-line alpha subunit 2
563	0.0331	1.82	GK5	glycerol kinase 5 (putative)
564	0.0132	1.82	IFNA5	interferon alpha 5
565	0.0542	1.82	KCNA10	potassium voltage-gated channel subfamily A member 10
566	0.0135	1.82	KLHL23	kelch like family member 23
567	0.0244	1.82	KRT7	keratin 7
568	0.037	1.82	LIX1	limb and CNS expressed 1
569	0.00694	1.82	SLC22A11	solute carrier family 22 member 11
570	0.00274	1.82	SUMO1P3	SUMO1 pseudogene 3
571	0.0499	1.82	TBX5-AS1	TBX5 antisense RNA 1
572	0.0271	1.81	ASCL3	achaete-scute family bHLH transcription factor 3
573	0.0326	1.81	B3GALT1	beta-1,3-galactosyltransferase 1
574	0.0561	1.81	CACNG2	calcium voltage-gated channel auxiliary subunit gamma 2
575	0.0395	1.81	CCDC179	coiled-coil domain containing 179
576	0.0485	1.81	KRTAP12-2	keratin associated protein 12-2
577	0.0272	1.81	MRGPRX4	MAS related GPR family member X4
578	0.0138	1.81	NQO1	NAD(P)H quinone dehydrogenase 1
579	0.00183	1.81	RPN1	ribophorin I
580	0.00649	1.81	SCN8A	sodium voltage-gated channel alpha subunit 8
581	0.0512	1.8	BTBD16	BTB domain containing 16
582	0.0103	1.8	CACNA1B	calcium voltage-gated channel subunit alpha1 B
583	0.0205	1.8	CLN5	ceroid-lipofuscinosis, neuronal 5
584	0.00342	1.8	CYP26B1	cytochrome P450 family 26 subfamily B member 1
585	0.0157	1.8	FAM47A	family with sequence similarity 47 member A
586	0.0157	1.8	FGFR2	fibroblast growth factor receptor 2
587	0.0431	1.8	GRID2	glutamate ionotropic receptor delta type subunit 2
588	0.0111	1.8	LOC284933	uncharacterized LOC284933
589	0.0403	1.8	OR5P1P	olfactory receptor family 5 subfamily P member 1 pseudogene
590	0.0156	1.8	SLC45A3	solute carrier family 45 member 3
591	0.00232	1.8	XYLB	xylulokinase
592	0.0146	1.79	LGALS7B	galectin 7B
593	0.0562	1.79	SERPINA7	serpin family A member 7
594	0.017	1.79	SPTY2D1	SPT2 chromatin protein domain containing 1
595	0.0175	1.79	SSX4B	SSX family member 4B
596	0.037	1.78	LOC101927827	uncharacterized LOC101927827
597	0.039	1.77	1900-01-09	septin 3
598	0.0135	1.77	COLGALT2	collagen beta(1-O)galactosyltransferase 2
599	0.0275	1.77	MBD3L1	methyl-CpG binding domain protein 3 like 1
600	0.0139	1.77	MUC3A	mucin 3A, cell surface associated
601	0.00389	1.77	RNF215	ring finger protein 215
602	0.0053	1.76	ADGRF5	adhesion G protein-coupled receptor F5
603	0.0593	1.76	CST6	cystatin E
604	0.0367	1.76	HOXB7	homeobox B7
605	0.0231	1.76	HTR3D	5-hydroxytryptamine receptor 3D
606	0.0334	1.76	PRAMEF10	PRAME family member 10
607	0.00267	1.76	RBM26	RNA binding motif protein 26
608	0.00412	1.76	SLPI	secretory leukocyte peptidase inhibitor
609	0.00337	1.75	CXCR2	C-X-C motif chemokine receptor 2
610	0.0452	1.75	DLX6	distal-less homeobox 6
611	0.00233	1.75	ERN2	endoplasmic reticulum to nucleus signaling 2
612	0.0109	1.75	HS3ST1	heparan sulfate-glucosamine 3-sulfotransferase 1
613	0.0031	1.75	MFSD2A	major facilitator superfamily domain containing 2A
614	0.00581	1.75	OR2C1	olfactory receptor family 2 subfamily C member 1
615	0.00202	1.75	ROPN1B	rhophilin associated tail protein 1B
616	0.0421	1.75	TCEB3C	transcription elongation factor B subunit 3C
617	0.0195	1.75	USP30	ubiquitin specific peptidase 30
618	0.00747	1.74	CYP4A11	cytochrome P450 family 4 subfamily A member 11
619	0.012	1.74	DHX57	DEAH-box helicase 57
620	0.0327	1.74	FUT2	fucosyltransferase 2
621	0.0385	1.74	NTN5	netrin 5
622	0.0272	1.74	STARD6	StAR related lipid transfer domain containing 6
623	0.0103	1.74	TRIOBP	TRIO and F-actin binding protein
624	0.0188	1.74	TRPM8	transient receptor potential cation channel subfamily M member 8
625	0.0363	1.74	TSPEAR	thrombospondin type laminin G domain and EAR repeats
626	0.0311	1.73	BAIAP2L2	BAI1 associated protein 2 like 2
627	0.00944	1.73	CTF1	cardiotrophin 1
628	0.029	1.73	FAM19A1	family with sequence similarity 19 member A1, C-C motif chemokine like
629	0.0411	1.73	LINC00857	long intergenic non-protein coding RNA 857
630	0.0428	1.73	PCMTD1	protein-L-isoaspartate (D-aspartate) O-methyltransferase domain containing 1
631	0.00678	1.73	ST8SIA2	ST8 alpha-N-acetyl-neuraminide alpha-2,8-sialyltransferase 2
632	0.00842	1.73	UGT3A1	UDP glycosyltransferase family 3 member A1
633	0.02	1.73	ZSCAN4	zinc finger and SCAN domain containing 4
634	0.0532	1.72	CLDN19	claudin 19
635	0.0209	1.72	ECT2	epithelial cell transforming 2
636	0.00427	1.72	ERVH-3	endogenous retrovirus group H member 3
637	0.0439	1.72	GNAZ	G protein subunit alpha z
638	0.0581	1.72	HMGA2	high mobility group AT-hook 2
639	0.0469	1.72	MAGEA10	MAGE family member A10
640	0.0328	1.72	PDZRN3	PDZ domain containing ring finger 3
641	0.0228	1.72	PLD3	phospholipase D family member 3
642	0.0456	1.72	RAPGEFL1	Rap guanine nucleotide exchange factor like 1
643	0.00704	1.72	TPM3	tropomyosin 3
644	0.0387	1.72	VILL	villin like
645	0.00417	1.71	CLVS1	clavesin 1
646	0.0444	1.71	CREG2	cellular repressor of E1A stimulated genes 2
647	0.0197	1.71	DGKH	diacylglycerol kinase eta
648	0.00777	1.71	LAMA3	laminin subunit alpha 3
649	0.0467	1.71	PRR30	proline rich 30
650	0.011	1.71	SDR16C5	short chain dehydrogenase
651	0.0172	1.71	TEF	TEF, PAR bZIP transcription factor
652	0.00878	1.71	TMEM252	transmembrane protein 252
653	0.0359	1.7	CNPY3	canopy FGF signaling regulator 3
654	0.00177	1.7	DUT	deoxyuridine triphosphatase
655	0.0127	1.7	FAM83E	family with sequence similarity 83 member E
656	0.00759	1.7	RHBDL2	rhomboid like 2
657	0.0108	1.7	TAS2R4	taste 2 receptor member 4
658	0.00812	1.69	CFAP100	cilia and flagella associated protein 100
659	0.0196	1.69	FAM83B	family with sequence similarity 83 member B
660	0.0129	1.69	FLJ35700	uncharacterized protein FLJ35700
661	0.0524	1.69	GAS8	growth arrest specific 8
662	0.0216	1.69	HIST1H2AE	histone cluster 1, H2ae
663	0.0289	1.69	KRT19P2	keratin 19 pseudogene 2
664	0.0405	1.69	PTH	parathyroid hormone
665	0.0261	1.69	SCOC-AS1	SCOC antisense RNA 1
666	0.0347	1.69	SHOX2	short stature homeobox 2
667	0.0143	1.69	ZBTB12	zinc finger and BTB domain containing 12
668	0.00284	1.69	ZBTB34	zinc finger and BTB domain containing 34
669	0.042	1.69	ZNF467	zinc finger protein 467
670	0.0312	1.68	ANO7	anoctamin 7
671	0.00298	1.68	DUSP13	dual specificity phosphatase 13
672	0.0496	1.68	DUX3	double homeobox 3
673	0.00154	1.68	ENPP6	ectonucleotide pyrophosphatase
674	0.019	1.68	KIAA1654	KIAA1654 protein
675	0.00533	1.68	LOC400446	PERP, TP53 apoptosis effector pseudogene
676	0.0569	1.68	MTNR1B	melatonin receptor 1B
677	0.00291	1.68	MUC4	mucin 4, cell surface associated
678	0.0387	1.68	PFKFB3	6-phosphofructo-2-kinase
679	0.00898	1.68	SH3RF2	SH3 domain containing ring finger 2
680	0.0464	1.68	TTTY23	testis-specific transcript, Y-linked 23 (non-protein coding)
681	0.0163	1.67	ADAMTS13	ADAM metallopeptidase with thrombospondin type 1 motif 13
682	0.0306	1.67	C15orf62	chromosome 15 open reading frame 62
683	0.0211	1.67	CFAP73	cilia and flagella associated protein 73
684	0.0209	1.67	DCAKD	dephospho-CoA kinase domain containing
685	0.00462	1.67	KCNMA1	potassium calcium-activated channel subfamily M alpha 1
686	0.0258	1.67	LGALS12	galectin 12
687	0.0354	1.67	LMOD3	leiomodin 3
688	0.0404	1.67	TIGD4	tigger transposable element derived 4
689	0.00131	1.66	IGF2BP2	insulin like growth factor 2 mRNA binding protein 2
690	0.00571	1.66	LOC105376714	uncharacterized LOC105376714
691	0.0217	1.66	NECAP1	NECAP endocytosis associated 1
692	0.0438	1.66	SLCO4A1	solute carrier organic anion transporter family member 4A1
693	0.00231	1.66	TNFAIP8L1	TNF alpha induced protein 8 like 1
694	0.00285	1.66	ZSWIM8	zinc finger SWIM-type containing 8
695	0.0481	1.65	CCR6	C-C motif chemokine receptor 6
696	0.00657	1.65	HTR1B	5-hydroxytryptamine receptor 1B
697	0.0254	1.65	KLK2	kallikrein related peptidase 2
698	0.00905	1.65	PSG8	pregnancy specific beta-1-glycoprotein 8
699	0.0446	1.65	S100A14	S100 calcium binding protein A14
700	0.00721	1.65	TANGO2	transport and golgi organization 2 homolog
701	0.0153	1.65	TGM5	transglutaminase 5
702	0.0112	1.65	ZNRD1ASP	zinc ribbon domain containing 1 antisense, pseudogene
703	0.000469	1.64	ASPHD1	aspartate beta-hydroxylase domain containing 1
704	0.00525	1.64	BCL10	B-cell CLL
705	0.0232	1.64	CNNM1	cyclin and CBS domain divalent metal cation transport mediator 1
706	0.0307	1.64	ESPL1	extra spindle pole bodies like 1, separase
707	0.00983	1.64	FLJ38576	uncharacterized LOC651430
708	0.0257	1.64	FOXP3	forkhead box P3
709	0.00982	1.64	HGS	hepatocyte growth factor-regulated tyrosine kinase substrate
710	0.0234	1.64	LAMC2	laminin subunit gamma 2
711	0.0108	1.64	NBPF18P	neuroblastoma breakpoint family member 18, pseudogene
712	0.0274	1.64	RUNDC1	RUN domain containing 1
713	0.0549	1.63	CD177	CD177 molecule
714	0.023	1.63	CDSN	corneodesmosin
715	0.0487	1.63	ESF1	ESF1 nucleolar pre-rRNA processing protein homolog
716	0.0108	1.63	FUT3	fucosyltransferase 3 (Lewis blood group)
717	0.000461	1.63	LOC143286	uncharacterized LOC143286
718	0.0181	1.63	NMNAT2	nicotinamide nucleotide adenylyltransferase 2
719	0.0123	1.63	TRNP1	TMF1-regulated nuclear protein 1
720	0.0117	1.62	ADH6	alcohol dehydrogenase 6 (class V)
721	0.00854	1.62	DISP3	dispatched RND transporter family member 3
722	0.0077	1.62	ITGB8	integrin subunit beta 8
723	0.0256	1.62	MAJIN	membrane anchored junction protein
724	0.0311	1.62	STRIP2	striatin interacting protein 2
725	0.0457	1.62	TINAG	tubulointerstitial nephritis antigen
726	0.01	1.62	TRUB1	TruB pseudouridine synthase family member 1
727	0.0165	1.62	TTTY13	testis-specific transcript, Y-linked 13 (non-protein coding)
728	0.00475	1.62	ZNF789	zinc finger protein 789
729	0.0267	1.61	CAPN13	calpain 13
730	0.0517	1.61	CES3	carboxylesterase 3
731	0.0288	1.61	FOXQ1	forkhead box Q1
732	0.0275	1.61	IL21	interleukin 21
733	0.00912	1.61	INHBC	inhibin beta C subunit
734	0.0494	1.61	PPEF1	protein phosphatase with EF-hand domain 1
735	0.0106	1.61	SHISA7	shisa family member 7
736	0.0387	1.61	SSMEM1	serine rich single-pass membrane protein 1
737	0.00565	1.61	STARD9	StAR related lipid transfer domain containing 9
738	0.0315	1.61	TDH	L-threonine dehydrogenase (pseudogene)
739	0.00253	1.6	ARFIP1	ADP ribosylation factor interacting protein 1
740	0.0476	1.6	B3GNT3	UDP-GlcNAc:betaGal beta-1,3-N-acetylglucosaminyltransferase 3
741	0.0183	1.6	CYP11B1	cytochrome P450 family 11 subfamily B member 1
742	0.00323	1.6	DIS3L2	DIS3 like 3'-5' exoribonuclease 2
743	0.0113	1.6	FSCN3	fascin actin-bundling protein 3
744	0.0471	1.6	GJB2	gap junction protein beta 2
745	0.00221	1.6	KCTD13	potassium channel tetramerization domain containing 13
746	0.0489	1.6	LRRN1	leucine rich repeat neuronal 1
747	0.019	1.6	NFAM1	NFAT activating protein with ITAM motif 1
748	0.0409	1.6	OBP2B	odorant binding protein 2B
749	0.0111	1.6	OR8D2	olfactory receptor family 8 subfamily D member 2 (gene
750	0.029	1.6	PKP1	plakophilin 1
751	0.0426	1.6	SMC5	structural maintenance of chromosomes 5
752	0.00573	1.59	BCL2L1	BCL2 like 1
753	0.00315	1.59	C1orf64	chromosome 1 open reading frame 64
754	0.0158	1.59	CDRT1	CMT1A duplicated region transcript 1
755	0.00165	1.59	CSAG1	chondrosarcoma associated gene 1
756	0.0301	1.59	ESM1	endothelial cell specific molecule 1
757	0.0546	1.59	GALNT5	polypeptide N-acetylgalactosaminyltransferase 5
758	0.024	1.59	GATA2-AS1	GATA2 antisense RNA 1
759	0.0101	1.59	IMPACT	impact RWD domain protein
760	0.0572	1.59	KRT15	keratin 15
761	0.000628	1.59	MMEL1	membrane metallo-endopeptidase-like 1
762	0.0141	1.59	MS4A6E	membrane spanning 4-domains A6E
763	0.0116	1.59	POLD3	DNA polymerase delta 3, accessory subunit
764	0.013	1.59	SMG7-AS1	SMG7 antisense RNA 1
765	0.00322	1.59	TEX101	testis expressed 101
766	0.0481	1.59	TWIST1	twist family bHLH transcription factor 1
767	0.00614	1.58	ARL10	ADP ribosylation factor like GTPase 10
768	0.0239	1.58	C5orf58	chromosome 5 open reading frame 58
769	0.00809	1.58	CTAGE6	CTAGE family member 6
770	0.046	1.58	ERVH-6	endogenous retrovirus group H member 6
771	0.0124	1.58	HAS3	hyaluronan synthase 3
772	0.0554	1.58	HSF5	heat shock transcription factor 5
773	0.028	1.58	LGALS7	galectin 7
774	0.0213	1.58	PCDH7	protocadherin 7
775	0.0583	1.58	PRSS33	protease, serine 33
776	0.0196	1.58	RGR	retinal G protein coupled receptor
777	0.0242	1.58	TNFRSF19	TNF receptor superfamily member 19
778	0.039	1.57	ADGRF1	adhesion G protein-coupled receptor F1
779	0.00805	1.57	LOC100505912	uncharacterized LOC100505912
780	0.02	1.57	LOC100506571	uncharacterized LOC100506571
781	0.00973	1.57	LRP5L	LDL receptor related protein 5 like
782	0.00747	1.57	MEGF11	multiple EGF like domains 11
783	0.00631	1.57	MLLT1	MLLT1, super elongation complex subunit
784	0.0187	1.57	OR5F1	olfactory receptor family 5 subfamily F member 1
785	0.0121	1.57	PKP3	plakophilin 3
786	0.00471	1.57	RGS6	regulator of G-protein signaling 6
787	0.0128	1.57	RPL12	ribosomal protein L12
788	0.0214	1.56	C14orf1	chromosome 14 open reading frame 1
789	0.0464	1.56	CYP4B1	cytochrome P450 family 4 subfamily B member 1
790	0.00307	1.56	DIO1	deiodinase, iodothyronine type I
791	0.0107	1.56	EFHC2	EF-hand domain containing 2
792	0.0587	1.56	ETV4	ETS variant 4
793	0.0132	1.56	HIST1H2AM	histone cluster 1, H2am
794	0.012	1.56	IFI27	interferon alpha inducible protein 27
795	0.00344	1.56	IPO5P1	importin 5 pseudogene 1
796	0.0446	1.56	KRTAP2-3	keratin associated protein 2-3
797	0.0438	1.56	LCE3D	late cornified envelope 3D
798	0.0153	1.56	MAGOH2P	mago homolog 2, pseudogene
799	0.0394	1.56	MECOM	MDS1 and EVI1 complex locus
800	0.0366	1.56	PCP4L1	Purkinje cell protein 4 like 1
801	0.00921	1.56	ZNF605	zinc finger protein 605
802	0.0188	1.55	C10orf91	chromosome 10 open reading frame 91
803	0.0479	1.55	GIPC3	GIPC PDZ domain containing family member 3
804	0.0122	1.55	KIAA1211	KIAA1211
805	0.00347	1.55	PRR13	proline rich 13
806	0.0549	1.55	SULT4A1	sulfotransferase family 4A member 1
807	0.0314	1.54	ANKRD20A12P	ankyrin repeat domain 20 family member A12, pseudogene
808	0.0329	1.54	ARHGEF10	Rho guanine nucleotide exchange factor 10
809	0.00639	1.54	CELSR2	cadherin EGF LAG seven-pass G-type receptor 2
810	0.0253	1.54	DCD	dermcidin
811	0.0217	1.54	HAVCR1	hepatitis A virus cellular receptor 1
812	0.00829	1.54	IL17C	interleukin 17C
813	0.043	1.54	LOC100507351	uncharacterized LOC100507351
814	0.0207	1.54	OR2B2	olfactory receptor family 2 subfamily B member 2
815	0.00838	1.54	TMPRSS12	transmembrane protease, serine 12
816	0.0448	1.53	ASPG	asparaginase
817	0.00128	1.53	CHTOP	chromatin target of PRMT1
818	0.0223	1.53	CLYBL	citrate lyase beta like
819	0.0252	1.53	GSTTP1	glutathione S-transferase theta pseudogene 1
820	0.0458	1.53	HIST2H2AA4	histone cluster 2, H2aa4
821	0.0345	1.53	HTR3C	5-hydroxytryptamine receptor 3C
822	0.0315	1.53	KIFC2	kinesin family member C2
823	0.0187	1.53	LOC100131170	uncharacterized LOC100131170
824	0.0229	1.53	LOC100134822	uncharacterized LOC100134822
825	0.0511	1.53	OASL	2'-5'-oligoadenylate synthetase like
826	0.0108	1.53	PQLC2L	PQ loop repeat containing 2 like
827	0.0381	1.53	XRCC2	X-ray repair cross complementing 2
828	0.0331	1.52	HIST1H2AD	histone cluster 1, H2ad
829	0.0352	1.52	ITGA11	integrin subunit alpha 11
830	0.00782	1.52	TMEM89	transmembrane protein 89
831	0.0248	1.52	ZNF45	zinc finger protein 45
832	0.0305	1.51	ACSL5	acyl-CoA synthetase long-chain family member 5
833	0.028	1.51	ASPHD2	aspartate beta-hydroxylase domain containing 2
834	0.0277	1.51	CT45A5	cancer
835	0.0177	1.51	GIF	gastric intrinsic factor
836	0.0323	1.51	GPR3	G protein-coupled receptor 3
837	0.0186	1.51	LOC101927958	uncharacterized LOC101927958
838	0.0357	1.51	MIR181A2HG	MIR181A2 host gene
839	0.0447	1.51	PI3	peptidase inhibitor 3
840	0.0152	1.51	PTPRH	protein tyrosine phosphatase, receptor type H
841	0.0326	1.5	ADD2	adducin 2
842	0.053	1.5	DKFZp434L192	uncharacterized protein DKFZp434L192
843	0.0193	1.5	ISCA1	iron-sulfur cluster assembly 1
844	0.0547	1.5	PLXNA4	plexin A4
845	0.0131	1.5	POLR3A	RNA polymerase III subunit A
846	0.00316	1.5	RNF125	ring finger protein 125
847	0.00636	1.5	SALL4	spalt like transcription factor 4
848	0.0136	1.5	SYNJ2	synaptojanin 2
849	0.0396	1.5	TFDP3	transcription factor Dp family member 3
850	0.0361	1.5	ZC3H10	zinc finger CCCH-type containing 10
851	0.00668	1.5	ZSWIM1	zinc finger SWIM-type containing 1
852	0.0523	1.49	CALN1	calneuron 1
853	0.0391	1.49	CYP3A7	cytochrome P450 family 3 subfamily A member 7
854	0.0233	1.49	DNAH2	dynein axonemal heavy chain 2
855	0.0202	1.49	ENTPD8	ectonucleoside triphosphate diphosphohydrolase 8
856	0.049	1.49	KCNV2	potassium voltage-gated channel modifier subfamily V member 2
857	0.0308	1.49	KLHL33	kelch like family member 33
858	0.0176	1.49	SCRT1	scratch family transcriptional repressor 1
859	0.045	1.49	SDR9C7	short chain dehydrogenase
860	0.0101	1.49	SLC12A1	solute carrier family 12 member 1
861	0.0137	1.49	SLC1A7	solute carrier family 1 member 7
862	0.0465	1.49	TCF7L2	transcription factor 7 like 2
863	0.0299	1.48	ACSF3	acyl-CoA synthetase family member 3
864	0.0365	1.48	ADRA1B	adrenoceptor alpha 1B
865	0.0381	1.48	BPIFB3	BPI fold containing family B member 3
866	0.0432	1.48	C3orf20	chromosome 3 open reading frame 20
867	0.0221	1.48	CCDC68	coiled-coil domain containing 68
868	0.0145	1.48	F2	coagulation factor II, thrombin
869	0.045	1.48	FAM179A	family with sequence similarity 179 member A
870	0.0552	1.48	OR5T2	olfactory receptor family 5 subfamily T member 2
871	0.00907	1.48	RHOXF2	Rhox homeobox family member 2
872	0.0398	1.48	SPRR2C	small proline rich protein 2C (pseudogene)
873	0.0535	1.48	TRIM59	tripartite motif containing 59
874	0.00241	1.48	TTC22	tetratricopeptide repeat domain 22
875	0.029	1.47	CBWD5	COBW domain containing 5
876	0.00647	1.47	CCL15	C-C motif chemokine ligand 15
877	0.0393	1.47	CTNNA3	catenin alpha 3
878	0.0496	1.47	GSG1L	GSG1 like
879	0.00871	1.47	GUCY2GP	guanylate cyclase 2G, pseudogene
880	0.0582	1.47	IL17F	interleukin 17F
881	0.0581	1.47	JUP	junction plakoglobin
882	0.0464	1.47	KDM4C	lysine demethylase 4C
883	0.00419	1.47	LINC01186	long intergenic non-protein coding RNA 1186
884	0.0511	1.47	MID1	midline 1
885	0.0443	1.47	POU3F2	POU class 3 homeobox 2
886	0.0178	1.47	PRND	prion protein 2 (dublet)
887	0.00925	1.47	ROPN1	rhophilin associated tail protein 1
888	0.0456	1.47	SLC22A10	solute carrier family 22 member 10
889	0.00619	1.47	SURF4	surfeit 4
890	0.049	1.47	VAT1L	vesicle amine transport 1 like
891	0.024	1.47	ZNF577	zinc finger protein 577
892	0.0196	1.46	EPB42	erythrocyte membrane protein band 4.2
893	0.0148	1.46	HSP90AB6P	heat shock protein 90 alpha family class B member 6, pseudogene
894	0.0361	1.46	KNL1	kinetochore scaffold 1
895	0.0567	1.46	LOC440792	proline dehydrogenase 1 pseudogene
896	0.0206	1.46	MGC16275	uncharacterized protein MGC16275
897	0.00126	1.46	MUM1	melanoma associated antigen (mutated) 1
898	0.0359	1.46	RALGPS2	Ral GEF with PH domain and SH3 binding motif 2
899	0.0363	1.46	RIT2	Ras like without CAAX 2
900	0.0113	1.46	SF1	splicing factor 1
901	0.0242	1.46	WIPF3	WAS
902	0.052	1.45	BCAN	brevican
903	0.00938	1.45	FAM117B	family with sequence similarity 117 member B
904	0.0421	1.45	GPR35	G protein-coupled receptor 35
905	0.00746	1.45	GRM2	glutamate metabotropic receptor 2
906	0.0164	1.45	IFNB1	interferon beta 1
907	0.0173	1.45	IL26	interleukin 26
908	0.0482	1.45	IQCH	IQ motif containing H
909	0.0496	1.45	KRTAP9-2	keratin associated protein 9-2
910	0.0112	1.45	KSR2	kinase suppressor of ras 2
911	0.00596	1.45	LAD1	ladinin 1
912	0.0342	1.45	LAMB3	laminin subunit beta 3
913	0.0128	1.45	LOC105376633	uncharacterized LOC105376633
914	0.00966	1.45	MGLL	monoglyceride lipase
915	0.0156	1.45	OR7A17	olfactory receptor family 7 subfamily A member 17
916	0.017	1.45	POU2F3	POU class 2 homeobox 3
917	0.0338	1.45	PTGER4P2-CDK2AP2P2	PTGER4P2-CDK2AP2P2 readthrough, transcribed pseudogene
918	0.0243	1.45	SLC22A24	solute carrier family 22 member 24
919	0.0588	1.44	AADACL2	arylacetamide deacetylase like 2
920	0.0379	1.44	ASF1A	anti-silencing function 1A histone chaperone
921	0.0343	1.44	CRB1	crumbs 1, cell polarity complex component
922	0.00743	1.44	DCLK3	doublecortin like kinase 3
923	0.055	1.44	ELSPBP1	epididymal sperm binding protein 1
924	0.0577	1.44	FAM182A	family with sequence similarity 182 member A
925	0.0479	1.44	IFNL3	interferon lambda 3
926	0.028	1.44	INO80D	INO80 complex subunit D
927	0.0317	1.44	ITGA2	integrin subunit alpha 2
928	0.0442	1.44	ITGB6	integrin subunit beta 6
929	0.0246	1.44	RIMBP2	RIMS binding protein 2
930	0.0327	1.44	SPPL2C	signal peptide peptidase like 2C
931	0.0201	1.43	ADAM6	ADAM metallopeptidase domain 6 (pseudogene)
932	0.0392	1.43	C20orf173	chromosome 20 open reading frame 173
933	0.0587	1.43	CBLC	Cbl proto-oncogene C
934	0.0188	1.43	CCP110	centriolar coiled-coil protein 110
935	0.0142	1.43	CGN	cingulin
936	0.0384	1.43	DZIP1L	DAZ interacting zinc finger protein 1 like
937	0.0177	1.43	GPR31	G protein-coupled receptor 31
938	0.0442	1.43	HIST2H2AB	histone cluster 2, H2ab
939	0.0143	1.43	LINC00599	long intergenic non-protein coding RNA 599
940	0.048	1.43	NPBWR2	neuropeptides B
941	0.0336	1.43	PDCD4-AS1	PDCD4 antisense RNA 1
942	0.0036	1.43	SCNM1	sodium channel modifier 1
943	0.038	1.43	TTC14	tetratricopeptide repeat domain 14
944	0.0164	1.42	C1orf106	chromosome 1 open reading frame 106
945	0.0429	1.42	CACNG8	calcium voltage-gated channel auxiliary subunit gamma 8
946	0.0257	1.42	EPPK1	epiplakin 1
947	0.0156	1.42	HHIP	hedgehog interacting protein
948	0.0535	1.42	HOXB13	homeobox B13
949	0.00649	1.42	IL1RN	interleukin 1 receptor antagonist
950	0.00677	1.42	MPHOSPH6	M-phase phosphoprotein 6
951	0.00641	1.42	OR7D4	olfactory receptor family 7 subfamily D member 4
952	0.0236	1.42	OR7G3	olfactory receptor family 7 subfamily G member 3
953	0.0524	1.42	PCDH17	protocadherin 17
954	0.0442	1.42	PHLDA2	pleckstrin homology like domain family A member 2
955	0.0182	1.42	PLEKHA6	pleckstrin homology domain containing A6
956	0.0342	1.42	PLEKHS1	pleckstrin homology domain containing S1
957	0.00686	1.42	SPACA4	sperm acrosome associated 4
958	0.0182	1.42	TMPRSS3	transmembrane protease, serine 3
959	0.00156	1.42	VN1R1	vomeronasal 1 receptor 1
960	0.0189	1.41	ALOXE3	arachidonate lipoxygenase 3
961	0.0473	1.41	CLN8	ceroid-lipofuscinosis, neuronal 8
962	0.013	1.41	ETNPPL	ethanolamine-phosphate phospho-lyase
963	0.0297	1.41	GOLGA8S	golgin A8 family member S
964	0.0284	1.41	ICMT	isoprenylcysteine carboxyl methyltransferase
965	0.024	1.41	INHBE	inhibin beta E subunit
966	0.0235	1.41	KRT38	keratin 38
967	0.00305	1.41	LMX1A	LIM homeobox transcription factor 1 alpha
968	0.0163	1.41	MMP28	matrix metallopeptidase 28
969	0.00169	1.41	MRPL30	mitochondrial ribosomal protein L30
970	0.00121	1.41	PDXK	pyridoxal (pyridoxine, vitamin B6) kinase
971	0.00313	1.41	RALA	RALA Ras like proto-oncogene A
972	0.0313	1.41	SLC39A4	solute carrier family 39 member 4
973	0.0184	1.4	CARNMT1	carnosine N-methyltransferase 1
974	0.00947	1.4	FAM41C	family with sequence similarity 41 member C
975	0.0299	1.4	MON1B	MON1 homolog B, secretory trafficking associated
976	0.0404	1.4	RETNLB	resistin like beta
977	0.0367	1.4	RGS9BP	regulator of G-protein signaling 9 binding protein
978	0.0435	1.4	SLC23A3	solute carrier family 23 member 3
979	0.0444	1.4	TTC39A	tetratricopeptide repeat domain 39A
980	0.0178	1.4	ULBP2	UL16 binding protein 2
981	0.0516	1.39	CFAP65	cilia and flagella associated protein 65
982	0.011	1.39	ESRRG	estrogen related receptor gamma
983	0.0267	1.39	HIST1H3I	histone cluster 1, H3i
984	0.0102	1.39	NRG1	neuregulin 1
985	0.0498	1.38	KIR3DL2	killer cell immunoglobulin like receptor, three Ig domains and long cytoplasmic tail 2
986	0.0092	1.38	LIG4	DNA ligase 4
987	0.012	1.38	LOC149373	uncharacterized LOC149373
988	0.0167	1.38	LRRC4B	leucine rich repeat containing 4B
989	0.0304	1.38	RUNX2	runt related transcription factor 2
990	0.0137	1.37	BLZF1	basic leucine zipper nuclear factor 1
991	0.0538	1.37	COL25A1	collagen type XXV alpha 1 chain
992	0.00518	1.37	ELOVL6	ELOVL fatty acid elongase 6
993	0.0319	1.37	ERICH1-AS1	ERICH1 antisense RNA 1
994	0.0097	1.37	GDNF	glial cell derived neurotrophic factor
995	0.0112	1.37	MAGEA6	MAGE family member A6
996	0.0311	1.37	TCP10L	t-complex 10-like
997	0.0358	1.37	TKTL2	transketolase like 2
998	0.0555	1.36	ARHGAP1	Rho GTPase activating protein 1
999	0.0424	1.36	COX11	COX11, cytochrome c oxidase copper chaperone
1000	0.0459	1.36	LINC00689	long intergenic non-protein coding RNA 689
1001	0.00782	1.36	ODF3L2	outer dense fiber of sperm tails 3 like 2
1002	0.0261	1.36	OTUD7A	OTU deubiquitinase 7A
1003	0.0104	1.36	SERTAD4	SERTA domain containing 4
1004	0.0144	1.36	SGTB	small glutamine rich tetratricopeptide repeat containing beta
1005	0.0168	1.36	SLC45A2	solute carrier family 45 member 2
1006	0.056	1.36	SLC7A11	solute carrier family 7 member 11
1007	0.0236	1.36	SLITRK1	SLIT and NTRK like family member 1
1008	0.0188	1.36	TUBB4A	tubulin beta 4A class IVa
1009	0.000334	1.35	CACUL1	CDK2 associated cullin domain 1
1010	0.0369	1.35	DIEXF	digestive organ expansion factor homolog (zebrafish)
1011	0.0544	1.35	DRD3	dopamine receptor D3
1012	0.014	1.35	ECRP	ribonuclease A family member 2 pseudogene
1013	0.0216	1.35	IBA57	IBA57 homolog, iron-sulfur cluster assembly
1014	0.00512	1.35	MTCL1	microtubule crosslinking factor 1
1015	0.0218	1.35	OPA3	optic atrophy 3 (autosomal recessive, with chorea and spastic paraplegia)
1016	0.00129	1.35	RABGAP1L	RAB GTPase activating protein 1 like
1017	0.00719	1.35	SMIM22	small integral membrane protein 22
1018	0.0132	1.35	TNC	tenascin C
1019	0.0275	1.35	VPREB1	pre-B lymphocyte 1
1020	0.0222	1.34	C1orf116	chromosome 1 open reading frame 116
1021	0.0429	1.34	DOK7	docking protein 7
1022	0.00847	1.34	HBS1L	HBS1 like translational GTPase
1023	0.0469	1.34	KCNA3	potassium voltage-gated channel subfamily A member 3
1024	0.0405	1.34	KCNK1	potassium two pore domain channel subfamily K member 1
1025	0.0539	1.34	LRP8	LDL receptor related protein 8
1026	0.0325	1.34	NYAP2	neuronal tyrosine-phosphorylated phosphoinositide-3-kinase adaptor 2
1027	0.00899	1.34	OR7E62P	olfactory receptor family 7 subfamily E member 62 pseudogene
1028	0.0126	1.34	SLC2A5	solute carrier family 2 member 5
1029	0.0155	1.34	SLC38A7	solute carrier family 38 member 7
1030	0.0481	1.34	SLC6A4	solute carrier family 6 member 4
1031	0.0131	1.33	ATP9A	ATPase phospholipid transporting 9A (putative)
1032	0.0442	1.33	CDK5R1	cyclin dependent kinase 5 regulatory subunit 1
1033	0.0138	1.33	GJB4	gap junction protein beta 4
1034	0.0298	1.33	LOC400756	uncharacterized LOC400756
1035	0.0308	1.33	LRAT	lecithin retinol acyltransferase (phosphatidylcholine--retinol O-acyltransferase)
1036	0.011	1.33	OR10A2	olfactory receptor family 10 subfamily A member 2
1037	0.0266	1.33	PLA2G4F	phospholipase A2 group IVF
1038	0.0365	1.33	ZNF69	zinc finger protein 69
1039	0.0301	1.32	AHSG	alpha 2-HS glycoprotein
1040	0.0342	1.32	FER1L6-AS1	FER1L6 antisense RNA 1
1041	0.0454	1.32	GPR15	G protein-coupled receptor 15
1042	0.0366	1.32	LOC101927502	uncharacterized LOC101927502
1043	0.00675	1.32	LOC253805	uncharacterized LOC253805
1044	0.0549	1.32	MALL	mal, T-cell differentiation protein like
1045	0.0595	1.32	MIR31HG	MIR31 host gene
1046	0.00556	1.32	TFAP4	transcription factor AP-4
1047	0.0104	1.32	TMEM63B	transmembrane protein 63B
1048	0.0489	1.31	ACTRT1	actin related protein T1
1049	0.0214	1.31	ALOX12P2	arachidonate 12-lipoxygenase pseudogene 2
1050	0.025	1.31	BORCS8-MEF2B	BORCS8-MEF2B readthrough
1051	0.0395	1.31	ERBB3	erb-b2 receptor tyrosine kinase 3
1052	0.0369	1.31	GLRA3	glycine receptor alpha 3
1053	0.0187	1.31	HIST2H2BE	histone cluster 2, H2be
1054	0.0166	1.31	ITGA3	integrin subunit alpha 3
1055	0.048	1.31	KRT33A	keratin 33A
1056	0.0166	1.31	MANEAL	mannosidase endo-alpha like
1057	0.0199	1.31	PGLYRP3	peptidoglycan recognition protein 3
1058	0.0518	1.31	SEMA4G	semaphorin 4G
1059	0.056	1.31	SLC22A9	solute carrier family 22 member 9
1060	0.0322	1.31	TMEM151A	transmembrane protein 151A
1061	0.0167	1.31	ZBED5	zinc finger BED-type containing 5
1062	0.0121	1.3	AOC2	amine oxidase, copper containing 2
1063	0.0325	1.3	CLDN23	claudin 23
1064	0.00519	1.3	CYP17A1	cytochrome P450 family 17 subfamily A member 1
1065	0.0327	1.3	KCNC2	potassium voltage-gated channel subfamily C member 2
1066	0.0536	1.3	KRT8	keratin 8
1067	0.0409	1.3	LINC00589	long intergenic non-protein coding RNA 589
1068	0.0424	1.3	LOC100288181	uncharacterized LOC100288181
1069	0.0253	1.3	LOC101927181	uncharacterized LOC101927181
1070	0.0406	1.3	LOC730961	uncharacterized LOC730961
1071	0.00612	1.3	MYOG	myogenin (myogenic factor 4)
1072	0.0168	1.3	OR8U1	olfactory receptor family 8 subfamily U member 1
1073	0.00227	1.3	PPIAL4A	peptidylprolyl isomerase A like 4A
1074	0.0309	1.3	SRSF6	serine and arginine rich splicing factor 6
1075	0.0308	1.29	ARHGEF16	Rho guanine nucleotide exchange factor 16
1076	0.0182	1.29	CRHR2	corticotropin releasing hormone receptor 2
1077	0.00266	1.29	EIF5B	eukaryotic translation initiation factor 5B
1078	0.0526	1.29	GK	glycerol kinase
1079	0.0459	1.29	RASSF7	Ras association domain family member 7
1080	0.056	1.29	SPRR2D	small proline rich protein 2D
1081	0.0418	1.29	TMPRSS5	transmembrane protease, serine 5
1082	0.0565	1.29	TYR	tyrosinase
1083	0.0319	1.28	B4GALNT3	beta-1,4-N-acetyl-galactosaminyltransferase 3
1084	0.0376	1.28	DSC3	desmocollin 3
1085	0.0436	1.28	ERBB2	erb-b2 receptor tyrosine kinase 2
1086	0.0328	1.28	FENDRR	FOXF1 adjacent non-coding developmental regulatory RNA
1087	0.0361	1.28	KLHL28	kelch like family member 28
1088	0.00277	1.28	KNG1	kininogen 1
1089	0.0169	1.28	LOC100507646	uncharacterized LOC100507646
1090	0.0352	1.28	MEGF10	multiple EGF like domains 10
1091	0.00499	1.28	NDUFAF5	NADH:ubiquinone oxidoreductase complex assembly factor 5
1092	0.0231	1.28	PAX5	paired box 5
1093	0.0302	1.28	SH2D4A	SH2 domain containing 4A
1094	0.042	1.28	SYTL2	synaptotagmin like 2
1095	0.0456	1.27	ADAMTSL5	ADAMTS like 5
1096	0.0259	1.27	ASAP2	ArfGAP with SH3 domain, ankyrin repeat and PH domain 2
1097	0.038	1.27	ELAVL2	ELAV like neuron-specific RNA binding protein 2
1098	0.0327	1.27	FOXD2-AS1	FOXD2 antisense RNA 1 (head to head)
1099	0.0481	1.27	GP6	glycoprotein VI platelet
1100	0.00903	1.27	IL1F10	interleukin 1 family member 10 (theta)
1101	0.0144	1.27	LCORL	ligand dependent nuclear receptor corepressor like
1102	0.00324	1.27	MKRN7P	makorin ring finger protein 7, pseudogene
1103	0.0122	1.27	NXF3	nuclear RNA export factor 3
1104	0.00782	1.27	SMG1	SMG1, nonsense mediated mRNA decay associated PI3K related kinase
1105	0.0433	1.27	SMIM6	small integral membrane protein 6
1106	0.055	1.27	SOX5	SRY-box 5
1107	0.01	1.27	SPACA1	sperm acrosome associated 1
1108	0.00153	1.27	VPS29	VPS29, retromer complex component
1109	0.021	1.27	ZNF222	zinc finger protein 222
1110	0.0251	1.26	C1orf226	chromosome 1 open reading frame 226
1111	0.0331	1.26	CARD14	caspase recruitment domain family member 14
1112	0.00705	1.26	CISH	cytokine inducible SH2 containing protein
1113	0.0212	1.26	DIS3	DIS3 homolog, exosome endoribonuclease and 3'-5' exoribonuclease
1114	0.0121	1.26	KRT17P5	keratin 17 pseudogene 5
1115	0.0547	1.26	LOC619427	uncharacterized LOC619427
1116	0.0569	1.26	MROH2B	maestro heat like repeat family member 2B
1117	0.0139	1.26	POLR2A	RNA polymerase II subunit A
1118	0.0204	1.26	PRDM15	PR
1119	0.0116	1.26	SERPIND1	serpin family D member 1
1120	0.0264	1.26	TAS2R19	taste 2 receptor member 19
1121	0.0452	1.26	TNRC18	trinucleotide repeat containing 18
1122	0.0439	1.25	BAGE	B melanoma antigen
1123	0.0401	1.25	GALNT3	polypeptide N-acetylgalactosaminyltransferase 3
1124	0.035	1.25	GPCPD1	glycerophosphocholine phosphodiesterase 1
1125	0.028	1.25	HGC6.3	uncharacterized LOC100128124
1126	0.035	1.25	LOC646241	uncharacterized LOC646241
1127	0.0154	1.25	PYGB	phosphorylase, glycogen; brain
1128	0.013	1.25	SPATA32	spermatogenesis associated 32
1129	0.0597	1.25	SPIRE2	spire type actin nucleation factor 2
1130	0.019	1.25	ST20-AS1	ST20 antisense RNA 1
1131	0.0304	1.25	TRPM3	transient receptor potential cation channel subfamily M member 3
1132	0.0383	1.24	AAK1	AP2 associated kinase 1
1133	0.00495	1.24	APBA1	amyloid beta precursor protein binding family A member 1
1134	0.00414	1.24	ARHGAP5-AS1	ARHGAP5 antisense RNA 1 (head to head)
1135	0.0186	1.24	DKFZp547J222	uncharacterized LOC84237
1136	0.0166	1.24	HIF3A	hypoxia inducible factor 3 alpha subunit
1137	0.0363	1.24	HIST1H1C	histone cluster 1, H1c
1138	0.00237	1.24	LOC728175	uncharacterized LOC728175
1139	0.0231	1.24	MBOAT2	membrane bound O-acyltransferase domain containing 2
1140	0.0406	1.24	POU3F1	POU class 3 homeobox 1
1141	0.0388	1.24	RAB25	RAB25, member RAS oncogene family
1142	0.0102	1.24	RALBP1	ralA binding protein 1
1143	0.0444	1.24	SDCBP2	syndecan binding protein 2
1144	0.0278	1.24	SGPP2	sphingosine-1-phosphate phosphatase 2
1145	0.0134	1.24	TUFT1	tuftelin 1
1146	0.055	1.23	APOL6	apolipoprotein L6
1147	0.00953	1.23	CALHM1	calcium homeostasis modulator 1
1148	0.0363	1.23	ESR1	estrogen receptor 1
1149	0.0186	1.23	FAM63A	family with sequence similarity 63 member A
1150	0.0372	1.23	FAM98B	family with sequence similarity 98 member B
1151	0.0598	1.23	HOXC5	homeobox C5
1152	0.00355	1.23	MTMR11	myotubularin related protein 11
1153	0.0444	1.23	NOL6	nucleolar protein 6
1154	0.0352	1.23	POM121	POM121 transmembrane nucleoporin
1155	0.0358	1.23	RPL9	ribosomal protein L9
1156	0.0338	1.23	TRPM4	transient receptor potential cation channel subfamily M member 4
1157	0.00972	1.23	ZNF674	zinc finger protein 674
1158	0.0383	1.22	ALOX12	arachidonate 12-lipoxygenase, 12S type
1159	0.0197	1.22	ANTXR1	anthrax toxin receptor 1
1160	0.00733	1.22	CIRBP-AS1	CIRBP antisense RNA 1
1161	0.0132	1.22	FAM131B	family with sequence similarity 131 member B
1162	0.0275	1.22	FAM175B	family with sequence similarity 175 member B
1163	0.0418	1.22	KCTD7	potassium channel tetramerization domain containing 7
1164	0.00999	1.22	LINC01361	long intergenic non-protein coding RNA 1361
1165	0.0251	1.22	NLRP14	NLR family pyrin domain containing 14
1166	0.0447	1.22	PTCHD1	patched domain containing 1
1167	0.00113	1.22	STK36	serine
1168	0.035	1.22	ZNF439	zinc finger protein 439
1169	0.0582	1.21	B3GNT7	UDP-GlcNAc:betaGal beta-1,3-N-acetylglucosaminyltransferase 7
1170	0.0215	1.21	BMP7	bone morphogenetic protein 7
1171	0.0541	1.21	C6orf132	chromosome 6 open reading frame 132
1172	0.0204	1.21	CDKL5	cyclin dependent kinase like 5
1173	0.0112	1.21	CFHR4	complement factor H related 4
1174	0.0308	1.21	CYP2D6	cytochrome P450 family 2 subfamily D member 6
1175	0.00923	1.21	DOK4	docking protein 4
1176	0.0326	1.21	FBXO27	F-box protein 27
1177	0.0221	1.21	FRG1CP	FSHD region gene 1 family member C, pseudogene
1178	0.052	1.21	GEMIN8P4	gem nuclear organelle associated protein 8 pseudogene 4
1179	0.0302	1.21	PPM1H	protein phosphatase, Mg2+
1180	0.0108	1.21	SLC6A6	solute carrier family 6 member 6
1181	0.0171	1.21	ZBTB44	zinc finger and BTB domain containing 44
1182	0.0395	1.21	ZNF597	zinc finger protein 597
1183	0.0293	1.2	EHHADH	enoyl-CoA, hydratase
1184	0.0114	1.2	HYAL1	hyaluronoglucosaminidase 1
1185	0.0271	1.2	LOC105379252	family with sequence similarity 95 member B1-like
1186	0.0577	1.2	MIR4697HG	MIR4697 host gene
1187	0.0289	1.2	NACC1	nucleus accumbens associated 1
1188	0.0129	1.2	OR4X2	olfactory receptor family 4 subfamily X member 2 (gene
1189	0.0037	1.2	PLEKHA8	pleckstrin homology domain containing A8
1190	0.0171	1.2	REEP3	receptor accessory protein 3
1191	0.0194	1.2	RGS8	regulator of G-protein signaling 8
1192	0.0558	1.2	RUVBL1	RuvB like AAA ATPase 1
1193	0.0102	1.2	SFPQ	splicing factor proline and glutamine rich
1194	0.0579	1.2	ZNF280B	zinc finger protein 280B
1195	0.0476	1.19	C3orf35	chromosome 3 open reading frame 35
1196	0.0249	1.19	CDH23	cadherin-related 23
1197	0.0346	1.19	CNNM2	cyclin and CBS domain divalent metal cation transport mediator 2
1198	0.0385	1.19	IQCF2	IQ motif containing F2
1199	0.0193	1.19	MRAP2	melanocortin 2 receptor accessory protein 2
1200	0.0494	1.19	OR6W1P	olfactory receptor family 6 subfamily W member 1 pseudogene
1201	0.0573	1.19	PPARG	peroxisome proliferator activated receptor gamma
1202	0.0232	1.19	RDH8	retinol dehydrogenase 8 (all-trans)
1203	0.0539	1.19	SYT5	synaptotagmin 5
1204	0.0382	1.19	TP53AIP1	tumor protein p53 regulated apoptosis inducing protein 1
1205	0.0488	1.19	ZKSCAN2	zinc finger with KRAB and SCAN domains 2
1206	0.0101	1.18	ALOX15	arachidonate 15-lipoxygenase
1207	0.034	1.18	BAGE4	B melanoma antigen family member 4
1208	0.00684	1.18	CDC42BPA	CDC42 binding protein kinase alpha
1209	0.0261	1.18	DLX1	distal-less homeobox 1
1210	0.0248	1.18	DLX4	distal-less homeobox 4
1211	0.0257	1.18	IGDCC4	immunoglobulin superfamily DCC subclass member 4
1212	0.0333	1.18	LINC00469	long intergenic non-protein coding RNA 469
1213	0.0449	1.18	LTBP3	latent transforming growth factor beta binding protein 3
1214	0.00912	1.18	OR7E91P	olfactory receptor family 7 subfamily E member 91 pseudogene
1215	0.0296	1.18	SLC34A1	solute carrier family 34 member 1
1216	0.0193	1.18	SOX15	SRY-box 15
1217	0.00592	1.18	TLE6	transducin like enhancer of split 6
1218	0.0166	1.18	UPK2	uroplakin 2
1219	0.0145	1.18	VPS13D	vacuolar protein sorting 13 homolog D
1220	0.0486	1.17	ACOT11	acyl-CoA thioesterase 11
1221	0.0273	1.17	ARFGEF3	ARFGEF family member 3
1222	0.0149	1.17	C6orf141	chromosome 6 open reading frame 141
1223	0.0353	1.17	DNAAF3	dynein axonemal assembly factor 3
1224	0.0258	1.17	EMID1	EMI domain containing 1
1225	0.0462	1.17	GRIN1	glutamate ionotropic receptor NMDA type subunit 1
1226	0.0259	1.17	HK2	hexokinase 2
1227	0.0277	1.17	HR	hair growth associated
1228	0.00607	1.17	MYRF	myelin regulatory factor
1229	0.0195	1.17	NBPF3	neuroblastoma breakpoint family member 3
1230	0.031	1.17	OR5H1	olfactory receptor family 5 subfamily H member 1
1231	0.03	1.17	OR6N1	olfactory receptor family 6 subfamily N member 1
1232	0.0464	1.17	PDE11A	phosphodiesterase 11A
1233	0.0288	1.17	RXFP3	relaxin
1234	0.0502	1.17	STAC	SH3 and cysteine rich domain
1235	0.0115	1.17	TMEM33	transmembrane protein 33
1236	0.0388	1.17	TMEM38A	transmembrane protein 38A
1237	0.0326	1.16	C14orf119	chromosome 14 open reading frame 119
1238	0.03	1.16	CCDC113	coiled-coil domain containing 113
1239	0.0434	1.16	DEFB123	defensin beta 123
1240	0.00681	1.16	GPR142	G protein-coupled receptor 142
1241	0.0402	1.16	HCG4B	HLA complex group 4B (non-protein coding)
1242	0.0279	1.16	HIST1H2BM	histone cluster 1, H2bm
1243	0.0316	1.16	HIST3H2BB	histone cluster 3, H2bb
1244	0.0565	1.16	HKDC1	hexokinase domain containing 1
1245	0.00961	1.16	HN1	hematological and neurological expressed 1
1246	0.0362	1.16	LINC00842	long intergenic non-protein coding RNA 842
1247	0.0198	1.16	LOC100133131	uncharacterized LOC100133131
1248	0.0412	1.16	LOC554207	uncharacterized LOC554207
1249	0.0282	1.16	NKX6-1	NK6 homeobox 1
1250	0.0369	1.16	PLA2G2D	phospholipase A2 group IID
1251	0.0487	1.16	PLEK2	pleckstrin 2
1252	0.0362	1.16	S100A16	S100 calcium binding protein A16
1253	0.0284	1.16	SLC36A1	solute carrier family 36 member 1
1254	0.0517	1.16	SZT2	seizure threshold 2 homolog (mouse)
1255	0.033	1.16	TFCP2L1	transcription factor CP2-like 1
1256	0.053	1.16	UBXN10	UBX domain protein 10
1257	0.0333	1.15	CACNA1A	calcium voltage-gated channel subunit alpha1 A
1258	0.0295	1.15	EFNA1	ephrin A1
1259	0.0183	1.15	GFRA2	GDNF family receptor alpha 2
1260	0.0234	1.15	GP1BA	glycoprotein Ib platelet alpha subunit
1261	0.0472	1.15	HIST3H2A	histone cluster 3, H2a
1262	0.0493	1.15	LINC01146	long intergenic non-protein coding RNA 1146
1263	0.043	1.15	LRTOMT	leucine rich transmembrane and O-methyltransferase domain containing
1264	0.0186	1.15	PEAR1	platelet endothelial aggregation receptor 1
1265	0.0343	1.15	SHROOM1	shroom family member 1
1266	0.0133	1.15	ZC3H12A	zinc finger CCCH-type containing 12A
1267	0.0332	1.14	CDKN2A-AS1	CDKN2A antisense RNA 1 (head to head)
1268	0.0181	1.14	DLX2	distal-less homeobox 2
1269	0.0226	1.14	KISS1	KiSS-1 metastasis-suppressor
1270	0.0509	1.14	LOC400043	uncharacterized LOC400043
1271	0.0194	1.14	MPZL2	myelin protein zero like 2
1272	0.0591	1.14	OR4N4	olfactory receptor family 4 subfamily N member 4
1273	0.0479	1.14	PCDHGC5	protocadherin gamma subfamily C, 5
1274	0.0488	1.14	PER3	period circadian clock 3
1275	0.0534	1.14	PLSCR2	phospholipid scramblase 2
1276	0.00697	1.14	PRSS22	protease, serine 22
1277	0.00405	1.14	RCOR1	REST corepressor 1
1278	0.0492	1.13	CDCP1	CUB domain containing protein 1
1279	0.0586	1.13	FOXA3	forkhead box A3
1280	0.0177	1.13	FOXD2	forkhead box D2
1281	0.0484	1.13	HID1	HID1 domain containing
1282	0.0406	1.13	IRX6	iroquois homeobox 6
1283	0.0597	1.13	LOC105373876	uncharacterized LOC105373876
1284	0.0575	1.13	MAZ	MYC associated zinc finger protein
1285	0.0206	1.13	PLCXD2	phosphatidylinositol specific phospholipase C X domain containing 2
1286	0.0481	1.12	FOXF2	forkhead box F2
1287	0.00452	1.12	GUSBP5	glucuronidase, beta pseudogene 5
1288	0.0146	1.12	OTOP2	otopetrin 2
1289	0.00662	1.12	PRKCA	protein kinase C alpha
1290	0.0248	1.12	RREB1	ras responsive element binding protein 1
1291	0.0533	1.12	SF3A1	splicing factor 3a subunit 1
1292	0.0373	1.12	SNX31	sorting nexin 31
1293	0.0435	1.12	TAPBP	TAP binding protein (tapasin)
1294	0.0499	1.11	C2orf70	chromosome 2 open reading frame 70
1295	0.0198	1.11	CCDC57	coiled-coil domain containing 57
1296	0.0147	1.11	CHMP5	charged multivesicular body protein 5
1297	0.0136	1.11	CSNK2A1	casein kinase 2 alpha 1
1298	0.0519	1.11	FUNDC2	FUN14 domain containing 2
1299	0.0277	1.11	GABRB2	gamma-aminobutyric acid type A receptor beta2 subunit
1300	0.0146	1.11	HOXA2	homeobox A2
1301	0.0517	1.11	ID1	inhibitor of DNA binding 1, HLH protein
1302	0.0258	1.11	NOC2LP2	NOC2 like nucleolar associated transcriptional repressor pseudogene 2
1303	0.0295	1.11	OR3A3	olfactory receptor family 3 subfamily A member 3
1304	0.035	1.11	PAQR6	progestin and adipoQ receptor family member 6
1305	0.0479	1.11	PGLYRP2	peptidoglycan recognition protein 2
1306	0.0364	1.11	SIPA1L3	signal induced proliferation associated 1 like 3
1307	0.0125	1.11	YWHAZ	tyrosine 3-monooxygenase
1308	0.0536	1.11	ZNF483	zinc finger protein 483
1309	0.0322	1.1	ANKRD11	ankyrin repeat domain 11
1310	0.0234	1.1	CNOT4	CCR4-NOT transcription complex subunit 4
1311	0.0103	1.1	EMILIN3	elastin microfibril interfacer 3
1312	0.0448	1.1	IQCF4	IQ motif containing F5 pseudogene
1313	0.0186	1.1	JMJD1C-AS1	JMJD1C antisense RNA 1
1314	0.0129	1.1	KLC4	kinesin light chain 4
1315	0.00838	1.1	LOC650293	seven transmembrane helix receptor
1316	0.0105	1.1	RAB27B	RAB27B, member RAS oncogene family
1317	0.0349	1.1	SLC6A20	solute carrier family 6 member 20
1318	0.0279	1.1	SUCNR1	succinate receptor 1
1319	0.0494	1.1	TNP2	transition protein 2
1320	0.0203	1.1	TPM3P9	tropomyosin 3 pseudogene 9
1321	0.0191	1.09	ATXN1L	ataxin 1 like
1322	0.0237	1.09	F5	coagulation factor V
1323	0.0382	1.09	FAM153A	family with sequence similarity 153 member A
1324	0.0104	1.09	FBP1	fructose-bisphosphatase 1
1325	0.0431	1.09	FUT5	fucosyltransferase 5
1326	0.0242	1.09	LFNG	LFNG O-fucosylpeptide 3-beta-N-acetylglucosaminyltransferase
1327	0.0411	1.09	LOC100128079	uncharacterized LOC100128079
1328	0.03	1.09	MAPK15	mitogen-activated protein kinase 15
1329	0.0151	1.09	PCDH1	protocadherin 1
1330	0.033	1.09	RBM33	RNA binding motif protein 33
1331	0.00963	1.09	SDC4	syndecan 4
1332	0.0247	1.09	TCP10	t-complex 10
1333	0.0396	1.09	ZNF587	zinc finger protein 587
1334	0.0467	1.08	CFAP58-AS1	CFAP58 antisense RNA 1 (head to head)
1335	0.0283	1.08	CXorf36	chromosome X open reading frame 36
1336	0.0233	1.08	ERI2	ERI1 exoribonuclease family member 2
1337	0.0435	1.08	FAM21EP	family with sequence similarity 21, member A pseudogene
1338	0.0329	1.08	GAS2L1P2	growth arrest specific 2 like 1 pseudogene 2
1339	0.0358	1.08	HIST1H2BI	histone cluster 1, H2bi
1340	0.0334	1.08	MCU	mitochondrial calcium uniporter
1341	0.0184	1.08	MUC8	mucin 8
1342	0.0404	1.08	NAF1	nuclear assembly factor 1 ribonucleoprotein
1343	0.0215	1.08	PCGF3	polycomb group ring finger 3
1344	0.0268	1.08	RTN4RL1	reticulon 4 receptor like 1
1345	0.0361	1.08	SLC22A13	solute carrier family 22 member 13
1346	0.055	1.07	C17orf105	chromosome 17 open reading frame 105
1347	0.0205	1.07	CHRNB2	cholinergic receptor nicotinic beta 2 subunit
1348	0.032	1.07	CPTP	ceramide-1-phosphate transfer protein
1349	0.0504	1.07	CYP3A43	cytochrome P450 family 3 subfamily A member 43
1350	0.0599	1.07	EFCAB12	EF-hand calcium binding domain 12
1351	0.0405	1.07	ELMO3	engulfment and cell motility 3
1352	0.0155	1.07	GPALPP1	GPALPP motifs containing 1
1353	0.036	1.07	LOC399851	uncharacterized LOC399851
1354	0.0443	1.07	LOC441204	uncharacterized LOC441204
1355	0.0164	1.07	SRC	SRC proto-oncogene, non-receptor tyrosine kinase
1356	0.0209	1.07	WDR62	WD repeat domain 62
1357	0.0379	1.06	ACAN	aggrecan
1358	0.038	1.06	ANP32A	acidic nuclear phosphoprotein 32 family member A
1359	0.0216	1.06	CDR2L	cerebellar degeneration related protein 2 like
1360	0.0555	1.06	F11-AS1	F11 antisense RNA 1
1361	0.0571	1.06	GOT1L1	glutamic-oxaloacetic transaminase 1-like 1
1362	0.0571	1.06	HIST1H2BO	histone cluster 1, H2bo
1363	0.011	1.06	NCBP2	nuclear cap binding protein subunit 2
1364	0.0432	1.06	PGLYRP4	peptidoglycan recognition protein 4
1365	0.0207	1.06	PRICKLE4	prickle planar cell polarity protein 4
1366	0.0211	1.06	VANGL1	VANGL planar cell polarity protein 1
1367	0.0583	1.06	ZIC4	Zic family member 4
1368	0.0112	1.05	ABCC3	ATP binding cassette subfamily C member 3
1369	0.0196	1.05	ADAM7	ADAM metallopeptidase domain 7
1370	0.029	1.05	ASB12	ankyrin repeat and SOCS box containing 12
1371	0.0223	1.05	EZR	ezrin
1372	0.0145	1.05	NKX2-3	NK2 homeobox 3
1373	0.0331	1.05	OR11A1	olfactory receptor family 11 subfamily A member 1
1374	0.0364	1.05	P2RX3	purinergic receptor P2X 3
1375	0.0542	1.05	PAX9	paired box 9
1376	0.0265	1.05	STX1A	syntaxin 1A
1377	0.0578	1.05	TAS2R9	taste 2 receptor member 9
1378	0.00546	1.05	TEKT5	tektin 5
1379	0.0298	1.05	TESC	tescalcin
1380	0.0232	1.05	TMOD3	tropomodulin 3
1381	0.0326	1.05	USP38	ubiquitin specific peptidase 38
1382	0.00435	1.05	USP47	ubiquitin specific peptidase 47
1383	0.0496	1.04	ATP1B1	ATPase Na+
1384	0.0326	1.04	COL9A1	collagen type IX alpha 1 chain
1385	0.0143	1.04	HIST1H2AJ	histone cluster 1, H2aj
1386	0.047	1.04	LCMT1-AS2	LCMT1 antisense RNA 2
1387	0.0306	1.04	MICB	MHC class I polypeptide-related sequence B
1388	0.0532	1.04	MIGA1	mitoguardin 1
1389	0.0196	1.04	PANK3	pantothenate kinase 3
1390	0.0407	1.04	PTCH1	patched 1
1391	0.0163	1.04	SIX4	SIX homeobox 4
1392	0.0158	1.03	SCD	stearoyl-CoA desaturase
1393	0.0503	1.02	ADAM28	ADAM metallopeptidase domain 28
1394	0.00636	1.02	CDK18	cyclin dependent kinase 18
1395	0.0449	1.02	CDS1	CDP-diacylglycerol synthase 1
1396	0.0174	1.02	LAMA1	laminin subunit alpha 1
1397	0.0488	1.02	NKX3-1	NK3 homeobox 1
1398	0.0335	1.02	OR52K2	olfactory receptor family 52 subfamily K member 2
1399	0.0414	1.02	SOS1	SOS Ras
1400	0.00478	1.02	SRP19	signal recognition particle 19
1401	0.0447	1.01	CCDC114	coiled-coil domain containing 114
1402	0.0147	1.01	DDX19A	DEAD-box helicase 19A
1403	0.0592	1.01	HMX1	H6 family homeobox 1
1404	0.0421	1.01	LINC01341	long intergenic non-protein coding RNA 1341
1405	0.0144	1.01	NPC1L1	NPC1 like intracellular cholesterol transporter 1
1406	0.0517	1.01	SLC9A3	solute carrier family 9 member A3
1407	0.0179	1.01	TCEB2	transcription elongation factor B subunit 2
1408	0.0562	1.01	TSSK6	testis specific serine kinase 6
1409	0.0291	1.01	USP6	ubiquitin specific peptidase 6
1410	0.0115	1.01	ZNF155	zinc finger protein 155
1411	0.0263	1	C12orf75	chromosome 12 open reading frame 75
1412	0.0541	1	CLDN9	claudin 9
1413	0.0379	1	LOC100506472	uncharacterized LOC100506472
1414	0.0307	1	TNFRSF21	TNF receptor superfamily member 21

## Sheet: Down-female
NO	P.Value	logFC	Gene.symbol	Gene.title
1	0.00508	-6.14	ZP4	zona pellucida glycoprotein 4
2	0.0154	-4.46	USP9Y	ubiquitin specific peptidase 9, Y-linked
3	0.0129	-4.37	ABCC13	ATP binding cassette subfamily C member 13 (pseudogene)
4	0.00794	-4.31	EIF1AY	eukaryotic translation initiation factor 1A, Y-linked
5	0.041	-4.01	TSGA13	testis specific 13
6	0.00515	-3.88	CRX	cone-rod homeobox
7	0.00668	-3.88	HTN3	histatin 3
8	0.00211	-3.87	PTX3	pentraxin 3
9	0.0264	-3.78	CCDC57	coiled-coil domain containing 57
10	0.00473	-3.65	CTAGE1	cutaneous T-cell lymphoma-associated antigen 1
11	0.00846	-3.5	AKT2	AKT serine
12	0.00199	-3.4	FCRL1	Fc receptor like 1
13	0.00536	-3.31	TXLNGY	taxilin gamma pseudogene, Y-linked
14	0.0124	-3.28	EFCAB6	EF-hand calcium binding domain 6
15	0.0198	-3.11	TRIM60	tripartite motif containing 60
16	0.0169	-3.07	HOXB1	homeobox B1
17	0.0331	-3.05	TRHR	thyrotropin releasing hormone receptor
18	0.0459	-3.01	DPP10	dipeptidyl peptidase like 10
19	0.0138	-2.95	KIF26B	kinesin family member 26B
20	0.0185	-2.79	HAS1	hyaluronan synthase 1
21	0.0248	-2.79	PKD1L3	polycystin 1 like 3, transient receptor potential channel interacting
22	0.0244	-2.79	TTN	titin
23	0.0082	-2.73	MEDAG	mesenteric estrogen dependent adipogenesis
24	0.0242	-2.72	ZNF385D-AS1	ZNF385D antisense RNA 1
25	0.0408	-2.48	DMD	dystrophin
26	0.0175	-2.43	SERPINE1	serpin family E member 1
27	0.0164	-2.41	CHRDL1	chordin like 1
28	0.052	-2.37	NME9	NME
29	0.0292	-2.35	CXCL6	C-X-C motif chemokine ligand 6
30	0.000822	-2.27	SRGN	serglycin
31	0.0491	-2.25	RASD1	ras related dexamethasone induced 1
32	0.0107	-2.24	NTRK2	neurotrophic receptor tyrosine kinase 2
33	0.00754	-2.24	ZBTB16	zinc finger and BTB domain containing 16
34	0.00114	-2.23	DUSP2	dual specificity phosphatase 2
35	0.00278	-2.21	PI16	peptidase inhibitor 16
36	0.0553	-2.2	IL6	interleukin 6
37	0.058	-2.2	MGC32805	uncharacterized LOC153163
38	0.00931	-2.18	CCDC80	coiled-coil domain containing 80
39	0.00588	-2.18	PDK4	pyruvate dehydrogenase kinase 4
40	0.0238	-2.16	DPT	dermatopontin
41	0.0156	-2.14	CYR61	cysteine rich angiogenic inducer 61
42	0.0016	-2.13	RGS1	regulator of G-protein signaling 1
43	0.00443	-2.12	ITGAD	integrin subunit alpha D
44	0.00265	-2.12	TSC22D3	TSC22 domain family member 3
45	0.00142	-2.09	GPR171	G protein-coupled receptor 171
46	0.0121	-2.07	GAL	galanin and GMAP prepropeptide
47	0.0314	-2.06	ADAMTS16	ADAM metallopeptidase with thrombospondin type 1 motif 16
48	0.00195	-2.06	FKBP5	FK506 binding protein 5
49	0.0374	-2.01	CDK9	cyclin dependent kinase 9
50	0.0379	-1.98	GAPT	GRB2-binding adaptor protein, transmembrane
51	0.0377	-1.98	SCRG1	stimulator of chondrogenesis 1
52	0.00655	-1.94	CNTNAP2	contactin associated protein-like 2
53	0.00579	-1.94	IGF1	insulin like growth factor 1
54	0.0177	-1.93	ADD2	adducin 2
55	0.0217	-1.93	DCLK1	doublecortin like kinase 1
56	0.0345	-1.9	ADAM12	ADAM metallopeptidase domain 12
57	0.0161	-1.88	NGFR	nerve growth factor receptor
58	0.00139	-1.86	MMP19	matrix metallopeptidase 19
59	0.00187	-1.85	DUSP1	dual specificity phosphatase 1
60	0.015	-1.84	ART4	ADP-ribosyltransferase 4 (Dombrock blood group)
61	0.0164	-1.84	THBS1	thrombospondin 1
62	0.00704	-1.81	MGAT4A	mannosyl (alpha-1,3-)-glycoprotein beta-1,4-N-acetylglucosaminyltransferase, isozyme A
63	0.0525	-1.8	RSPO2	R-spondin 2
64	0.0498	-1.79	BTG2	BTG anti-proliferation factor 2
65	0.0139	-1.79	STAR	steroidogenic acute regulatory protein
66	0.0329	-1.79	TRIML2	tripartite motif family like 2
67	0.0403	-1.78	SFRP1	secreted frizzled related protein 1
68	0.000955	-1.74	ARHGAP24	Rho GTPase activating protein 24
69	0.00292	-1.74	COL4A4	collagen type IV alpha 4 chain
70	0.038	-1.74	PSAT1	phosphoserine aminotransferase 1
71	0.0341	-1.74	TF	transferrin
72	0.0497	-1.74	TSPAN7	tetraspanin 7
73	0.0217	-1.73	SGK1	serum
74	0.00804	-1.73	SLAMF6	SLAM family member 6
75	0.00265	-1.72	ALOX15B	arachidonate 15-lipoxygenase, type B
76	0.0386	-1.72	DNAJB7	DnaJ heat shock protein family (Hsp40) member B7
77	0.0179	-1.71	CXCL12	C-X-C motif chemokine ligand 12
78	0.0488	-1.71	MADCAM1	mucosal vascular addressin cell adhesion molecule 1
79	0.00779	-1.7	CD69	CD69 molecule
80	0.00504	-1.7	RGS2	regulator of G-protein signaling 2
81	0.0473	-1.69	H19	H19, imprinted maternally expressed transcript (non-protein coding)
82	0.00681	-1.67	CTSW	cathepsin W
83	0.0106	-1.67	CXCR4	C-X-C motif chemokine receptor 4
84	0.0558	-1.67	GALNT16	polypeptide N-acetylgalactosaminyltransferase 16
85	0.00347	-1.66	SLIT3	slit guidance ligand 3
86	0.0395	-1.65	ZNF831	zinc finger protein 831
87	0.0184	-1.64	EMP1	epithelial membrane protein 1
88	0.0133	-1.64	NR4A1	nuclear receptor subfamily 4 group A member 1
89	0.0356	-1.63	CD84	CD84 molecule
90	0.0243	-1.63	MYRIP	myosin VIIA and Rab interacting protein
91	0.0542	-1.62	LOX	lysyl oxidase
92	0.00453	-1.61	IL2	interleukin 2
93	0.0128	-1.6	AVPR1A	arginine vasopressin receptor 1A
94	0.0313	-1.6	GADD45B	growth arrest and DNA damage inducible beta
95	0.0253	-1.6	GGTA1P	glycoprotein, alpha-galactosyltransferase 1 pseudogene
96	0.0169	-1.59	APOLD1	apolipoprotein L domain containing 1
97	0.0251	-1.59	ERRFI1	ERBB receptor feedback inhibitor 1
98	0.0416	-1.59	GCSAM	germinal center associated signaling and motility
99	0.0439	-1.59	IL33	interleukin 33
100	0.056	-1.59	OGN	osteoglycin
101	0.0486	-1.58	WT1	Wilms tumor 1
102	0.0314	-1.57	ADAMTS1	ADAM metallopeptidase with thrombospondin type 1 motif 1
103	0.0294	-1.57	CTSG	cathepsin G
104	0.0182	-1.57	IL7R	interleukin 7 receptor
105	0.03	-1.57	TNC	tenascin C
106	0.00837	-1.56	C17orf98	chromosome 17 open reading frame 98
107	0.0535	-1.56	CXCL9	C-X-C motif chemokine ligand 9
108	0.0386	-1.56	OSR2	odd-skipped related transciption factor 2
109	0.0476	-1.56	SCARA5	scavenger receptor class A member 5
110	0.0326	-1.55	C12orf42	chromosome 12 open reading frame 42
111	0.0426	-1.55	GPR183	G protein-coupled receptor 183
112	0.0596	-1.55	PTGER3	prostaglandin E receptor 3
113	0.0512	-1.54	CYP1B1	cytochrome P450 family 1 subfamily B member 1
114	0.00908	-1.53	ITM2A	integral membrane protein 2A
115	0.02	-1.53	LGI1	leucine rich glioma inactivated 1
116	0.00311	-1.53	SERPINE2	serpin family E member 2
117	0.0552	-1.52	FAM107A	family with sequence similarity 107 member A
118	0.0384	-1.52	MYC	v-myc avian myelocytomatosis viral oncogene homolog
119	0.0277	-1.52	NFATC1	nuclear factor of activated T-cells 1
120	0.0469	-1.51	DIRAS2	DIRAS family GTPase 2
121	0.027	-1.51	TMEM156	transmembrane protein 156
122	0.0438	-1.5	CD48	CD48 molecule
123	0.0108	-1.5	CLEC2D	C-type lectin domain family 2 member D
124	0.0114	-1.5	FILIP1	filamin A interacting protein 1
125	0.0447	-1.5	SLITRK3	SLIT and NTRK like family member 3
126	0.00295	-1.49	AIF1L	allograft inflammatory factor 1 like
127	0.0303	-1.49	CLECL1	C-type lectin like 1
128	0.0295	-1.48	CD36	CD36 molecule
129	0.0355	-1.48	ITK	IL2 inducible T-cell kinase
130	0.0427	-1.48	PSD2	pleckstrin and Sec7 domain containing 2
131	0.0228	-1.47	BCL11A	B-cell CLL
132	0.0328	-1.47	GNG4	G protein subunit gamma 4
133	0.0478	-1.47	TRIM63	tripartite motif containing 63
134	0.00641	-1.47	VWF	von Willebrand factor
135	0.0347	-1.46	FREM1	FRAS1 related extracellular matrix 1
136	0.0116	-1.46	GVINP1	GTPase, very large interferon inducible pseudogene 1
137	0.0376	-1.45	AGTR2	angiotensin II receptor type 2
138	0.00748	-1.45	CD72	CD72 molecule
139	0.0521	-1.44	CA10	carbonic anhydrase 10
140	0.0101	-1.44	CELF2	CUGBP, Elav-like family member 2
141	0.057	-1.44	SGCG	sarcoglycan gamma
142	0.0189	-1.43	1900-01-03	membrane associated ring-CH-type finger 1
143	0.0555	-1.43	AOAH	acyloxyacyl hydrolase
144	0.0597	-1.43	CD163	CD163 molecule
145	0.03	-1.43	LRMP	lymphoid restricted membrane protein
146	0.00987	-1.43	NEXN	nexilin F-actin binding protein
147	0.0138	-1.43	SLC19A2	solute carrier family 19 member 2
148	0.0335	-1.43	TAGAP	T-cell activation RhoGTPase activating protein
149	0.0545	-1.42	C9orf129	chromosome 9 open reading frame 129
150	0.00842	-1.42	KCNE4	potassium voltage-gated channel subfamily E regulatory subunit 4
151	0.00484	-1.42	LRRIQ3	leucine rich repeats and IQ motif containing 3
152	0.0195	-1.42	STAG3	stromal antigen 3
153	0.0149	-1.42	ZNF257	zinc finger protein 257
154	0.00605	-1.41	KCNK2	potassium two pore domain channel subfamily K member 2
155	0.0451	-1.4	ARHGEF26	Rho guanine nucleotide exchange factor 26
156	0.00529	-1.4	CEACAM21	carcinoembryonic antigen related cell adhesion molecule 21
157	0.0183	-1.4	HMOX1	heme oxygenase 1
158	0.0427	-1.4	LHFP	lipoma HMGIC fusion partner
159	0.049	-1.4	MS4A7	membrane spanning 4-domains A7
160	0.0109	-1.4	PRKCB	protein kinase C beta
161	0.0189	-1.4	TNNT3	troponin T3, fast skeletal type
162	0.0434	-1.39	CD96	CD96 molecule
163	0.0114	-1.39	EVL	Enah
164	0.0458	-1.39	SVEP1	sushi, von Willebrand factor type A, EGF and pentraxin domain containing 1
165	0.0429	-1.38	ADORA3	adenosine A3 receptor
166	0.0376	-1.38	GP1BA	glycoprotein Ib platelet alpha subunit
167	0.0421	-1.38	SHISA3	shisa family member 3
168	0.0449	-1.37	GZMK	granzyme K
169	0.00356	-1.37	RAB39B	RAB39B, member RAS oncogene family
170	0.0207	-1.36	LIFR	leukemia inhibitory factor receptor alpha
171	0.0221	-1.35	MUC2	mucin 2, oligomeric mucus
172	0.0501	-1.35	RECK	reversion inducing cysteine rich protein with kazal motifs
173	0.0512	-1.34	CRTAM	cytotoxic and regulatory T-cell molecule
174	0.0224	-1.34	KIAA0922	KIAA0922
175	0.0547	-1.34	MRO	maestro
176	0.00394	-1.33	BTG1	BTG anti-proliferation factor 1
177	0.0393	-1.33	CACNA1I	calcium voltage-gated channel subunit alpha1 I
178	0.013	-1.33	SESN1	sestrin 1
179	0.0589	-1.32	ABCB1	ATP binding cassette subfamily B member 1
180	0.0178	-1.32	ANGPTL1	angiopoietin like 1
181	0.0114	-1.32	AUTS2	autism susceptibility candidate 2
182	0.0199	-1.32	SLA	Src-like-adaptor
183	0.0599	-1.31	LYVE1	lymphatic vessel endothelial hyaluronan receptor 1
184	0.0298	-1.31	MVB12B	multivesicular body subunit 12B
185	0.0564	-1.31	PLN	phospholamban
186	0.0599	-1.31	SLC31A2	solute carrier family 31 member 2
187	0.0393	-1.3	KCNJ12	potassium voltage-gated channel subfamily J member 12
188	0.00349	-1.3	LONRF1	LON peptidase N-terminal domain and ring finger 1
189	0.0435	-1.3	PCNX3	pecanex homolog 3 (Drosophila)
190	0.0548	-1.3	SETBP1	SET binding protein 1
191	0.0423	-1.29	ANKRD20A2	ankyrin repeat domain 20 family member A2
192	0.0309	-1.29	CD37	CD37 molecule
193	0.0599	-1.29	CLEC10A	C-type lectin domain family 10 member A
194	0.0399	-1.29	DNAJB4	DnaJ heat shock protein family (Hsp40) member B4
195	0.0245	-1.29	LIMS3	LIM zinc finger domain containing 3
196	0.0277	-1.29	NAPSB	napsin B aspartic peptidase, pseudogene
197	0.0162	-1.29	TMPRSS13	transmembrane protease, serine 13
198	0.0255	-1.28	CPXM1	carboxypeptidase X, M14 family member 1
199	0.0508	-1.28	CRLF1	cytokine receptor like factor 1
200	0.0437	-1.28	NUDT10	nudix hydrolase 10
201	0.0334	-1.28	PACSIN1	protein kinase C and casein kinase substrate in neurons 1
202	0.0303	-1.27	CLDN5	claudin 5
203	0.0506	-1.27	GLIPR1	GLI pathogenesis related 1
204	0.0561	-1.27	GNG7	G protein subunit gamma 7
205	0.035	-1.27	NAPSA	napsin A aspartic peptidase
206	0.0333	-1.27	NCKAP1L	NCK associated protein 1 like
207	0.0146	-1.27	NFIL3	nuclear factor, interleukin 3 regulated
208	0.0399	-1.26	C11orf21	chromosome 11 open reading frame 21
209	0.0207	-1.26	IKZF1	IKAROS family zinc finger 1
210	0.0423	-1.25	ATF3	activating transcription factor 3
211	0.0448	-1.25	CCL5	C-C motif chemokine ligand 5
212	0.0197	-1.25	PAG1	phosphoprotein membrane anchor with glycosphingolipid microdomains 1
213	0.0518	-1.24	KLRK1	killer cell lectin like receptor K1
214	0.0201	-1.23	COL4A3	collagen type IV alpha 3 chain
215	0.0449	-1.23	PIK3R3	phosphoinositide-3-kinase regulatory subunit 3
216	0.0186	-1.23	RCSD1	RCSD domain containing 1
217	0.00865	-1.23	REL	REL proto-oncogene, NF-kB subunit
218	0.0577	-1.23	RERGL	RERG like
219	0.0571	-1.23	SERPINF1	serpin family F member 1
220	0.02	-1.22	ARID5B	AT-rich interaction domain 5B
221	0.0452	-1.22	BTK	Bruton tyrosine kinase
222	0.0479	-1.22	CHI3L2	chitinase 3 like 2
223	0.0194	-1.22	DOCK8	dedicator of cytokinesis 8
224	0.0295	-1.22	KLF8	Kruppel like factor 8
225	0.0017	-1.22	KLHL13	kelch like family member 13
226	0.0384	-1.22	TNIP3	TNFAIP3 interacting protein 3
227	0.0264	-1.21	CYTIP	cytohesin 1 interacting protein
228	0.0387	-1.21	EBF1	early B-cell factor 1
229	0.0321	-1.21	IPO7	importin 7
230	0.0499	-1.21	RNASE6	ribonuclease A family member k6
231	0.0399	-1.21	USP32P2	ubiquitin specific peptidase 32 pseudogene 2
232	0.0362	-1.2	APPBP2	amyloid beta precursor protein binding protein 2
233	0.0537	-1.2	CMKLR1	chemerin chemokine-like receptor 1
234	0.0159	-1.2	CNR1	cannabinoid receptor 1
235	0.0239	-1.2	RASGRP2	RAS guanyl releasing protein 2
236	0.0406	-1.2	ZBTB10	zinc finger and BTB domain containing 10
237	0.0533	-1.19	BMP2K	BMP2 inducible kinase
238	0.0517	-1.19	CCR2	C-C motif chemokine receptor 2
239	0.0492	-1.19	MPP6	membrane palmitoylated protein 6
240	0.0422	-1.19	PIK3R1	phosphoinositide-3-kinase regulatory subunit 1
241	0.0337	-1.19	PLTP	phospholipid transfer protein
242	0.0198	-1.19	TBX21	T-box 21
243	0.0318	-1.19	ZNF22	zinc finger protein 22
244	0.0368	-1.18	DDIT4	DNA damage inducible transcript 4
245	0.0192	-1.18	EEF2	eukaryotic translation elongation factor 2
246	0.0502	-1.18	FYB	FYN binding protein
247	0.00426	-1.18	HECTD2	HECT domain E3 ubiquitin protein ligase 2
248	0.0204	-1.18	NUDT11	nudix hydrolase 11
249	0.0128	-1.18	PNRC1	proline rich nuclear receptor coactivator 1
250	0.00408	-1.18	PSIP1	PC4 and SFRS1 interacting protein 1
251	0.0519	-1.18	S1PR1	sphingosine-1-phosphate receptor 1
252	0.0153	-1.18	SUSD3	sushi domain containing 3
253	0.0502	-1.18	ZNF331	zinc finger protein 331
254	0.0334	-1.17	AKNA	AT-hook transcription factor
255	0.0126	-1.17	CCL21	C-C motif chemokine ligand 21
256	0.0176	-1.17	PGM5-AS1	PGM5 antisense RNA 1
257	0.0432	-1.16	CANX	calnexin
258	0.0131	-1.16	HSP90B1	heat shock protein 90 beta family member 1
259	0.00719	-1.16	KLRG1	killer cell lectin like receptor G1
260	0.05	-1.16	LAPTM5	lysosomal protein transmembrane 5
261	0.0323	-1.16	RASGRF2	Ras protein specific guanine nucleotide releasing factor 2
262	0.0387	-1.16	SEMA3D	semaphorin 3D
263	0.0211	-1.15	ARHGEF7	Rho guanine nucleotide exchange factor 7
264	0.0436	-1.15	ATOH8	atonal bHLH transcription factor 8
265	0.0405	-1.15	BACH2	BTB domain and CNC homolog 2
266	0.0295	-1.15	GIMAP5	GTPase, IMAP family member 5
267	0.048	-1.15	HNRNPA0	heterogeneous nuclear ribonucleoprotein A0
268	0.0588	-1.15	MAP1B	microtubule associated protein 1B
269	0.027	-1.15	POU2F2	POU class 2 homeobox 2
270	0.00664	-1.15	SLC7A5	solute carrier family 7 member 5
271	0.0145	-1.15	SYNE1	spectrin repeat containing nuclear envelope protein 1
272	0.0327	-1.15	ZNF818P	zinc finger protein 818, pseudogene
273	0.0135	-1.14	KLF9	Kruppel like factor 9
274	0.00341	-1.14	LINC-PINT	long intergenic non-protein coding RNA, p53 induced transcript
275	0.0398	-1.14	P2RY12	purinergic receptor P2Y12
276	0.0435	-1.14	RHOBTB3	Rho related BTB domain containing 3
277	0.0565	-1.13	CD8B	CD8b molecule
278	0.0528	-1.13	EBI3	Epstein-Barr virus induced 3
279	0.052	-1.13	FAM129A	family with sequence similarity 129 member A
280	0.051	-1.13	FAM129C	family with sequence similarity 129 member C
281	0.0188	-1.13	FOXP2	forkhead box P2
282	0.0519	-1.13	TMEM38B	transmembrane protein 38B
283	0.0314	-1.12	ATG4C	autophagy related 4C cysteine peptidase
284	0.0197	-1.12	FCMR	Fc fragment of IgM receptor
285	0.0134	-1.12	POLR1E	RNA polymerase I subunit E
286	0.00528	-1.12	SACS	sacsin molecular chaperone
287	0.00721	-1.12	SH3BP5	SH3 domain binding protein 5
288	0.029	-1.12	STAT4	signal transducer and activator of transcription 4
289	0.0444	-1.12	WDFY4	WDFY family member 4
290	0.0143	-1.11	CEBPD	CCAAT
291	0.0504	-1.11	FAM162B	family with sequence similarity 162 member B
292	0.0466	-1.11	KLHL6	kelch like family member 6
293	0.0523	-1.11	LOC100130433	uncharacterized LOC100130433
294	0.0533	-1.11	MAP3K1	mitogen-activated protein kinase kinase kinase 1
295	0.0236	-1.11	MYCT1	myc target 1
296	0.0429	-1.11	PRKAR1A	protein kinase cAMP-dependent type I regulatory subunit alpha
297	0.0455	-1.11	TRIB3	tribbles pseudokinase 3
298	0.0521	-1.1	HGSNAT	heparan-alpha-glucosaminide N-acetyltransferase
299	0.0497	-1.1	HVCN1	hydrogen voltage gated channel 1
300	0.0373	-1.1	PARP11	poly(ADP-ribose) polymerase family member 11
301	0.0151	-1.1	SDPR	serum deprivation response
302	0.0201	-1.1	STK4	serine
303	0.0163	-1.1	ZFP36	ZFP36 ring finger protein
304	0.0476	-1.09	ADRB2	adrenoceptor beta 2
305	0.0517	-1.09	C5orf45	chromosome 5 open reading frame 45
306	0.0513	-1.09	SLC9A9	solute carrier family 9 member A9
307	0.0534	-1.08	ABHD12	abhydrolase domain containing 12
308	0.0408	-1.08	FGFR1	fibroblast growth factor receptor 1
309	0.0544	-1.08	LINC01279	long intergenic non-protein coding RNA 1279
310	0.0562	-1.08	MAP4K1	mitogen-activated protein kinase kinase kinase kinase 1
311	0.0492	-1.08	PAIP2	poly(A) binding protein interacting protein 2
312	0.025	-1.08	PDCD1	programmed cell death 1
313	0.0151	-1.07	ATP6V1G2	ATPase H+ transporting V1 subunit G2
314	0.0387	-1.07	CASD1	CAS1 domain containing 1
315	0.0371	-1.07	HSPA13	heat shock protein family A (Hsp70) member 13
316	0.0168	-1.07	MID2	midline 2
317	0.0346	-1.06	APBB1IP	amyloid beta precursor protein binding family B member 1 interacting protein
318	0.0198	-1.06	FGD3	FYVE, RhoGEF and PH domain containing 3
319	0.0405	-1.06	KANK1	KN motif and ankyrin repeat domains 1
320	0.0442	-1.06	NLGN4X	neuroligin 4, X-linked
321	0.0214	-1.06	RPL18A	ribosomal protein L18a
322	0.0542	-1.05	NOP56	NOP56 ribonucleoprotein
323	0.0176	-1.05	RASSF1	Ras association domain family member 1
324	0.00946	-1.05	TPGS2	tubulin polyglutamylase complex subunit 2
325	0.0328	-1.04	CYP26B1	cytochrome P450 family 26 subfamily B member 1
326	0.0493	-1.04	F2RL3	F2R like thrombin
327	0.0465	-1.04	FOS	Fos proto-oncogene, AP-1 transcription factor subunit
328	0.0527	-1.04	JAK1	Janus kinase 1
329	0.0519	-1.04	LY86	lymphocyte antigen 86
330	0.0223	-1.04	PPM1B	protein phosphatase, Mg2+
331	0.0582	-1.04	RPS2	ribosomal protein S2
332	0.0241	-1.03	ARRDC5	arrestin domain containing 5
333	0.0387	-1.03	CEP120	centrosomal protein 120
334	0.0207	-1.03	GIMAP1	GTPase, IMAP family member 1
335	0.0515	-1.03	GIMAP7	GTPase, IMAP family member 7
336	0.0426	-1.03	HCLS1	hematopoietic cell-specific Lyn substrate 1
337	0.0523	-1.03	HLA-DPB2	major histocompatibility complex, class II, DP beta 2 (pseudogene)
338	0.041	-1.03	IL16	interleukin 16
339	0.0206	-1.03	IL6ST	interleukin 6 signal transducer
340	0.0121	-1.03	MYO1B	myosin IB
341	0.0246	-1.03	TM6SF1	transmembrane 6 superfamily member 1
342	0.0209	-1.02	CNKSR3	CNKSR family member 3
343	0.0188	-1.02	CREB3L2	cAMP responsive element binding protein 3 like 2
344	0.0208	-1.02	EIF3A	eukaryotic translation initiation factor 3 subunit A
345	0.0477	-1.02	MDFIC	MyoD family inhibitor domain containing
346	0.049	-1.02	PPM1D	protein phosphatase, Mg2+
347	0.0265	-1.02	RPS28	ribosomal protein S28
348	0.0559	-1.02	SHPRH	SNF2 histone linker PHD RING helicase
349	0.0105	-1.02	TCF7	transcription factor 7 (T-cell specific, HMG-box)
350	0.0556	-1.02	USP51	ubiquitin specific peptidase 51
351	0.0293	-1.01	KLRC1	killer cell lectin like receptor C1
352	0.0228	-1.01	PVRIG	poliovirus receptor related immunoglobulin domain containing
353	0.0185	-1.01	TP53INP1	tumor protein p53 inducible nuclear protein 1
354	0.0512	-1	ANK2	ankyrin 2, neuronal
355	0.0106	-1	FLJ21408	uncharacterized LOC400512
356	0.0122	-1	PRKAG2-AS1	PRKAG2 antisense RNA 1
