# Supplementary material for: Gender-related differentially expressed genes in pancreatic cancer: possible culprits or accomplices?
Source: Front Genet. 2022 Oct 26;13:966941. doi: 10.3389/fgene.2022.966941 (PMC9643577; doi:10.3389/fgene.2022.966941)
Supplement: Supplementary file 8 [file Table6.XLSX]

## Sheet: Sheet1
Gender Specified Differentially Expressed Genes in Pancreatic Cancer; Possible culprits or accomplices?
Roya Ramezankhani, Afshin Abdi Ghavidel, Saadyeh Rashidi, Mahbubeh Rojhannezhad, Hamid reza Abolkheir, Malihe Mirhosseini, Sara Taleahmad, Massoud Vosough
Supplementary Table 6. Hub and bottleneck proteins for URGs in male patients
Hubs		Bottlenecks	Hubs-bottlenecks proteins
FN1	SH3KBP1	FN1	FN1
COL1A1	VCAN	CALD1	CALD1
LOX	COL5A2	ISG15	ISG15
SPARC	GBP1	SH3KBP1	SH3KBP1
COL1A2	SERPINH1	ANTXR1	COL1A1
COL3A1	LCK	COL1A1	PPARG
PPARG	EFNB2	PPARG	LOX
THBS2	TPM2	LOX	LCK
ISG15	CD55	LCK	SPARC
COL5A1	NT5E	PALLD
MX1	RNF213	SPARC
CALD1	SAMD9	ANXA1
IGFBP3
