# Supplementary material for: Gender-related differentially expressed genes in pancreatic cancer: possible culprits or accomplices?
Source: Front Genet. 2022 Oct 26;13:966941. doi: 10.3389/fgene.2022.966941 (PMC9643577; doi:10.3389/fgene.2022.966941)
Supplement: Supplementary file 11 [file Table4.XLSX]

## Sheet: S5
Gender Specified Differentially Expressed Genes in Pancreatic Cancer; Possible culprits or accomplices?
Roya Ramezankhani, Afshin Abdi Ghavidel, Saadyeh Rashidi, Mahbubeh Rojhannezhad, Hamid reza Abolkheir, Malihe Mirhosseini, Sara Taleahmad, Massoud Vosough
Supplementary Table S4. GO biological processes (BPs) that ARE-containing URGs in males are significantly involved in.
Term	P-value	Adjusted P-value	Genes
axon guidance (GO:0007411)	1.17352e-07	5.49209e-05	EFNB2;EPHA4;PALLD;LAMA3;PDLIM7;GLI2
axonogenesis (GO:0007409)	3.15024e-07	7.37156e-05	EFNB2;EPHA4;PALLD;LAMA3;PDLIM7;GLI2
integrin-mediated signaling pathway (GO:0007229)	1.83064e-06	0.000285579	COL3A1;LAMA3;FN1;ISG15
peptide cross-linking (GO:0018149)	6.67509e-06	0.000780986	COL3A1;ANXA1;FN1
gastro-intestinal system smooth muscle contraction (GO:0014831)	1.37695e-05	0.000967556	SULF1;SULF2
glial cell-derived neurotrophic factor receptor signaling pathway (GO:0035860)	1.37695e-05	0.000967556	SULF1;SULF2
circulatory system development (GO:0072359)	1.4472e-05	0.000967556	COL3A1;FN1;PDLIM7;GLI2
chondrocyte development (GO:0002063)	2.06392e-05	0.00120739	SULF1;SULF2
negative regulation of cell migration (GO:0030336)	2.4483e-05	0.00127312	EPHA4;COL3A1;IGFBP3;SULF1
negative regulation of phospholipase activity (GO:0010519)	3.84703e-05	0.00166028	ANXA1;BICD1
heart development (GO:0007507)	4.07449e-05	0.00166028	COL3A1;FN1;PDLIM7;GLI2
renal system development (GO:0072001)	4.25714e-05	0.00166028	SULF1;GLI2;SULF2
glomerular filtration (GO:0003094)	4.94257e-05	0.00177933	SULF1;SULF2
renal filtration (GO:0097205)	6.1737e-05	0.00206378	SULF1;SULF2
kidney development (GO:0001822)	7.88326e-05	0.00245958	SULF1;GLI2;SULF2
central nervous system projection neuron axonogenesis (GO:0021952)	0.000106776	0.00291285	EPHA4;GLI2
skin development (GO:0043588)	0.000117394	0.00291285	COL3A1;ANXA1;COL5A1
extracellular structure organization (GO:0043062)	0.000118656	0.00291285	COL3A1;COL5A1;LAMA3;FN1
external encapsulating structure organization (GO:0045229)	0.000120787	0.00291285	COL3A1;COL5A1;LAMA3;FN1
negative regulation of fibroblast growth factor receptor signaling pathway (GO:0040037)	0.000124481	0.00291285	SULF1;SULF2
collagen fibril organization (GO:0030199)	0.00016112	0.00359067	COL3A1;COL5A1;LAMA3
regulation of fibroblast growth factor receptor signaling pathway (GO:0040036)	0.000258766	0.00550466	SULF1;SULF2
heparan sulfate proteoglycan metabolic process (GO:0030201)	0.000285795	0.00581531	SULF1;SULF2
positive regulation of vascular endothelial growth factor production (GO:0010575)	0.000407085	0.00778795	SULF1;SULF2
extracellular matrix organization (GO:0030198)	0.000416023	0.00778795	COL3A1;COL5A1;LAMA3;FN1
proteoglycan metabolic process (GO:0006029)	0.000440686	0.00793235	SULF1;SULF2
regulation of vascular endothelial growth factor production (GO:0010574)	0.000475593	0.0082436	SULF1;SULF2
positive regulation of cytokine production (GO:0001819)	0.00063028	0.0104459	ANXA1;ISG15;SULF1;SULF2
chondrocyte differentiation (GO:0002062)	0.000669607	0.0104459	SULF1;SULF2
endodermal cell differentiation (GO:0035987)	0.000669607	0.0104459	LAMA3;FN1
response to cytokine (GO:0034097)	0.000745522	0.0110601	COL3A1;ANXA1;ISG15
cell-substrate junction assembly (GO:0007044)	0.00075625	0.0110601	LAMA3;FN1
embryonic skeletal system development (GO:0048706)	0.000801496	0.0113667	SULF1;SULF2
endoderm formation (GO:0001706)	0.000848022	0.0115891	LAMA3;FN1
skeletal system development (GO:0001501)	0.000866704	0.0115891	SULF1;GLI2;SULF2
connective tissue development (GO:0061448)	0.0009449	0.0122837	SULF1;SULF2
bone development (GO:0060348)	0.00104686	0.0132414	SULF1;SULF2
cellular protein modification process (GO:0006464)	0.00108357	0.013345	COL3A1;ANXA1;IGFBP3;FN1;ISG15;FBXO32
transmembrane receptor protein tyrosine kinase signaling pathway (GO:0007169)	0.00126524	0.0151829	EFNB2;EPHA4;SULF1;SULF2
negative regulation of cytokine production (GO:0001818)	0.00130323	0.0152477	ANXA1;FN1;ISG15
negative regulation of cell projection organization (GO:0031345)	0.00156799	0.017898	EFNB2;EPHA4
cartilage development (GO:0051216)	0.00176411	0.0196572	SULF1;SULF2
negative regulation of neuron projection development (GO:0010977)	0.00218952	0.0232885	EFNB2;EPHA4
chordate embryonic development (GO:0043009)	0.00218952	0.0232885	SULF1;SULF2
negative regulation of response to stimulus (GO:0048585)	0.00241866	0.0251541	COL3A1;IGFBP3
positive regulation of cellular protein localization (GO:1903829)	0.00326043	0.0324656	BICD1;NDC80
gland development (GO:0048732)	0.00326043	0.0324656	ANXA1;GLI2
negative regulation of signal transduction (GO:0009968)	0.00386941	0.0377268	IGFBP3;SULF1;SULF2
negative regulation of cellular response to growth factor stimulus (GO:0090288)	0.00411889	0.0393396	SULF1;SULF2
ephrin receptor signaling pathway (GO:0048013)	0.00432243	0.0404579	EFNB2;EPHA4
alpha-beta T cell differentiation (GO:0046632)	0.00598614	0.0471022	ANXA1
response to denervation involved in regulation of muscle adaptation (GO:0014894)	0.00598614	0.0471022	FBXO32
positive regulation of prostaglandin biosynthetic process (GO:0031394)	0.00598614	0.0471022	ANXA1
tonic smooth muscle contraction (GO:0014820)	0.00598614	0.0471022	EDNRA
cell-matrix adhesion (GO:0007160)	0.00635855	0.0471022	COL3A1;FN1
hepatocyte differentiation (GO:0070365)	0.00717924	0.0471022	ANXA1
negative regulation of morphogenesis of an epithelium (GO:1905331)	0.00717924	0.0471022	SULF1
negative regulation of neuron migration (GO:2001223)	0.00717924	0.0471022	COL3A1
ISG15-protein conjugation (GO:0032020)	0.00717924	0.0471022	ISG15
spinal cord dorsal/ventral patterning (GO:0021513)	0.00717924	0.0471022	GLI2
macromolecule biosynthetic process (GO:0009059)	0.00717924	0.0471022	COL5A1
positive regulation of T cell differentiation in thymus (GO:0033089)	0.00717924	0.0471022	GLI2
metaphase/anaphase transition of cell cycle (GO:0044784)	0.00717924	0.0471022	TACC3
metaphase/anaphase transition of mitotic cell cycle (GO:0007091)	0.00717924	0.0471022	TACC3
regulation of Wnt signaling pathway (GO:0030111)	0.00777954	0.0471022	SULF1;SULF2
post-translational protein modification (GO:0043687)	0.00787246	0.0471022	IGFBP3;FN1;FBXO32
negative regulation of cell motility (GO:2000146)	0.00818977	0.0471022	EPHA4;SULF1
supramolecular fiber organization (GO:0097435)	0.00825272	0.0471022	COL3A1;COL5A1;LAMA3
negative regulation of axon regeneration (GO:0048681)	0.00837098	0.0471022	EPHA4
positive regulation of aspartic-type endopeptidase activity involved in amyloid precursor protein catabolic process (GO:1902961)	0.00837098	0.0471022	EPHA4
positive regulation of cardiac muscle cell differentiation (GO:2000727)	0.00837098	0.0471022	EFNB2
regulation of T-helper 1 cell differentiation (GO:0045625)	0.00837098	0.0471022	ANXA1
positive regulation of mitotic cell cycle spindle assembly checkpoint (GO:0090267)	0.00837098	0.0471022	NDC80
regulation of glial cell differentiation (GO:0045685)	0.00837098	0.0471022	EPHA4
negative regulation of type 2 immune response (GO:0002829)	0.00837098	0.0471022	ANXA1
positive regulation of protein localization to centrosome (GO:1904781)	0.00837098	0.0471022	BICD1
positive regulation of spindle checkpoint (GO:0090232)	0.00837098	0.0471022	NDC80
positive regulation of unsaturated fatty acid biosynthetic process (GO:2001280)	0.00837098	0.0471022	ANXA1
positive regulation of vesicle fusion (GO:0031340)	0.00837098	0.0471022	ANXA1
regulation of prostaglandin biosynthetic process (GO:0031392)	0.00837098	0.0471022	ANXA1
pituitary gland development (GO:0021983)	0.00837098	0.0471022	GLI2
positive regulation of aspartic-type peptidase activity (GO:1905247)	0.00956134	0.0471022	EPHA4
proximal/distal pattern formation (GO:0009954)	0.00956134	0.0471022	GLI2
alpha-beta T cell activation (GO:0046631)	0.00956134	0.0471022	ANXA1
regulation of T-helper 2 cell differentiation (GO:0045628)	0.00956134	0.0471022	ANXA1
negative regulation of long-term synaptic potentiation (GO:1900272)	0.00956134	0.0471022	EPHA4
negative regulation of neuron projection regeneration (GO:0070571)	0.00956134	0.0471022	EPHA4
integrin activation (GO:0033622)	0.00956134	0.0471022	FN1
positive regulation of myeloid cell apoptotic process (GO:0033034)	0.00956134	0.0471022	ANXA1
skeletal muscle tissue regeneration (GO:0043403)	0.00956134	0.0471022	ANXA1
osteoblast development (GO:0002076)	0.00956134	0.0471022	GLI2
vascular associated smooth muscle contraction (GO:0014829)	0.00956134	0.0471022	EDNRA
wound healing, spreading of epidermal cells (GO:0035313)	0.00956134	0.0471022	COL5A1
regulation of phospholipase A2 activity (GO:0032429)	0.00956134	0.0471022	ANXA1
myoblast migration (GO:0051451)	0.00956134	0.0471022	ANXA1
microtubule cytoskeleton organization involved in mitosis (GO:1902850)	0.0102299	0.0488462	TACC3;NDC80
muscle contraction (GO:0006936)	0.0103834	0.0488462	EDNRA;CALD1
regulation of response to external stimulus (GO:0032101)	0.010538	0.0488462	EFNB2;ANXA1
negative regulation of exocytosis (GO:0045920)	0.0107503	0.0488462	ANXA1
regulation of aspartic-type endopeptidase activity involved in amyloid precursor protein catabolic process (GO:1902959)	0.0107503	0.0488462	EPHA4
regulation of vesicle fusion (GO:0031338)	0.0107503	0.0488462	ANXA1
response to type I interferon (GO:0034340)	0.0107503	0.0488462	ISG15
sensory organ morphogenesis (GO:0090596)	0.0107503	0.0488462	COL5A1
negative regulation of cellular protein catabolic process (GO:1903363)	0.011938	0.050333	EPHA4
arachidonate transport (GO:1903963)	0.011938	0.050333	ANXA1
arachidonic acid secretion (GO:0050482)	0.011938	0.050333	ANXA1
granulocyte migration (GO:0097530)	0.011938	0.050333	ANXA1
negative regulation of transforming growth factor beta production (GO:0071635)	0.011938	0.050333	FN1
neuron projection fasciculation (GO:0106030)	0.011938	0.050333	EPHA4
modification-dependent macromolecule catabolic process (GO:0043632)	0.011938	0.050333	ISG15
regulation of protein localization to centrosome (GO:1904779)	0.011938	0.050333	BICD1
regulation of cell migration (GO:0030334)	0.0124105	0.0516541	EPHA4;ANXA1;SULF1
protein localization to organelle (GO:0033365)	0.012472	0.0516541	ISG15;BICD1
regulation of cardiac muscle cell differentiation (GO:2000725)	0.0131242	0.0521369	EFNB2
positive regulation of leukocyte apoptotic process (GO:2000108)	0.0131242	0.0521369	ANXA1
negative regulation of T-helper cell differentiation (GO:0045623)	0.0131242	0.0521369	ANXA1
vasoconstriction (GO:0042310)	0.0131242	0.0521369	EDNRA
regulation of cytokine production (GO:0001817)	0.0138414	0.0521369	ANXA1;ISG15
positive regulation of cardiocyte differentiation (GO:1905209)	0.0143091	0.0521369	EFNB2
regulation of astrocyte differentiation (GO:0048710)	0.0143091	0.0521369	EPHA4
attachment of mitotic spindle microtubules to kinetochore (GO:0051315)	0.0143091	0.0521369	NDC80
regulation of axon regeneration (GO:0048679)	0.0143091	0.0521369	EPHA4
axonal fasciculation (GO:0007413)	0.0143091	0.0521369	EPHA4
hemidesmosome assembly (GO:0031581)	0.0143091	0.0521369	LAMA3
microtubule anchoring (GO:0034453)	0.0143091	0.0521369	BICD1
microtubule anchoring at microtubule organizing center (GO:0072393)	0.0143091	0.0521369	BICD1
urogenital system development (GO:0001655)	0.0143091	0.0521369	ANXA1
morphogenesis of a polarized epithelium (GO:0001738)	0.0143091	0.0521369	LAMA3
positive regulation of Wnt signaling pathway (GO:0030177)	0.0143711	0.0521369	SULF1;SULF2
regulation of T cell differentiation in thymus (GO:0033081)	0.0154927	0.0537079	GLI2
icosanoid secretion (GO:0032309)	0.0154927	0.0537079	ANXA1
kinetochore organization (GO:0051383)	0.0154927	0.0537079	NDC80
spinal cord development (GO:0021510)	0.0154927	0.0537079	GLI2
regulation of mitotic cell cycle spindle assembly checkpoint (GO:0090266)	0.0154927	0.0537079	NDC80
protein localization to mitochondrion (GO:0070585)	0.0154927	0.0537079	ISG15
regulation of neuron projection development (GO:0010975)	0.0165765	0.0557416	EFNB2;EPHA4
response to X-ray (GO:0010165)	0.0166748	0.0557416	ANXA1
negative regulation of smooth muscle cell migration (GO:0014912)	0.0166748	0.0557416	IGFBP3
smooth muscle contraction (GO:0006939)	0.0166748	0.0557416	EDNRA
positive regulation of T-helper cell differentiation (GO:0045624)	0.0166748	0.0557416	ANXA1
regulation of phospholipase C activity (GO:1900274)	0.0178556	0.0592655	BICD1
cellular response to corticosteroid stimulus (GO:0071384)	0.0190351	0.0597881	ANXA1
regulation of hormone secretion (GO:0046883)	0.0190351	0.0597881	ANXA1
negative regulation of type I interferon-mediated signaling pathway (GO:0060339)	0.0190351	0.0597881	ISG15
regulation of interleukin-1 production (GO:0032652)	0.0190351	0.0597881	ANXA1
dendrite self-avoidance (GO:0070593)	0.0190351	0.0597881	PALLD
regulation of mitotic sister chromatid separation (GO:0010965)	0.0190351	0.0597881	TACC3
odontogenesis of dentin-containing tooth (GO:0042475)	0.0190351	0.0597881	GLI2
motor neuron axon guidance (GO:0008045)	0.0190351	0.0597881	EPHA4
gliogenesis (GO:0042063)	0.0202132	0.0618286	ANXA1
positive regulation of DNA replication (GO:0045740)	0.0202132	0.0618286	GLI2
regulation of cellular response to growth factor stimulus (GO:0090287)	0.0202132	0.0618286	SULF1
regulation of leukocyte migration (GO:0002685)	0.0202132	0.0618286	ANXA1
positive regulation of amyloid-beta formation (GO:1902004)	0.0213899	0.0621769	EPHA4
regulation of spindle organization (GO:0090224)	0.0213899	0.0621769	TACC3
positive regulation of cell migration involved in sprouting angiogenesis (GO:0090050)	0.0213899	0.0621769	ANXA1
regulation of transforming growth factor beta production (GO:0071634)	0.0213899	0.0621769	FN1
negative regulation of interleukin-8 production (GO:0032717)	0.0213899	0.0621769	ANXA1
cell migration involved in sprouting angiogenesis (GO:0002042)	0.0213899	0.0621769	EFNB2
positive regulation of myoblast differentiation (GO:0045663)	0.0213899	0.0621769	IGFBP3
cellular response to glucocorticoid stimulus (GO:0071385)	0.0213899	0.0621769	ANXA1
negative regulation of immune system process (GO:0002683)	0.0225653	0.0647887	COL3A1
regulation of insulin-like growth factor receptor signaling pathway (GO:0043567)	0.0225653	0.0647887	IGFBP3
regulation of signal transduction (GO:0009966)	0.0233286	0.066131	IGFBP3;SULF1
regulation of smooth muscle cell migration (GO:0014910)	0.0237393	0.066131	IGFBP3
eye morphogenesis (GO:0048592)	0.0237393	0.066131	COL5A1
insulin secretion (GO:0030073)	0.0237393	0.066131	ANXA1
embryonic digestive tract development (GO:0048566)	0.0237393	0.066131	GLI2
negative regulation of cell communication (GO:0010648)	0.024912	0.0670048	IGFBP3
autonomic nervous system development (GO:0048483)	0.024912	0.0670048	FN1
positive regulation of immune system process (GO:0002684)	0.024912	0.0670048	ANXA1
negative regulation of reproductive process (GO:2000242)	0.024912	0.0670048	SULF1
negative regulation of response to wounding (GO:1903035)	0.024912	0.0670048	EPHA4
stress granule assembly (GO:0034063)	0.024912	0.0670048	BICD1
positive regulation of amyloid precursor protein catabolic process (GO:1902993)	0.0260834	0.069358	EPHA4
phosphatidylserine acyl-chain remodeling (GO:0036150)	0.0260834	0.069358	OSBPL10
negative regulation of G protein-coupled receptor signaling pathway (GO:0045744)	0.0272533	0.0716548	BICD1
blood vessel endothelial cell migration (GO:0043534)	0.0272533	0.0716548	EFNB2
establishment of mitotic spindle orientation (GO:0000132)	0.028422	0.0726857	NDC80
mammary gland development (GO:0030879)	0.028422	0.0726857	GLI2
wound healing, spreading of cells (GO:0044319)	0.028422	0.0726857	COL5A1
dorsal/ventral pattern formation (GO:0009953)	0.028422	0.0726857	GLI2
endocrine system development (GO:0035270)	0.028422	0.0726857	GLI2
regulation of proteolysis involved in cellular protein catabolic process (GO:1903050)	0.0295893	0.0748528	EPHA4
negative regulation of signaling (GO:0023057)	0.0295893	0.0748528	IGFBP3
regulation of synapse organization (GO:0050807)	0.0307552	0.0757549	EPHA4
positive regulation of G1/S transition of mitotic cell cycle (GO:1900087)	0.0307552	0.0757549	ANXA1
positive regulation of interleukin-2 production (GO:0032743)	0.0307552	0.0757549	ANXA1
negative regulation of proteolysis involved in cellular protein catabolic process (GO:1903051)	0.0307552	0.0757549	EPHA4
DNA geometric change (GO:0032392)	0.0307552	0.0757549	ANXA1
positive regulation of BMP signaling pathway (GO:0030513)	0.0319198	0.0770024	SULF1
response to glucocorticoid (GO:0051384)	0.0319198	0.0770024	ANXA1
positive regulation of striated muscle cell differentiation (GO:0051155)	0.0319198	0.0770024	EFNB2
peptide hormone secretion (GO:0030072)	0.0319198	0.0770024	ANXA1
positive regulation of fibroblast proliferation (GO:0048146)	0.0330831	0.0781964	FN1
positive regulation of response to wounding (GO:1903036)	0.0330831	0.0781964	ANXA1
regulation of neuron migration (GO:2001222)	0.0330831	0.0781964	COL3A1
regulation of postsynapse organization (GO:0099175)	0.0330831	0.0781964	EPHA4
establishment of mitotic spindle localization (GO:0040001)	0.034245	0.080536	NDC80
establishment of spindle orientation (GO:0051294)	0.0354056	0.0808284	NDC80
regulation of type I interferon-mediated signaling pathway (GO:0060338)	0.0354056	0.0808284	ISG15
positive regulation of endopeptidase activity (GO:0010950)	0.0354056	0.0808284	EPHA4
respiratory tube development (GO:0030323)	0.0354056	0.0808284	GLI2
regulation of long-term synaptic potentiation (GO:1900271)	0.0354056	0.0808284	EPHA4
morphogenesis of an epithelium (GO:0002009)	0.0354056	0.0808284	LAMA3
positive regulation of signal transduction (GO:0009967)	0.0363785	0.0816789	SULF1;SULF2
positive regulation of Rho protein signal transduction (GO:0035025)	0.0365648	0.0816789	COL3A1
organelle transport along microtubule (GO:0072384)	0.0365648	0.0816789	BICD1
cytokine-mediated signaling pathway (GO:0019221)	0.0371475	0.0816789	ANXA1;FN1;ISG15
activation of phospholipase C activity (GO:0007202)	0.0377227	0.0816789	EDNRA
regulation of cell migration involved in sprouting angiogenesis (GO:0090049)	0.0377227	0.0816789	ANXA1
positive regulation of interleukin-10 production (GO:0032733)	0.0377227	0.0816789	ISG15
regulation of chemotaxis (GO:0050920)	0.0377227	0.0816789	EFNB2
regulation of dendritic spine morphogenesis (GO:0061001)	0.0377227	0.0816789	EPHA4
liver development (GO:0001889)	0.0377227	0.0816789	ANXA1
positive regulation of cellular process (GO:0048522)	0.0377533	0.0816789	EFNB2;EPHA4;FN1
actin filament bundle assembly (GO:0051017)	0.0388793	0.0816789	CALD1
actin filament bundle organization (GO:0061572)	0.0388793	0.0816789	CALD1
apoptotic cell clearance (GO:0043277)	0.0388793	0.0816789	ANXA1
negative regulation of smooth muscle cell proliferation (GO:0048662)	0.0388793	0.0816789	IGFBP3
positive regulation of organelle organization (GO:0010638)	0.0388793	0.0816789	ANXA1
epithelial tube morphogenesis (GO:0060562)	0.0400346	0.0816789	GLI2
regulation of amyloid-beta formation (GO:1902003)	0.0400346	0.0816789	EPHA4
sister chromatid segregation (GO:0000819)	0.0400346	0.0816789	NDC80
cellular response to vascular endothelial growth factor stimulus (GO:0035924)	0.0400346	0.0816789	ANXA1
regulation of myoblast differentiation (GO:0045661)	0.0400346	0.0816789	IGFBP3
phosphatidylserine metabolic process (GO:0006658)	0.0400346	0.0816789	OSBPL10
regulation of protein phosphorylation (GO:0001932)	0.0401332	0.0816789	IGFBP3;FN1
positive regulation of cell cycle G1/S phase transition (GO:1902808)	0.0411885	0.0816789	ANXA1
blood vessel diameter maintenance (GO:0097746)	0.0411885	0.0816789	EDNRA
respiratory system development (GO:0060541)	0.0411885	0.0816789	GLI2
cellular response to amyloid-beta (GO:1904646)	0.0411885	0.0816789	EPHA4
cellular response to hydrogen peroxide (GO:0070301)	0.0411885	0.0816789	ANXA1
smoothened signaling pathway (GO:0007224)	0.0411885	0.0816789	GLI2
lung development (GO:0030324)	0.0411885	0.0816789	GLI2
regulation of mitotic spindle organization (GO:0060236)	0.0411885	0.0816789	TACC3
activation of adenylate cyclase activity (GO:0007190)	0.0423411	0.0822225	EDNRA
positive regulation of bone mineralization (GO:0030501)	0.0423411	0.0822225	ISG15
positive regulation of interferon-beta production (GO:0032728)	0.0423411	0.0822225	ISG15
regulation of microtubule-based process (GO:0032886)	0.0423411	0.0822225	BICD1
platelet aggregation (GO:0070527)	0.0423411	0.0822225	FN1
negative regulation of endothelial cell proliferation (GO:0001937)	0.0434923	0.0834197	SULF1
neural crest cell migration (GO:0001755)	0.0434923	0.0834197	FN1
regulation of microtubule cytoskeleton organization (GO:0070507)	0.0434923	0.0834197	BICD1
negative regulation of innate immune response (GO:0045824)	0.0446423	0.0845854	ISG15
regulation of cell communication (GO:0010646)	0.0446423	0.0845854	ANXA1
response to estradiol (GO:0032355)	0.0446423	0.0845854	ANXA1
regulation of protein tyrosine kinase activity (GO:0061097)	0.0457909	0.0850402	EPHA4
regulation of receptor-mediated endocytosis (GO:0048259)	0.0457909	0.0850402	BICD1
response to peptide (GO:1901652)	0.0457909	0.0850402	ANXA1
negative regulation of secretion by cell (GO:1903531)	0.0457909	0.0850402	ANXA1
odontogenesis (GO:0042476)	0.0457909	0.0850402	GLI2
positive regulation of ossification (GO:0045778)	0.0469382	0.0861453	ISG15
digestive tract development (GO:0048565)	0.0469382	0.0861453	GLI2
positive regulation of wound healing (GO:0090303)	0.0469382	0.0861453	ANXA1
positive regulation of biomineral tissue development (GO:0070169)	0.0480841	0.0872224	ISG15
keratinocyte differentiation (GO:0030216)	0.0480841	0.0872224	ANXA1
T cell differentiation (GO:0030217)	0.0480841	0.0872224	ANXA1
positive regulation of protein tyrosine kinase activity (GO:0061098)	0.0492288	0.0882723	EPHA4
translesion synthesis (GO:0019985)	0.0492288	0.0882723	ISG15
monocyte chemotaxis (GO:0002548)	0.0492288	0.0882723	ANXA1

## Sheet: Sheet1
Supplementary Table S4. GO biological processes (BPs) that ARE-containing DRGs in males are significantly involved in.
Term	P-value	Adjusted P-value	Genes
ion homeostasis (GO:0050801)	0.000539609	0.0733439	NEDD4L;SLC4A4
regulation of ion transmembrane transport (GO:0034765)	0.000735512	0.0733439	CHRM3;NEDD4L
regulation of ion transmembrane transporter activity (GO:0032412)	0.000913434	0.0733439	CHRM3;NEDD4L
chemical homeostasis (GO:0048878)	0.00251789	0.0733439	NEDD4L;SLC4A4
G protein-coupled receptor signaling pathway, coupled to cyclic nucleotide second messenger (GO:0007187)	0.00251789	0.0733439	CHRM3;LPAR3
anterograde trans-synaptic signaling (GO:0098916)	0.00265194	0.0733439	CHRM3;SLC1A2;LPAR3
vascular transport (GO:0010232)	0.00416432	0.0733439	SLC1A2;SLC4A4
transport across blood-brain barrier (GO:0150104)	0.00436013	0.0733439	SLC1A2;SLC4A4
sodium ion transport (GO:0006814)	0.00476434	0.0733439	NEDD4L;SLC4A4
chemical synaptic transmission (GO:0007268)	0.00500622	0.0733439	CHRM3;SLC1A2;LPAR3
positive regulation of cold-induced thermogenesis (GO:0120162)	0.00551182	0.0733439	GATM;PRLR
L-aspartate transmembrane transport (GO:0070778)	0.00573729	0.0733439	SLC1A2
gamma-aminobutyric acid metabolic process (GO:0009448)	0.00573729	0.0733439	ABAT
Toll signaling pathway (GO:0008063)	0.00573729	0.0733439	PELI2
regulation of vascular associated smooth muscle contraction (GO:0003056)	0.00573729	0.0733439	CHRM3
regulation of caveolin-mediated endocytosis (GO:2001286)	0.00573729	0.0733439	NEDD4L
activation of Janus kinase activity (GO:0042976)	0.00688097	0.0733439	PRLR
activation of transmembrane receptor protein tyrosine kinase activity (GO:0007171)	0.00688097	0.0733439	PRLR
positive regulation of metabolic process (GO:0009893)	0.00740812	0.0733439	GATM;PRLR
creatine metabolic process (GO:0006600)	0.00802339	0.0733439	GATM
negative regulation of sodium ion transport (GO:0010766)	0.00916455	0.0733439	NEDD4L
adenylate cyclase-inhibiting G protein-coupled acetylcholine receptor signaling pathway (GO:0007197)	0.00916455	0.0733439	CHRM3
water homeostasis (GO:0030104)	0.00916455	0.0733439	NEDD4L
negative regulation of potassium ion transmembrane transporter activity (GO:1901017)	0.00916455	0.0733439	NEDD4L
