# Supplementary material for: Gender-related differentially expressed genes in pancreatic cancer: possible culprits or accomplices?
Source: Front Genet. 2022 Oct 26;13:966941. doi: 10.3389/fgene.2022.966941 (PMC9643577; doi:10.3389/fgene.2022.966941)
Supplement: Supplementary file 12 [file Table1.XLSX]

## Sheet: Up-male
Gender Specified Differentially Expressed Genes in Pancreatic Cancer; Possible culprits or accomplices?
Roya Ramezankhani, Afshin Abdi Ghavidel, Saadyeh Rashidi, Mahbubeh Rojhannezhad, Hamid reza Abolkheir, Malihe Mirhosseini, Sara Taleahmad, Massoud Vosough
NO	P.Value	logFC	Gene.symbol	Gene.title
1	1.93e-08	6.75659	CEACAM5	carcinoembryonic antigen related cell adhesion molecule 5
2	7.61e-09	6.16841	S100P	S100 calcium binding protein P
3	3.41e-08	4.87139	TRIM29	tripartite motif containing 29
4	6.95e-06	4.77826	CLDN18	claudin 18
5	1.29e-09	4.6658	SERPINB5	serpin family B member 5
6	6.22e-07	4.64933	KLK10	kallikrein related peptidase 10
7	1.52e-05	4.63108	CEACAM6	carcinoembryonic antigen related cell adhesion molecule 6
8	1.27e-06	4.62568	TFF1	trefoil factor 1
9	5.15e-08	4.60103	CTSE	cathepsin E
10	2.29e-09	4.56671	TMPRSS4	transmembrane protease, serine 4
11	7.98e-06	4.44698	MUC4	mucin 4, cell surface associated
12	1.33e-06	4.41039	SLC6A14	solute carrier family 6 member 14
13	9.33e-09	4.40633	SFN	stratifin
14	1.03e-08	4.36007	KRT19	keratin 19
15	9.33e-08	4.29733	SDR16C5	short chain dehydrogenase
16	1.63e-05	4.26962	DPCR1	diffuse panbronchiolitis critical region 1
17	1.83e-07	4.25846	C19orf33	chromosome 19 open reading frame 33
18	4.6e-07	4.23179	GPRC5A	G protein-coupled receptor class C group 5 member A
19	1.29e-09	4.14906	AOC1	amine oxidase, copper containing 1
20	6.7e-08	4.13619	MSLN	mesothelin
21	3.43e-07	4.10597	DKK1	dickkopf WNT signaling pathway inhibitor 1
22	7.33e-09	4.10101	AGR2	anterior gradient 2, protein disulphide isomerase family member
23	0.000362	4.03961	REG4	regenerating family member 4
24	1.97e-05	3.87752	GABRP	gamma-aminobutyric acid type A receptor pi subunit
25	2.99e-07	3.87296	LAMC2	laminin subunit gamma 2
26	3.83e-07	3.84273	UGT1A3	UDP glucuronosyltransferase family 1 member A3
27	2.33e-08	3.78424	TSPAN1	tetraspanin 1
28	1.39e-07	3.73907	NMU	neuromedin U
29	1.57e-06	3.67935	PLAC8	placenta specific 8
30	2.09e-07	3.66669	CAPN8	calpain 8
31	4.82e-05	3.64589	PSCA	prostate stem cell antigen
32	2.46e-09	3.61456	NQO1	NAD(P)H quinone dehydrogenase 1
33	7.06e-05	3.60444	COL11A1	collagen type XI alpha 1 chain
34	2.11e-09	3.53494	LAMB3	laminin subunit beta 3
35	5.63e-08	3.53274	ZG16B	zymogen granule protein 16B
36	0.000594	3.52234	CXCL5	C-X-C motif chemokine ligand 5
37	8.84e-08	3.46839	EPS8L3	EPS8 like 3
38	8.24e-08	3.45003	IL1RN	interleukin 1 receptor antagonist
39	6.79e-05	3.44847	LCN2	lipocalin 2
40	1.36e-06	3.40726	GJB2	gap junction protein beta 2
41	9.1e-06	3.38333	SCEL	sciellin
42	2.71e-08	3.35777	FXYD3	FXYD domain containing ion transport regulator 3
43	3.37e-05	3.355	S100A2	S100 calcium binding protein A2
44	0.000141	3.33202	COL10A1	collagen type X alpha 1 chain
45	1.27e-06	3.32886	GCNT3	glucosaminyl (N-acetyl) transferase 3, mucin type
46	0.000157	3.32661	VSIG1	V-set and immunoglobulin domain containing 1
47	6.57e-05	3.31938	MUC5AC	mucin 5AC, oligomeric mucus
48	5.36e-06	3.28722	UGT1A1	UDP glucuronosyltransferase family 1 member A1
49	2.08e-08	3.24556	CEACAM1	carcinoembryonic antigen related cell adhesion molecule 1
50	1.66e-05	3.22054	KRT17	keratin 17
51	1.51e-06	3.21764	KRT7	keratin 7
52	5.37e-06	3.21272	TMC5	transmembrane channel like 5
53	2.46e-06	3.20472	AHNAK2	AHNAK nucleoprotein 2
54	1.61e-06	3.18197	LAMA3	laminin subunit alpha 3
55	6.41e-08	3.16272	VILL	villin like
56	1.62e-07	3.15483	S100A6	S100 calcium binding protein A6
57	1.96e-06	3.14124	IFI27	interferon alpha inducible protein 27
58	0.00016	3.12927	TFF2	trefoil factor 2
59	3.33e-05	3.12245	DMBT1	deleted in malignant brain tumors 1
60	4.55e-10	3.11141	PTK6	protein tyrosine kinase 6
61	2.91e-07	3.0878	MIA	melanoma inhibitory activity
62	9.1e-05	3.081	ANXA10	annexin A10
63	2.07e-07	3.08052	XDH	xanthine dehydrogenase
64	7.06e-08	3.05854	SLPI	secretory leukocyte peptidase inhibitor
65	0.0144	3.05562	MIR8071-2	microRNA 8071-2
66	7.47e-06	3.03933	IGFBP3	insulin like growth factor binding protein 3
67	9.51e-09	3.0325	ABHD17C	abhydrolase domain containing 17C
68	8.57e-06	3.02985	LINC01133	long intergenic non-protein coding RNA 1133
69	2.57e-08	3.0195	SLC4A11	solute carrier family 4 member 11
70	6.77e-07	2.99885	MTMR11	myotubularin related protein 11
71	4.03e-05	2.99311	MMP11	matrix metallopeptidase 11
72	2.1e-05	2.987	ST6GALNAC1	ST6 N-acetylgalactosaminide alpha-2,6-sialyltransferase 1
73	1.86e-06	2.98648	MIR6787	microRNA 6787
74	0.00638	2.97838	SPRR1A	small proline rich protein 1A
75	1.07e-08	2.97323	MST1R	macrophage stimulating 1 receptor
76	1.39e-06	2.9682	LEMD1	LEM domain containing 1
77	3.74e-05	2.96592	GPX2	glutathione peroxidase 2
78	4.06e-06	2.94572	HS3ST1	heparan sulfate-glucosamine 3-sulfotransferase 1
79	4.24e-05	2.93946	KLK7	kallikrein related peptidase 7
80	0.00151	2.93843	DUOX2	dual oxidase 2
81	5.74e-07	2.9379	TMEM45B	transmembrane protein 45B
82	7.35e-06	2.93519	SLC44A4	solute carrier family 44 member 4
83	5.81e-07	2.92358	ACSL5	acyl-CoA synthetase long-chain family member 5
84	8.46e-07	2.91969	MALL	mal, T-cell differentiation protein like
85	1.49e-06	2.90802	PHLDA2	pleckstrin homology like domain family A member 2
86	0.000711	2.88237	TCN1	transcobalamin 1
87	8.65e-05	2.86491	CCL20	C-C motif chemokine ligand 20
88	1.67e-08	2.83996	ITGA2	integrin subunit alpha 2
89	2.73e-06	2.83738	LOC100505984	uncharacterized LOC100505984
90	0.00011	2.83069	ANXA8L1	annexin A8-like 1
91	1.06e-08	2.81383	SLC2A1	solute carrier family 2 member 1
92	6.03e-07	2.80802	S100A14	S100 calcium binding protein A14
93	1.74e-06	2.79555	EPPK1	epiplakin 1
94	0.00111	2.78697	POSTN	periostin
95	1.48e-07	2.78534	TFAP2A	transcription factor AP-2 alpha
96	1.47e-06	2.78412	CYP2C18	cytochrome P450 family 2 subfamily C member 18
97	6.31e-06	2.78362	EPS8L1	EPS8 like 1
98	0.000123	2.76365	LGALS4	galectin 4
99	0.000141	2.75513	IGF2BP3	insulin like growth factor 2 mRNA binding protein 3
100	9e-07	2.75299	MUC13	mucin 13, cell surface associated
101	5.84e-07	2.72601	GALNT5	polypeptide N-acetylgalactosaminyltransferase 5
102	0.000477	2.72284	KLK6	kallikrein related peptidase 6
103	1.19e-07	2.7142	ANLN	anillin actin binding protein
104	0.00248	2.7114	SPRR3	small proline rich protein 3
105	4.81e-08	2.70169	C15orf48	chromosome 15 open reading frame 48
106	0.000112	2.70071	SULT1C2	sulfotransferase family 1C member 2
107	0.00192	2.6989	CST1	cystatin SN
108	8.84e-08	2.69834	ECT2	epithelial cell transforming 2
109	9.98e-08	2.69614	WFDC2	WAP four-disulfide core domain 2
110	2.4e-07	2.69498	SGPP2	sphingosine-1-phosphate phosphatase 2
111	4.84e-09	2.67287	MISP	mitotic spindle positioning
112	0.000107	2.66794	SFTA2	surfactant associated 2
113	1.72e-07	2.66208	FOXQ1	forkhead box Q1
114	0.00251	2.66071	SPRR1B	small proline rich protein 1B
115	0.00035	2.64534	ARL14	ADP ribosylation factor like GTPase 14
116	9.88e-09	2.64393	MET	MET proto-oncogene, receptor tyrosine kinase
117	4.01e-05	2.64166	SLCO4A1	solute carrier organic anion transporter family member 4A1
118	0.000583	2.64121	INHBA	inhibin beta A subunit
119	0.000496	2.63261	SERPINB2	serpin family B member 2
120	2.99e-05	2.63229	CLDN23	claudin 23
121	0.000313	2.62986	CP	ceruloplasmin (ferroxidase)
122	1.69e-10	2.62361	SDC1	syndecan 1
123	9.17e-06	2.61103	KLF5	Kruppel like factor 5
124	0.000719	2.6041	AKR1B10	aldo-keto reductase family 1 member B10
125	1.18e-08	2.60241	PLEK2	pleckstrin 2
126	0.000128	2.59737	MUC17	mucin 17, cell surface associated
127	3.87e-06	2.59467	TMPRSS3	transmembrane protease, serine 3
128	3.37e-07	2.58376	OASL	2'-5'-oligoadenylate synthetase like
129	0.000285	2.57474	CXCL8	C-X-C motif chemokine ligand 8
130	0.00011	2.57361	PI3	peptidase inhibitor 3
131	0.000364	2.57096	AGR3	anterior gradient 3, protein disulphide isomerase family member
132	2.07e-09	2.56627	GJB3	gap junction protein beta 3
133	8.31e-06	2.55398	TOP2A	topoisomerase (DNA) II alpha
134	1.91e-08	2.55347	ITGB4	integrin subunit beta 4
135	3.98e-06	2.55225	CDCA7	cell division cycle associated 7
136	1.39e-05	2.53932	S100A4	S100 calcium binding protein A4
137	0.00248	2.53795	MMP12	matrix metallopeptidase 12
138	0.001	2.5298	DHRS9	dehydrogenase
139	5.71e-07	2.52605	CORO2A	coronin 2A
140	2e-06	2.52548	CDH3	cadherin 3
141	4.9e-08	2.52522	TSPAN8	tetraspanin 8
142	9.47e-05	2.52349	CEMIP	cell migration inducing hyaluronan binding protein
143	7.38e-06	2.52299	VSIG2	V-set and immunoglobulin domain containing 2
144	0.000839	2.52154	SULF1	sulfatase 1
145	4.29e-07	2.52139	C1orf106	chromosome 1 open reading frame 106
146	5.18e-06	2.51608	MLPH	melanophilin
147	1.24e-05	2.51523	CD55	CD55 molecule (Cromer blood group)
148	2.69e-08	2.51193	STYK1	serine
149	7.33e-05	2.50374	FN1	fibronectin 1
150	8.65e-06	2.47991	CRIP1	cysteine rich protein 1
151	1.9e-05	2.46966	TFF3	trefoil factor 3
152	2.33e-05	2.45603	IFI6	interferon alpha inducible protein 6
153	4.94e-06	2.45077	FA2H	fatty acid 2-hydroxylase
154	1.31e-06	2.45047	KCNK1	potassium two pore domain channel subfamily K member 1
155	4.18e-07	2.44334	HK2	hexokinase 2
156	6.21e-07	2.44243	HN1	hematological and neurological expressed 1
157	2.14e-05	2.43283	CYP2S1	cytochrome P450 family 2 subfamily S member 1
158	7.23e-05	2.43094	ANO1	anoctamin 1
159	6.93e-06	2.42604	COL17A1	collagen type XVII alpha 1 chain
160	1.39e-07	2.41102	PRR15	proline rich 15
161	5.4e-05	2.40818	CDC20	cell division cycle 20
162	5.19e-06	2.39649	BCAS1	breast carcinoma amplified sequence 1
163	2.6e-05	2.39628	AFAP1-AS1	AFAP1 antisense RNA 1
164	2.46e-07	2.39271	OAS1	2'-5'-oligoadenylate synthetase 1
165	4.06e-06	2.37892	ARNTL2	aryl hydrocarbon receptor nuclear translocator like 2
166	9.24e-09	2.36861	CLDN4	claudin 4
167	0.000468	2.36216	LY6D	lymphocyte antigen 6 complex, locus D
168	2.14e-05	2.36023	LY6E	lymphocyte antigen 6 complex, locus E
169	0.000264	2.35993	COL12A1	collagen type XII alpha 1 chain
170	1.24e-06	2.35411	CCNB1	cyclin B1
171	0.00577	2.35162	MMP1	matrix metallopeptidase 1
172	1.04e-06	2.35041	NEK2	NIMA related kinase 2
173	0.00423	2.34823	KRT23	keratin 23
174	8.29e-06	2.34654	LOC100507855	adenylate kinase 4, mitochondrial-like
175	8.25e-06	2.3398	ASPM	abnormal spindle microtubule assembly
176	4.34e-05	2.3354	FAM83D	family with sequence similarity 83 member D
177	4.64e-05	2.33405	MMP28	matrix metallopeptidase 28
178	1.11e-05	2.33313	EGLN3	egl-9 family hypoxia inducible factor 3
179	3.11e-07	2.32448	ITGA3	integrin subunit alpha 3
180	1.75e-06	2.32152	CYP2C9	cytochrome P450 family 2 subfamily C member 9
181	6.19e-05	2.3159	ADGRF1	adhesion G protein-coupled receptor F1
182	0.000147	2.31321	IGFL2	IGF like family member 2
183	9.79e-08	2.30639	BIK	BCL2 interacting killer
184	4.5e-07	2.29935	TPX2	TPX2, microtubule nucleation factor
185	4.71e-07	2.29729	ID1	inhibitor of DNA binding 1, HLH protein
186	7.66e-06	2.29271	FKBP1A-SDCBP2	FKBP1A-SDCBP2 readthrough (NMD candidate)
187	1.65e-05	2.27925	CLIC3	chloride intracellular channel 3
188	0.0017	2.27487	IGFBP1	insulin like growth factor binding protein 1
189	9.88e-06	2.27127	HOXA10	homeobox A10
190	3.65e-05	2.27095	ECM1	extracellular matrix protein 1
191	1.18e-06	2.25922	MAL2	mal, T-cell differentiation protein 2 (gene
192	6.06e-06	2.2518	FUT3	fucosyltransferase 3 (Lewis blood group)
193	0.000162	2.23678	ANKRD22	ankyrin repeat domain 22
194	4.59e-07	2.23515	MXD1	MAX dimerization protein 1
195	4.46e-05	2.23021	RRM2	ribonucleotide reductase regulatory subunit M2
196	1.6e-06	2.22442	FERMT1	fermitin family member 1
197	0.000471	2.22017	PLAU	plasminogen activator, urokinase
198	1.38e-07	2.19983	S100A16	S100 calcium binding protein A16
199	3.27e-06	2.19032	KCNN4	potassium calcium-activated channel subfamily N member 4
200	1.25e-08	2.18987	SMAGP	small cell adhesion glycoprotein
201	0.00138	2.18687	CA9	carbonic anhydrase 9
202	3.08e-06	2.18533	HPGD	hydroxyprostaglandin dehydrogenase 15-(NAD)
203	5.81e-07	2.17428	LPCAT4	lysophosphatidylcholine acyltransferase 4
204	0.000279	2.17352	HMGA2	high mobility group AT-hook 2
205	0.000344	2.17126	IFI44L	interferon induced protein 44 like
206	1.93e-08	2.17045	AP1S3	adaptor related protein complex 1 sigma 3 subunit
207	3.57e-06	2.16813	LIPH	lipase H
208	4.35e-05	2.16323	ISG15	ISG15 ubiquitin-like modifier
209	0.000437	2.16162	CLRN3	clarin 3
210	0.00669	2.15785	LYZ	lysozyme
211	8.51e-05	2.15705	F5	coagulation factor V
212	2.31e-05	2.15409	ATP2C2	ATPase secretory pathway Ca2+ transporting 2
213	2.86e-07	2.14897	BLACAT1	bladder cancer associated transcript 1 (non-protein coding)
214	3.82e-05	2.143	TRIM31	tripartite motif containing 31
215	6.6e-07	2.14031	ADORA2B	adenosine A2b receptor
216	1.28e-06	2.13545	DLGAP5	DLG associated protein 5
217	0.000385	2.13529	MARCO	macrophage receptor with collagenous structure
218	4.09e-06	2.12815	EFNA5	ephrin A5
219	0.00097	2.12771	UCA1	urothelial cancer associated 1 (non-protein coding)
220	4.62e-06	2.1273	BAIAP2L1	BAI1 associated protein 2 like 1
221	7.62e-06	2.12069	EPHA2	EPH receptor A2
222	0.00336	2.11382	KRT6A	keratin 6A
223	3.33e-06	2.11187	S100A11	S100 calcium binding protein A11
224	1.08e-05	2.11135	MYEOV	myeloma overexpressed
225	0.000491	2.10969	KYNU	kynureninase
226	0.000381	2.10354	PLPP4	phospholipid phosphatase 4
227	4.82e-07	2.09981	CBLC	Cbl proto-oncogene C
228	0.00457	2.0969	COL5A1	collagen type V alpha 1 chain
229	0.000162	2.09524	MX1	MX dynamin like GTPase 1
230	0.0129	2.08687	OLFM4	olfactomedin 4
231	2.11e-07	2.08601	IQGAP3	IQ motif containing GTPase activating protein 3
232	0.000328	2.08486	EFNA2	ephrin A2
233	0.00368	2.08235	CTHRC1	collagen triple helix repeat containing 1
234	2.17e-05	2.08032	EFNB2	ephrin B2
235	0.00152	2.07864	MUC5B	mucin 5B, oligomeric mucus
236	0.000448	2.07444	RGS16	regulator of G-protein signaling 16
237	3.27e-05	2.07434	HIST2H2BE	histone cluster 2, H2be
238	3.92e-05	2.0717	SHISA2	shisa family member 2
239	0.00147	2.06998	LOC102725271	neurotrimin-like
240	9.24e-05	2.06836	CAMK2N1	calcium
241	2.27e-06	2.06819	BUB1	BUB1 mitotic checkpoint serine
242	4.79e-07	2.06812	MBOAT2	membrane bound O-acyltransferase domain containing 2
243	0.0171	2.06652	KRT6B	keratin 6B
244	1.52e-06	2.06544	CDK1	cyclin dependent kinase 1
245	6.35e-07	2.06366	KIF14	kinesin family member 14
246	1.17e-07	2.06298	CEP55	centrosomal protein 55
247	1.34e-05	2.0627	LY75	lymphocyte antigen 75
248	4.83e-07	2.06266	MELK	maternal embryonic leucine zipper kinase
249	0.00125	2.058	HEPH	hephaestin
250	2.04e-06	2.05722	CENPF	centromere protein F
251	6.39e-06	2.05203	NPC1L1	NPC1 like intracellular cholesterol transporter 1
252	0.00192	2.04994	CDH17	cadherin 17
253	0.0017	2.04971	MUC1	mucin 1, cell surface associated
254	0.000337	2.0481	KRT16	keratin 16
255	3.63e-06	2.04727	TRIP13	thyroid hormone receptor interactor 13
256	0.00226	2.04546	SERPINB3	serpin family B member 3
257	0.000104	2.04466	CYP3A5	cytochrome P450 family 3 subfamily A member 5
258	8.55e-06	2.04179	PLAUR	plasminogen activator, urokinase receptor
259	0.000119	2.04065	FXYD5	FXYD domain containing ion transport regulator 5
260	0.000108	2.03359	RAB25	RAB25, member RAS oncogene family
261	0.000126	2.03037	NR1I2	nuclear receptor subfamily 1 group I member 2
262	6.72e-05	2.0296	LOXL2	lysyl oxidase like 2
263	3.47e-05	2.02582	HOXB7	homeobox B7
264	6.04e-06	2.01227	FUT2	fucosyltransferase 2
265	2.12e-05	2.01164	ULBP2	UL16 binding protein 2
266	2.63e-05	2.01008	ADAM9	ADAM metallopeptidase domain 9
267	2.9e-05	2.00863	PPARG	peroxisome proliferator activated receptor gamma
268	1.31e-07	2.00704	ERO1A	endoplasmic reticulum oxidoreductase 1 alpha
269	4.56e-05	2.00668	PTTG1	pituitary tumor-transforming 1
270	0.000145	2.00436	C9orf152	chromosome 9 open reading frame 152
271	8.57e-05	2.00284	KIAA1211	KIAA1211
272	2.52e-05	2.00283	MGLL	monoglyceride lipase
273	4.09e-05	2.00176	PBK	PDZ binding kinase
274	2.55e-05	2.00135	FOXL1	forkhead box L1
275	1.3e-05	1.99892	PLS1	plastin 1
276	1.99e-06	1.99514	BMP4	bone morphogenetic protein 4
277	6.5e-07	1.9911	PFKP	phosphofructokinase, platelet
278	0.000215	1.99011	EPSTI1	epithelial stromal interaction 1 (breast)
279	4.51e-08	1.9835	MARCKSL1	MARCKS like 1
280	0.00577	1.97384	LINC01207	long intergenic non-protein coding RNA 1207
281	0.000224	1.97368	HOXC6	homeobox C6
282	1.01e-07	1.97048	SLC39A4	solute carrier family 39 member 4
283	0.00576	1.96946	GREM1	gremlin 1, DAN family BMP antagonist
284	6.51e-09	1.96557	GALE	UDP-galactose-4-epimerase
285	0.00137	1.96125	PTGS2	prostaglandin-endoperoxide synthase 2
286	0.00337	1.95821	LEF1	lymphoid enhancer binding factor 1
287	2.52e-05	1.95802	HIST2H2AA4	histone cluster 2, H2aa4
288	2.09e-05	1.95793	TOX3	TOX high mobility group box family member 3
289	9.46e-06	1.95464	CKMT1A	creatine kinase, mitochondrial 1A
290	0.000568	1.9518	PLAT	plasminogen activator, tissue type
291	3.25e-07	1.95053	EZR	ezrin
292	0.00677	1.94853	SLC26A9	solute carrier family 26 member 9
293	8.56e-06	1.94773	SLC6A8	solute carrier family 6 member 8
294	5.57e-06	1.94694	CRNDE	colorectal neoplasia differentially expressed (non-protein coding)
295	0.000102	1.94408	PCDH7	protocadherin 7
296	9.11e-06	1.94222	CKS2	CDC28 protein kinase regulatory subunit 2
297	6.47e-06	1.94182	TM4SF1	transmembrane 4 L six family member 1
298	6.66e-05	1.94132	FHL2	four and a half LIM domains 2
299	0.0011	1.9375	MUC16	mucin 16, cell surface associated
300	1.66e-06	1.93612	GSDMB	gasdermin B
301	8.61e-06	1.93388	CENPK	centromere protein K
302	2.02e-06	1.93332	KIF11	kinesin family member 11
303	0.0303	1.9318	KRT20	keratin 20
304	2.99e-06	1.93158	NUSAP1	nucleolar and spindle associated protein 1
305	7.76e-05	1.93147	PTPRR	protein tyrosine phosphatase, receptor type R
306	0.00913	1.92558	COL8A1	collagen type VIII alpha 1 chain
307	1.34e-05	1.92241	FUT6	fucosyltransferase 6
308	0.00022	1.92236	FOXM1	forkhead box M1
309	2.85e-06	1.92208	UBE2T	ubiquitin conjugating enzyme E2 T
310	1.1e-06	1.91759	NFE2L3	nuclear factor, erythroid 2 like 3
311	0.000195	1.91627	OAS2	2'-5'-oligoadenylate synthetase 2
312	9.44e-05	1.91518	SCD	stearoyl-CoA desaturase
313	2.64e-07	1.91484	LAD1	ladinin 1
314	0.000218	1.91378	XAF1	XIAP associated factor 1
315	1.65e-06	1.91341	UBE2C	ubiquitin conjugating enzyme E2 C
316	4.89e-07	1.90607	SERINC2	serine incorporator 2
317	0.00192	1.9052	FAM3D	family with sequence similarity 3 member D
318	0.000119	1.89902	SQLE	squalene epoxidase
319	1.36e-05	1.89698	BIRC5	baculoviral IAP repeat containing 5
320	0.00267	1.8959	COL1A1	collagen type I alpha 1 chain
321	0.00032	1.89575	ANXA13	annexin A13
322	0.000675	1.89524	GPR87	G protein-coupled receptor 87
323	3.56e-06	1.89208	RHBDL2	rhomboid like 2
324	5.14e-06	1.89089	MACC1	metastasis associated in colon cancer 1
325	1.46e-06	1.89086	GALNT6	polypeptide N-acetylgalactosaminyltransferase 6
326	7.2e-06	1.89028	NUF2	NUF2, NDC80 kinetochore complex component
327	0.0198	1.88701	BPIFB1	BPI fold containing family B member 1
328	8.38e-05	1.88157	RNF183	ring finger protein 183
329	9.16e-07	1.87773	LGALS3BP	galectin 3 binding protein
330	0.000217	1.87651	CGN	cingulin
331	8.28e-05	1.87297	ELF3	E74 like ETS transcription factor 3
332	1.64e-06	1.87066	PTPRH	protein tyrosine phosphatase, receptor type H
333	8.67e-05	1.87064	RHPN2	rhophilin Rho GTPase binding protein 2
334	6.87e-05	1.86864	TACSTD2	tumor-associated calcium signal transducer 2
335	9.83e-05	1.8686	C1orf116	chromosome 1 open reading frame 116
336	0.00224	1.86814	MUC20	mucin 20, cell surface associated
337	0.000899	1.86216	TMEM158	transmembrane protein 158 (gene
338	1.26e-05	1.86019	LMO7	LIM domain 7
339	0.0015	1.85912	HCAR3	hydroxycarboxylic acid receptor 3
340	0.000946	1.8548	ISG20	interferon stimulated exonuclease gene 20
341	0.00187	1.84512	LOC105371809	uncharacterized LOC105371809
342	2.33e-05	1.84308	SLC9B2	solute carrier family 9 member B2
343	6.88e-07	1.84194	AIM1L	absent in melanoma 1-like
344	0.000357	1.83462	AMN	amnion associated transmembrane protein
345	0.00389	1.83139	COL1A2	collagen type I alpha 2 chain
346	2.26e-05	1.82881	APOL1	apolipoprotein L1
347	6.35e-06	1.82561	LSR	lipolysis stimulated lipoprotein receptor
348	0.00542	1.82492	HSD17B2	hydroxysteroid 17-beta dehydrogenase 2
349	0.00258	1.82101	VGLL1	vestigial like family member 1
350	0.00041	1.82048	CAPN5	calpain 5
351	0.000278	1.81788	CAPG	capping actin protein, gelsolin like
352	6.75e-05	1.81459	FAM72A	family with sequence similarity 72 member A
353	5.64e-06	1.80749	HMGA1	high mobility group AT-hook 1
354	2.6e-06	1.80742	FAM83H	family with sequence similarity 83 member H
355	0.000107	1.80251	DTL	denticleless E3 ubiquitin protein ligase homolog
356	0.000475	1.80221	CDKN3	cyclin dependent kinase inhibitor 3
357	0.00286	1.80216	NOX4	NADPH oxidase 4
358	5.25e-05	1.79909	PLEC	plectin
359	4.63e-06	1.7971	LINC00673	long intergenic non-protein coding RNA 673
360	4.45e-05	1.79449	CENPU	centromere protein U
361	0.00131	1.79087	LRRC15	leucine rich repeat containing 15
362	7.17e-08	1.79067	USH1C	USH1 protein network component harmonin
363	0.00631	1.78737	ODAM	odontogenic, ameloblast asssociated
364	8.3e-05	1.78642	PDLIM7	PDZ and LIM domain 7
365	2.75e-07	1.78577	LOC101927668	uncharacterized LOC101927668
366	8.17e-06	1.78548	MAD2L1	MAD2 mitotic arrest deficient-like 1 (yeast)
367	0.00142	1.78238	CST6	cystatin E
368	1.99e-05	1.78009	KRT8	keratin 8
369	2.05e-05	1.77973	HIST1H2BD	histone cluster 1, H2bd
370	5.64e-07	1.77913	TNFRSF21	TNF receptor superfamily member 21
371	0.00708	1.77688	VNN1	vanin 1
372	0.00363	1.77623	PDZK1IP1	PDZK1 interacting protein 1
373	6.59e-07	1.77339	TRIM15	tripartite motif containing 15
374	2.29e-05	1.77301	OAS3	2'-5'-oligoadenylate synthetase 3
375	0.00291	1.77295	PHACTR3	phosphatase and actin regulator 3
376	0.00244	1.7723	RSAD2	radical S-adenosyl methionine domain containing 2
377	4.37e-07	1.7714	MIR210HG	MIR210 host gene
378	0.000746	1.76948	GATA3	GATA binding protein 3
379	0.000329	1.76842	IL1R2	interleukin 1 receptor type 2
380	2.34e-05	1.76808	ANXA3	annexin A3
381	4.08e-05	1.7645	SLC35F6	solute carrier family 35 member F6
382	0.000538	1.76427	HSPA1L	heat shock protein family A (Hsp70) member 1 like
383	1.3e-06	1.75918	PKM	pyruvate kinase, muscle
384	0.00122	1.75832	AREG	amphiregulin
385	1.56e-06	1.75684	MYRF	myelin regulatory factor
386	4.76e-06	1.75654	EHF	ETS homologous factor
387	0.00195	1.75099	MS4A8	membrane spanning 4-domains A8
388	7.75e-06	1.74838	B3GNT3	UDP-GlcNAc:betaGal beta-1,3-N-acetylglucosaminyltransferase 3
389	7.41e-06	1.74521	ELOVL6	ELOVL fatty acid elongase 6
390	0.00256	1.74446	EREG	epiregulin
391	1.54e-06	1.74419	PRC1	protein regulator of cytokinesis 1
392	8.07e-07	1.7396	ITPR3	inositol 1,4,5-trisphosphate receptor type 3
393	2.06e-06	1.73819	TRIM16	tripartite motif containing 16
394	6.11e-06	1.73598	S100A10	S100 calcium binding protein A10
395	0.000126	1.73041	MX2	MX dynamin like GTPase 2
396	7.32e-05	1.72871	ASPHD2	aspartate beta-hydroxylase domain containing 2
397	4.81e-05	1.72726	HMMR	hyaluronan mediated motility receptor
398	6.56e-06	1.72521	GALNT3	polypeptide N-acetylgalactosaminyltransferase 3
399	0.0194	1.72454	WISP1	WNT1 inducible signaling pathway protein 1
400	6.31e-05	1.71402	SAMD9	sterile alpha motif domain containing 9
401	0.00186	1.71105	ADAM28	ADAM metallopeptidase domain 28
402	0.039	1.71075	COMP	cartilage oligomeric matrix protein
403	0.00719	1.70587	MMP7	matrix metallopeptidase 7
404	2.8e-06	1.7053	CYP2J2	cytochrome P450 family 2 subfamily J member 2
405	7.24e-05	1.70457	PCSK6	proprotein convertase subtilisin
406	5.94e-07	1.70304	E2F8	E2F transcription factor 8
407	2.78e-06	1.69739	PITX1	paired like homeodomain 1
408	2.04e-06	1.69697	PKP3	plakophilin 3
409	2.07e-05	1.69358	LOC100507472	uncharacterized LOC100507472
410	0.000323	1.6932	NBL1	neuroblastoma 1, DAN family BMP antagonist
411	7.88e-06	1.6918	OSBPL3	oxysterol binding protein like 3
412	0.00604	1.69135	RUNX2	runt related transcription factor 2
413	0.000106	1.69032	HOXB3	homeobox B3
414	3.24e-05	1.68564	MKI67	marker of proliferation Ki-67
415	0.000459	1.68521	BCL2L15	BCL2 like 15
416	0.000313	1.68372	ADTRP	androgen dependent TFPI regulating protein
417	0.00388	1.68336	CXCL10	C-X-C motif chemokine ligand 10
418	5.73e-07	1.68042	C1GALT1	core 1 synthase, glycoprotein-N-acetylgalactosamine 3-beta-galactosyltransferase 1
419	0.00152	1.67822	IL2RG	interleukin 2 receptor subunit gamma
420	0.00295	1.6782	CXCL3	C-X-C motif chemokine ligand 3
421	0.00105	1.67787	SCIN	scinderin
422	0.0276	1.67585	EPYC	epiphycan
423	0.00837	1.67385	SLCO1B3	solute carrier organic anion transporter family member 1B3
424	1.54e-05	1.67382	XRCC4	X-ray repair cross complementing 4
425	0.000132	1.67008	TREM1	triggering receptor expressed on myeloid cells 1
426	0.000474	1.66968	INPP4B	inositol polyphosphate-4-phosphatase type II B
427	5.88e-05	1.6692	OSBPL10	oxysterol binding protein like 10
428	0.0134	1.66916	SPINK5	serine peptidase inhibitor, Kazal type 5
429	7.15e-05	1.66753	BHLHE40	basic helix-loop-helix family member e40
430	0.0422	1.66691	CEACAM7	carcinoembryonic antigen related cell adhesion molecule 7
431	0.00227	1.6626	SCNN1A	sodium channel epithelial 1 alpha subunit
432	0.00835	1.66063	THBS2	thrombospondin 2
433	0.00031	1.65879	NDNF	neuron derived neurotrophic factor
434	0.00066	1.65859	C4BPB	complement component 4 binding protein beta
435	0.000101	1.65826	ERBB3	erb-b2 receptor tyrosine kinase 3
436	0.000247	1.65613	CAPN9	calpain 9
437	0.00862	1.65452	UBD	ubiquitin D
438	4.69e-05	1.65398	KIF2C	kinesin family member 2C
439	6.72e-06	1.65365	RTP4	receptor transporter protein 4
440	1.65e-05	1.65122	TSPAN5	tetraspanin 5
441	1.76e-05	1.64687	AMIGO2	adhesion molecule with Ig like domain 2
442	0.0202	1.64553	PIGR	polymeric immunoglobulin receptor
443	0.000124	1.64464	PMAIP1	phorbol-12-myristate-13-acetate-induced protein 1
444	1.1e-05	1.6445	AQP5	aquaporin 5
445	0.000254	1.64041	TTK	TTK protein kinase
446	0.00498	1.63778	CDKN2B	cyclin dependent kinase inhibitor 2B
447	0.0119	1.63759	COL5A2	collagen type V alpha 2 chain
448	4.93e-06	1.63528	JUP	junction plakoglobin
449	1.86e-05	1.6345	KIAA0101	KIAA0101
450	0.000129	1.63273	SOX4	SRY-box 4
451	1.71e-05	1.63154	UGT8	UDP glycosyltransferase 8
452	0.0112	1.62837	HOPX	HOP homeobox
453	7.53e-05	1.62378	SLC16A1	solute carrier family 16 member 1
454	6.56e-06	1.62177	ALDOA	aldolase, fructose-bisphosphate A
455	0.000124	1.6188	TRNP1	TMF1-regulated nuclear protein 1
456	5.79e-05	1.61836	BEAN1	brain expressed, associated with NEDD4, 1
457	1.72e-05	1.61737	RNF39	ring finger protein 39
458	2.44e-06	1.61587	FAM213B	family with sequence similarity 213 member B
459	2.12e-05	1.61586	CLTB	clathrin light chain B
460	0.00623	1.60904	FGFBP1	fibroblast growth factor binding protein 1
461	5.22e-05	1.6081	ERBB2	erb-b2 receptor tyrosine kinase 2
462	3.68e-09	1.60784	FGD6	FYVE, RhoGEF and PH domain containing 6
463	0.00117	1.60778	RARRES3	retinoic acid receptor responder 3
464	7.97e-05	1.60756	HKDC1	hexokinase domain containing 1
465	2.86e-05	1.60645	LGALS3	lectin, galactoside binding soluble 3
466	0.000469	1.60617	SLC16A5	solute carrier family 16 member 5
467	9.44e-05	1.60583	ZNF664-FAM101A	filamin-interacting protein FAM101A
468	7.06e-05	1.60274	PRR11	proline rich 11
469	0.00152	1.6008	LOC100652777	group 10 secretory phospholipase A2-like
470	1.84e-05	1.59905	GOLM1	golgi membrane protein 1
471	1.13e-06	1.5989	SH2D3A	SH2 domain containing 3A
472	0.017	1.59764	TM4SF20	transmembrane 4 L six family member 20
473	0.00452	1.59471	SUCNR1	succinate receptor 1
474	0.000191	1.59157	MIR6732	microRNA 6732
475	2.33e-05	1.59095	CCNB2	cyclin B2
476	0.00065	1.59092	IFI44	interferon induced protein 44
477	0.000761	1.59087	GRHL1	grainyhead like transcription factor 1
478	0.000985	1.59082	SLC6A6	solute carrier family 6 member 6
479	3.07e-07	1.58791	PERP	PERP, TP53 apoptosis effector
480	0.0186	1.58788	VCAN	versican
481	4.1e-05	1.58759	CDS1	CDP-diacylglycerol synthase 1
482	0.00138	1.58759	CDC42EP5	CDC42 effector protein 5
483	9.28e-05	1.58708	TMEM54	transmembrane protein 54
484	0.000413	1.58694	HOXA3	homeobox A3
485	0.00042	1.5848	RAD51AP1	RAD51 associated protein 1
486	0.000904	1.58462	PPP1R14C	protein phosphatase 1 regulatory inhibitor subunit 14C
487	0.000223	1.58462	ENO2	enolase 2
488	2.47e-05	1.58071	TUFT1	tuftelin 1
489	2.62e-05	1.57832	MUC3B	mucin 3B, cell surface associated
490	7.79e-05	1.57759	TRIM59	tripartite motif containing 59
491	0.000251	1.57737	TNNI2	troponin I2, fast skeletal type
492	0.0033	1.57639	CD109	CD109 molecule
493	0.00454	1.57572	CDH11	cadherin 11
494	9.64e-07	1.57318	SPDEF	SAM pointed domain containing ETS transcription factor
495	0.000371	1.57199	SLC22A3	solute carrier family 22 member 3
496	0.000523	1.57128	EHBP1L1	EH domain binding protein 1 like 1
497	1.27e-05	1.57111	KIF4A	kinesin family member 4A
498	2.3e-05	1.5699	CCNA2	cyclin A2
499	0.0185	1.56941	OLR1	oxidized low density lipoprotein receptor 1
500	3.99e-06	1.56861	ADAM8	ADAM metallopeptidase domain 8
501	0.00143	1.56714	SYTL2	synaptotagmin like 2
502	0.00136	1.56643	NPR3	natriuretic peptide receptor 3
503	0.00313	1.56626	ATP10B	ATPase phospholipid transporting 10B (putative)
504	0.0108	1.56556	PROM2	prominin 2
505	8.77e-07	1.56454	MCU	mitochondrial calcium uniporter
506	1.31e-05	1.56208	UBE2S	ubiquitin conjugating enzyme E2 S
507	1.9e-05	1.56083	STAT1	signal transducer and activator of transcription 1
508	0.00999	1.55993	TGM2	transglutaminase 2
509	0.00743	1.55627	SEMA3C	semaphorin 3C
510	1.86e-05	1.55291	TNS4	tensin 4
511	0.00522	1.55188	LGR5	leucine rich repeat containing G protein-coupled receptor 5
512	0.00661	1.53982	SULF2	sulfatase 2
513	1.47e-07	1.53757	KNL1	kinetochore scaffold 1
514	8.91e-07	1.53747	SAPCD2	suppressor APC domain containing 2
515	0.000174	1.53247	FSCN1	fascin actin-bundling protein 1
516	0.0187	1.52923	DUOXA2	dual oxidase maturation factor 2
517	9.88e-05	1.52639	FOXD1	forkhead box D1
518	0.000548	1.52297	CYP4F3	cytochrome P450 family 4 subfamily F member 3
519	4.27e-05	1.52261	ITGA11	integrin subunit alpha 11
520	1.19e-05	1.52208	CERS6	ceramide synthase 6
521	0.00499	1.52064	BCL2A1	BCL2 related protein A1
522	0.000925	1.51958	MMP14	matrix metallopeptidase 14
523	0.00026	1.51957	SCUBE3	signal peptide, CUB domain and EGF like domain containing 3
524	1.55e-05	1.51793	FANCI	Fanconi anemia complementation group I
525	3.79e-05	1.51745	NECTIN4	nectin cell adhesion molecule 4
526	0.00204	1.51732	HSPA1B	heat shock protein family A (Hsp70) member 1B
527	0.00101	1.51651	KCNE3	potassium voltage-gated channel subfamily E regulatory subunit 3
528	0.00159	1.51549	RUNX1-IT1	RUNX1 intronic transcript 1
529	1.66e-05	1.51353	ZWINT	ZW10 interacting kinetochore protein
530	1.45e-05	1.51335	CELSR1	cadherin EGF LAG seven-pass G-type receptor 1
531	0.000267	1.51127	NDC80	NDC80, kinetochore complex component
532	0.00489	1.51065	ADAMTS12	ADAM metallopeptidase with thrombospondin type 1 motif 12
533	2.58e-06	1.50847	FAM83B	family with sequence similarity 83 member B
534	0.00167	1.50515	NREP	neuronal regeneration related protein
535	0.000333	1.50416	HAS3	hyaluronan synthase 3
536	9.22e-05	1.50321	ASPHD1	aspartate beta-hydroxylase domain containing 1
537	6.52e-07	1.5024	OCIAD2	OCIA domain containing 2
538	0.00014	1.50148	DPY19L1	dpy-19 like 1
539	0.000282	1.50139	C6orf132	chromosome 6 open reading frame 132
540	0.000429	1.49981	WNT2	Wnt family member 2
541	0.000114	1.49941	IGSF9	immunoglobulin superfamily member 9
542	0.0047	1.49881	TPM2	tropomyosin 2 (beta)
543	0.00103	1.49881	EPHA4	EPH receptor A4
544	0.00219	1.4984	IFIT1	interferon induced protein with tetratricopeptide repeats 1
545	0.00104	1.49797	SLC7A11	solute carrier family 7 member 11
546	0.000392	1.49727	CDCA3	cell division cycle associated 3
547	3.89e-05	1.49666	TSPAN15	tetraspanin 15
548	3.37e-06	1.49409	IGF2BP2	insulin like growth factor 2 mRNA binding protein 2
549	4.34e-05	1.49402	DDX60	DEXD
550	0.000498	1.49037	MYOF	myoferlin
551	0.00639	1.48989	CRABP2	cellular retinoic acid binding protein 2
552	0.000331	1.48836	ADGRG6	adhesion G protein-coupled receptor G6
553	0.00169	1.48823	SLC5A1	solute carrier family 5 member 1
554	4.02e-06	1.48661	CSTB	cystatin B
555	3.97e-05	1.48609	SPAG1	sperm associated antigen 1
556	3.77e-06	1.4842	FLNB	filamin B
557	0.00734	1.48314	PALLD	palladin, cytoskeletal associated protein
558	0.0476	1.48136	CXCL14	C-X-C motif chemokine ligand 14
559	0.00124	1.48135	LRRC31	leucine rich repeat containing 31
560	0.00063	1.47995	HSD17B6	hydroxysteroid 17-beta dehydrogenase 6
561	0.00102	1.47683	APOBEC1	apolipoprotein B mRNA editing enzyme catalytic subunit 1
562	0.000253	1.47581	IFIT3	interferon induced protein with tetratricopeptide repeats 3
563	0.00464	1.47563	IL20RB	interleukin 20 receptor subunit beta
564	0.000329	1.47399	TMEM154	transmembrane protein 154
565	0.000552	1.47377	AGMAT	agmatinase
566	1.51e-05	1.4729	RMI2	RecQ mediated genome instability 2
567	0.000158	1.47069	BICD1	BICD cargo adaptor 1
568	0.00651	1.46971	ANTXR1	anthrax toxin receptor 1
569	0.000433	1.46832	PMEPA1	prostate transmembrane protein, androgen induced 1
570	1.52e-05	1.468	ABHD2	abhydrolase domain containing 2
571	0.000146	1.46709	DNAJB1	DnaJ heat shock protein family (Hsp40) member B1
572	0.0022	1.46554	BIRC3	baculoviral IAP repeat containing 3
573	0.00012	1.46514	KRT18	keratin 18
574	0.000338	1.46282	CALML4	calmodulin like 4
575	0.000109	1.46268	PTGES	prostaglandin E synthase
576	0.000106	1.46253	EDAR	ectodysplasin A receptor
577	9.27e-05	1.45985	SOX9	SRY-box 9
578	1.19e-05	1.45506	PGK1	phosphoglycerate kinase 1
579	0.000212	1.45461	DSG2	desmoglein 2
580	0.000269	1.45399	RAPGEFL1	Rap guanine nucleotide exchange factor like 1
581	0.0137	1.45391	IGFBP5	insulin like growth factor binding protein 5
582	3.66e-05	1.45334	SHROOM3	shroom family member 3
583	1.05e-05	1.45326	PRR5-ARHGAP8	PRR5-ARHGAP8 readthrough
584	1.04e-05	1.45287	POF1B	premature ovarian failure, 1B
585	0.00109	1.45266	FAM83A	family with sequence similarity 83 member A
586	1.24e-05	1.4523	PNKD	paroxysmal nonkinesigenic dyskinesia
587	3.01e-06	1.45145	TAGLN2	transgelin 2
588	2.42e-05	1.45001	CD9	CD9 molecule
589	0.000893	1.44807	AURKA	aurora kinase A
590	0.000881	1.44787	VDR	vitamin D (1,25- dihydroxyvitamin D3) receptor
591	0.00154	1.44741	RAB27B	RAB27B, member RAS oncogene family
592	6.31e-05	1.44706	MEX3D	mex-3 RNA binding family member D
593	1.67e-05	1.44695	ARHGAP26	Rho GTPase activating protein 26
594	0.000154	1.44623	IL18	interleukin 18
595	0.00116	1.4453	WNT5A	Wnt family member 5A
596	0.00343	1.44438	SERPINA1	serpin family A member 1
597	0.0343	1.44432	TNFRSF11B	TNF receptor superfamily member 11b
598	0.0001	1.44403	GRTP1	growth hormone regulated TBC protein 1
599	1.26e-06	1.44381	ASAP2	ArfGAP with SH3 domain, ankyrin repeat and PH domain 2
600	2.55e-06	1.44319	DNTTIP1	deoxynucleotidyltransferase terminal interacting protein 1
601	7.79e-05	1.44016	SLC12A2	solute carrier family 12 member 2
602	2.52e-06	1.43952	TNFSF15	tumor necrosis factor superfamily member 15
603	0.00924	1.43659	EDNRA	endothelin receptor type A
604	0.016	1.43612	HSPA6	heat shock protein family A (Hsp70) member 6
605	0.00142	1.43494	TGFBI	transforming growth factor beta induced
606	0.000474	1.43281	IFIT2	interferon induced protein with tetratricopeptide repeats 2
607	5.69e-06	1.43167	TRAK1	trafficking kinesin protein 1
608	0.00221	1.43155	LPAR5	lysophosphatidic acid receptor 5
609	0.00836	1.43027	ADM	adrenomedullin
610	0.00211	1.43023	LIF	leukemia inhibitory factor
611	0.00229	1.42975	GRP	gastrin releasing peptide
612	0.000769	1.42621	BAG1	BCL2 associated athanogene 1
613	0.00123	1.42606	BCL2L14	BCL2 like 14
614	0.000151	1.42244	IRAK2	interleukin 1 receptor associated kinase 2
615	5.34e-05	1.41976	ALS2CL	ALS2 C-terminal like
616	4.12e-06	1.41873	DNM2	dynamin 2
617	0.000105	1.41737	MELTF	melanotransferrin
618	0.000925	1.4167	IRF7	interferon regulatory factor 7
619	3.5e-05	1.4166	SMC4	structural maintenance of chromosomes 4
620	3.22e-07	1.4141	DOK4	docking protein 4
621	0.00658	1.41339	COL8A2	collagen type VIII alpha 2 chain
622	0.0287	1.41335	PROM1	prominin 1
623	5.69e-05	1.41205	LOC100507258	uncharacterized LOC100507258
624	8.05e-06	1.41059	HIST1H2AC	histone cluster 1, H2ac
625	0.019	1.40803	KIF26B	kinesin family member 26B
626	1.22e-06	1.40733	ST14	suppression of tumorigenicity 14
627	4.98e-05	1.40675	MICALL2	MICAL like 2
628	2.96e-05	1.40314	RACGAP1	Rac GTPase activating protein 1
629	0.000112	1.40213	PAQR8	progestin and adipoQ receptor family member 8
630	2.52e-06	1.40172	CD58	CD58 molecule
631	0.00818	1.40106	BCL10	B-cell CLL
632	0.00102	1.40098	MINOS1-NBL1	MINOS1-NBL1 readthrough
633	0.000462	1.4001	CHEK1	checkpoint kinase 1
634	0.000146	1.39739	RNF128	ring finger protein 128, E3 ubiquitin protein ligase
635	2.97e-06	1.39691	TMEM92	transmembrane protein 92
636	0.0156	1.39688	AEBP1	AE binding protein 1
637	0.00552	1.396	TMEM200A	transmembrane protein 200A
638	0.000342	1.3957	TRIM14	tripartite motif containing 14
639	0.0088	1.39496	PSMB9	proteasome subunit beta 9
640	0.0144	1.39223	MACROD2	MACRO domain containing 2
641	0.000168	1.39056	DHCR24	24-dehydrocholesterol reductase
642	1.08e-05	1.3896	CKS1B	CDC28 protein kinase regulatory subunit 1B
643	0.000634	1.38779	FAR2	fatty acyl-CoA reductase 2
644	1.44e-05	1.38765	GPR35	G protein-coupled receptor 35
645	0.000104	1.38717	SHCBP1	SHC binding and spindle associated 1
646	0.00994	1.38714	BASP1	brain abundant membrane attached signal protein 1
647	4.36e-07	1.38704	CDCP1	CUB domain containing protein 1
648	0.011	1.38577	DPYSL3	dihydropyrimidinase like 3
649	0.00157	1.38521	P3H2	prolyl 3-hydroxylase 2
650	2.59e-05	1.38485	ASF1B	anti-silencing function 1B histone chaperone
651	0.00019	1.38401	POC1B-GALNT4	POC1B-GALNT4 readthrough
652	1.17e-05	1.38333	SORD	sorbitol dehydrogenase
653	0.00414	1.38316	ARPC1B	actin related protein 2
654	0.000101	1.3826	DNAJA4	DnaJ heat shock protein family (Hsp40) member A4
655	0.00199	1.38257	KIF20A	kinesin family member 20A
656	0.000148	1.38136	NHS	NHS actin remodeling regulator
657	2.1e-06	1.38123	FAT1	FAT atypical cadherin 1
658	1.55e-05	1.37785	TTC22	tetratricopeptide repeat domain 22
659	0.00181	1.37625	LRRN1	leucine rich repeat neuronal 1
660	0.000175	1.37615	IRF6	interferon regulatory factor 6
661	0.00276	1.37593	CYP2B7P	cytochrome P450 family 2 subfamily B member 7, pseudogene
662	0.000321	1.37561	CENPE	centromere protein E
663	0.00061	1.37444	GBP2	guanylate binding protein 2
664	0.000144	1.37343	NDE1	nudE neurodevelopment protein 1
665	0.000225	1.37192	ELF4	E74 like ETS transcription factor 4
666	0.00909	1.37148	KRT6C	keratin 6C
667	5.9e-05	1.37016	MYH14	myosin, heavy chain 14, non-muscle
668	0.000686	1.36934	IFI35	interferon induced protein 35
669	0.00467	1.36755	MMP9	matrix metallopeptidase 9
670	0.000469	1.36644	CDC6	cell division cycle 6
671	1.38e-06	1.36561	F11R	F11 receptor
672	6.27e-05	1.36372	PYGB	phosphorylase, glycogen; brain
673	0.0049	1.36347	TNFAIP2	TNF alpha induced protein 2
674	0.00184	1.3623	LBH	limb bud and heart development
675	0.00205	1.3614	SLC6A20	solute carrier family 6 member 20
676	0.000293	1.36031	OIP5	Opa interacting protein 5
677	0.000361	1.35977	KLF7	Kruppel like factor 7
678	0.0228	1.35876	RAB31	RAB31, member RAS oncogene family
679	0.00133	1.35862	POU2F3	POU class 2 homeobox 3
680	0.000595	1.35793	PYCARD	PYD and CARD domain containing
681	0.00298	1.35671	NT5E	5'-nucleotidase ecto
682	9.59e-05	1.35602	TSPO	translocator protein
683	0.00244	1.35537	SLC16A4	solute carrier family 16 member 4
684	0.000326	1.35503	GALNT12	polypeptide N-acetylgalactosaminyltransferase 12
685	0.00019	1.35449	LRRC8A	leucine rich repeat containing 8 family member A
686	0.00138	1.3539	PSMB8	proteasome subunit beta 8
687	0.00471	1.35306	SH3RF2	SH3 domain containing ring finger 2
688	2.32e-06	1.35217	TUBA4A	tubulin alpha 4a
689	0.00134	1.35013	ABCC3	ATP binding cassette subfamily C member 3
690	0.000297	1.34939	PLD1	phospholipase D1
691	1.16e-05	1.34939	SERTAD4	SERTA domain containing 4
692	0.000581	1.34938	IL1RAP	interleukin 1 receptor accessory protein
693	0.000137	1.34778	PELI1	pellino E3 ubiquitin protein ligase 1
694	0.00706	1.34753	ONECUT2	one cut homeobox 2
695	0.000255	1.34649	DEPDC1B	DEP domain containing 1B
696	0.000432	1.34586	OPN3	opsin 3
697	1.11e-05	1.34536	MBOAT1	membrane bound O-acyltransferase domain containing 1
698	5.25e-06	1.34107	SAMD12	sterile alpha motif domain containing 12
699	0.0101	1.34025	CDKN2A	cyclin dependent kinase inhibitor 2A
700	7.66e-06	1.33514	SDC4	syndecan 4
701	9.68e-05	1.33374	MCM2	minichromosome maintenance complex component 2
702	1.15e-06	1.33326	TGFA	transforming growth factor alpha
703	2.03e-05	1.333	TTLL12	tubulin tyrosine ligase like 12
704	2.34e-05	1.33109	CD82	CD82 molecule
705	8.38e-05	1.33057	CKLF-CMTM1	CKLF-CMTM1 readthrough
706	2.06e-05	1.32955	SEMA4B	semaphorin 4B
707	7.45e-05	1.32862	TJP3	tight junction protein 3
708	0.0242	1.32858	LCK	LCK proto-oncogene, Src family tyrosine kinase
709	0.00409	1.32835	AKR1C3	aldo-keto reductase family 1, member C3
710	0.00148	1.32681	ARL4C	ADP ribosylation factor like GTPase 4C
711	0.00128	1.32482	HPSE	heparanase
712	0.0255	1.32337	ADAMTS2	ADAM metallopeptidase with thrombospondin type 1 motif 2
713	2.75e-05	1.32215	PAK1	p21 (RAC1) activated kinase 1
714	1.24e-06	1.32163	BCL2L1	BCL2 like 1
715	0.00729	1.31948	BST2	bone marrow stromal cell antigen 2
716	0.0114	1.31935	FBXO32	F-box protein 32
717	0.00129	1.3193	ASPH	aspartate beta-hydroxylase
718	5.9e-06	1.31848	CLIC1	chloride intracellular channel 1
719	0.00048	1.31746	SLFN13	schlafen family member 13
720	0.000273	1.31682	HIST1H2BE	histone cluster 1, H2be
721	0.00739	1.31567	CLDN2	claudin 2
722	5.05e-05	1.31532	PPP1R3B	protein phosphatase 1 regulatory subunit 3B
723	0.000216	1.31499	MPZL2	myelin protein zero like 2
724	0.000118	1.31485	CKLF	chemokine like factor
725	0.00271	1.31431	TMEM173	transmembrane protein 173
726	0.000138	1.31278	MAD1L1	MAD1 mitotic arrest deficient like 1
727	0.000447	1.31254	HS3ST3A1	heparan sulfate-glucosamine 3-sulfotransferase 3A1
728	0.0141	1.31205	SRPX2	sushi repeat containing protein, X-linked 2
729	7.19e-05	1.31202	ALDH3B1	aldehyde dehydrogenase 3 family member B1
730	0.00349	1.30811	COTL1	coactosin like F-actin binding protein 1
731	0.0188	1.30803	COL3A1	collagen type III alpha 1 chain
732	3.09e-05	1.30775	HIST1H2BH	histone cluster 1, H2bh
733	0.000249	1.30772	HRH1	histamine receptor H1
734	1.69e-06	1.30745	TRPM4	transient receptor potential cation channel subfamily M member 4
735	0.000491	1.30725	KIF18B	kinesin family member 18B
736	0.00101	1.30634	EFNA1	ephrin A1
737	0.00184	1.30575	HLA-F	major histocompatibility complex, class I, F
738	0.0426	1.30295	FAP	fibroblast activation protein alpha
739	0.000243	1.30225	HIST1H2BC	histone cluster 1, H2bc
740	0.000148	1.30164	PLPP2	phospholipid phosphatase 2
741	0.0258	1.29996	MYL9	myosin light chain 9
742	0.0002	1.2982	FLJ23867	uncharacterized protein FLJ23867
743	0.00582	1.29812	MEGF6	multiple EGF like domains 6
744	4.87e-07	1.29766	CNNM4	cyclin and CBS domain divalent metal cation transport mediator 4
745	0.00326	1.29665	KLF4	Kruppel like factor 4
746	0.0107	1.29598	MXRA5	matrix remodeling associated 5
747	0.00158	1.29404	DAPP1	dual adaptor of phosphotyrosine and 3-phosphoinositides 1
748	0.00923	1.29326	KLK8	kallikrein related peptidase 8
749	1.3e-05	1.29191	PCDH1	protocadherin 1
750	0.00404	1.2909	ANXA1	annexin A1
751	9.47e-05	1.28883	FRMD5	FERM domain containing 5
752	0.000107	1.28856	NCAPG	non-SMC condensin I complex subunit G
753	0.000368	1.28446	CLDN7	claudin 7
754	0.00631	1.28431	GBP1	guanylate binding protein 1
755	5.87e-05	1.28371	SPINT1	serine peptidase inhibitor, Kunitz type 1
756	0.00748	1.28306	DIO2	deiodinase, iodothyronine, type II
757	0.00541	1.28284	SERPINH1	serpin family H member 1
758	0.000537	1.28273	GINS1	GINS complex subunit 1
759	0.000607	1.28008	FAM83E	family with sequence similarity 83 member E
760	3.65e-05	1.27964	VASP	vasodilator-stimulated phosphoprotein
761	0.0102	1.27907	EDIL3	EGF like repeats and discoidin domains 3
762	7.5e-05	1.27846	ANXA2	annexin A2
763	0.000236	1.27424	RRAS	related RAS viral (r-ras) oncogene homolog
764	0.000166	1.27419	ARHGAP42	Rho GTPase activating protein 42
765	0.0143	1.27341	TM4SF4	transmembrane 4 L six family member 4
766	3.52e-05	1.27302	PPL	periplakin
767	0.00111	1.27238	ATAD2	ATPase family, AAA domain containing 2
768	0.00314	1.27084	CYBA	cytochrome b-245 alpha chain
769	6.77e-06	1.26864	RASSF7	Ras association domain family member 7
770	0.0007	1.26855	UHRF1	ubiquitin like with PHD and ring finger domains 1
771	1.21e-05	1.26154	PON2	paraoxonase 2
772	0.000864	1.26109	NAPRT	nicotinate phosphoribosyltransferase
773	0.00344	1.26097	SLC7A7	solute carrier family 7 member 7
774	0.00245	1.2592	SOX11	SRY-box 11
775	0.0073	1.25858	GBP3	guanylate binding protein 3
776	1.37e-06	1.2585	BACE2	beta-site APP-cleaving enzyme 2
777	3.23e-05	1.25655	EZH2	enhancer of zeste 2 polycomb repressive complex 2 subunit
778	8.13e-06	1.25574	PLEKHA6	pleckstrin homology domain containing A6
779	0.0022	1.25532	DUSP5	dual specificity phosphatase 5
780	0.00213	1.25478	ARRDC2	arrestin domain containing 2
781	0.00115	1.25335	ABLIM3	actin binding LIM protein family member 3
782	0.00549	1.25248	TNFSF11	tumor necrosis factor superfamily member 11
783	0.00858	1.25242	PPP2R2C	protein phosphatase 2 regulatory subunit Bgamma
784	0.0232	1.25175	DSG3	desmoglein 3
785	1.77e-05	1.24857	ADAP1	ArfGAP with dual PH domains 1
786	0.000141	1.24857	EPHX4	epoxide hydrolase 4
787	0.000183	1.24558	SALL4	spalt like transcription factor 4
788	5.68e-06	1.24445	EFNA4	ephrin A4
789	0.0175	1.24276	BGN	biglycan
790	0.000422	1.24234	PARD6B	par-6 family cell polarity regulator beta
791	0.00474	1.24219	RTEL1-TNFRSF6B	RTEL1-TNFRSF6B readthrough (NMD candidate)
792	0.00291	1.2405	SRD5A3	steroid 5 alpha-reductase 3
793	0.00512	1.24048	CST4	cystatin S
794	0.00124	1.24045	CMPK2	cytidine
795	2.49e-06	1.23988	STIL	SCL
796	0.000931	1.23871	CDA	cytidine deaminase
797	0.00131	1.2371	CDH1	cadherin 1
798	0.00112	1.23481	EPS8L2	EPS8 like 2
799	0.00817	1.23407	MOCOS	molybdenum cofactor sulfurase
800	3.33e-05	1.23402	ANXA2P2	annexin A2 pseudogene 2
801	2.95e-06	1.23324	TCF7L2	transcription factor 7 like 2
802	3.47e-05	1.23255	ADAM10	ADAM metallopeptidase domain 10
803	5.21e-07	1.23096	SPATS2L	spermatogenesis associated serine rich 2 like
804	0.00136	1.22989	SKAP2	src kinase associated phosphoprotein 2
805	0.00922	1.22866	SERPINB4	serpin family B member 4
806	0.000106	1.22821	CTTNBP2NL	CTTNBP2 N-terminal like
807	0.00239	1.22756	FAM19A5	family with sequence similarity 19 member A5, C-C motif chemokine like
808	0.000145	1.22655	SLC45A3	solute carrier family 45 member 3
809	0.000199	1.22624	TFPT	TCF3 fusion partner
810	0.000238	1.22621	PNP	purine nucleoside phosphorylase
811	0.0115	1.22617	HILPDA	hypoxia inducible lipid droplet associated
812	0.00745	1.22607	MFSD4A	major facilitator superfamily domain containing 4A
813	0.0055	1.22521	MCEMP1	mast cell expressed membrane protein 1
814	9.85e-05	1.22473	NCEH1	neutral cholesterol ester hydrolase 1
815	1.47e-05	1.22442	RAPH1	Ras association (RalGDS
816	0.000127	1.22297	CTSV	cathepsin V
817	3.03e-05	1.22219	ETHE1	ETHE1, persulfide dioxygenase
818	0.00303	1.22213	CMTM3	CKLF like MARVEL transmembrane domain containing 3
819	0.00765	1.22155	CORIN	corin, serine peptidase
820	0.000414	1.22142	HELLS	helicase, lymphoid-specific
821	0.000432	1.22105	ANP32E	acidic nuclear phosphoprotein 32 family member E
822	0.000215	1.21996	C11orf80	chromosome 11 open reading frame 80
823	0.0265	1.21948	NCF2	neutrophil cytosolic factor 2
824	0.00321	1.21831	PTHLH	parathyroid hormone like hormone
825	0.00108	1.21688	BID	BH3 interacting domain death agonist
826	0.0591	1.21685	CCL18	C-C motif chemokine ligand 18
827	0.0359	1.21564	LOX	lysyl oxidase
828	0.000127	1.21495	SBNO2	strawberry notch homolog 2
829	0.00731	1.21277	TPRG1	tumor protein p63 regulated 1
830	0.00918	1.21239	PRSS8	protease, serine 8
831	0.000135	1.21217	MTFR2	mitochondrial fission regulator 2
832	0.00318	1.21193	LINC00342	long intergenic non-protein coding RNA 342
833	0.0363	1.21014	SOSTDC1	sclerostin domain containing 1
834	0.00226	1.209	TRIB2	tribbles pseudokinase 2
835	0.00705	1.20878	HMGCS1	3-hydroxy-3-methylglutaryl-CoA synthase 1
836	3.85e-05	1.20837	KPNA2	karyopherin subunit alpha 2
837	0.0301	1.2077	DACT1	dishevelled binding antagonist of beta catenin 1
838	0.00178	1.20632	SIM2	single-minded family bHLH transcription factor 2
839	0.000127	1.20601	ATP8B1	ATPase phospholipid transporting 8B1
840	0.00055	1.2059	MSMO1	methylsterol monooxygenase 1
841	0.0181	1.20493	SPARC	secreted protein acidic and cysteine rich
842	5.6e-06	1.20476	CANT1	calcium activated nucleotidase 1
843	2.22e-06	1.20449	SLC37A1	solute carrier family 37 member 1
844	0.000171	1.20415	AP1M2	adaptor related protein complex 1 mu 2 subunit
845	0.00436	1.20356	UBASH3B	ubiquitin associated and SH3 domain containing B
846	0.00164	1.20129	TFPI	tissue factor pathway inhibitor
847	0.000148	1.20078	MVP	major vault protein
848	0.000842	1.19971	FOXF2	forkhead box F2
849	1.24e-05	1.19919	GAPDH	glyceraldehyde-3-phosphate dehydrogenase
850	6.09e-06	1.1988	MGAT4B	mannosyl (alpha-1,3-)-glycoprotein beta-1,4-N-acetylglucosaminyltransferase, isozyme B
851	0.000284	1.19863	METTL7B	methyltransferase like 7B
852	0.00699	1.19811	AQP9	aquaporin 9
853	3.02e-06	1.19772	NAB1	NGFI-A binding protein 1
854	0.000342	1.19692	NPC1	NPC intracellular cholesterol transporter 1
855	2.35e-06	1.19504	NET1	neuroepithelial cell transforming 1
856	0.000158	1.19484	TSTA3	tissue specific transplantation antigen P35B
857	0.00123	1.19458	ASS1	argininosuccinate synthase 1
858	0.00218	1.19434	CYP3A4	cytochrome P450 family 3 subfamily A member 4
859	0.000108	1.1942	COL9A2	collagen type IX alpha 2 chain
860	0.00383	1.19288	HCP5	HLA complex P5 (non-protein coding)
861	0.000486	1.19266	TMEM133	transmembrane protein 133
862	0.0559	1.19226	LYNX1	Ly6
863	0.000175	1.19149	LMO4	LIM domain only 4
864	9.2e-06	1.18961	YOD1	YOD1 deubiquitinase
865	0.000196	1.1886	BPNT1	3'(2'), 5'-bisphosphate nucleotidase 1
866	0.00362	1.18838	CXADR	coxsackie virus and adenovirus receptor
867	4.56e-05	1.18833	SESTD1	SEC14 and spectrin domain containing 1
868	1.26e-05	1.18748	SPINT2	serine peptidase inhibitor, Kunitz type 2
869	0.000902	1.18722	MIR31HG	MIR31 host gene
870	0.000217	1.1863	EPB41L1	erythrocyte membrane protein band 4.1 like 1
871	0.0123	1.18536	GDA	guanine deaminase
872	1.41e-05	1.18514	STK26	serine
873	1.35e-05	1.18465	NMI	N-myc and STAT interactor
874	0.000167	1.1845	SLC22A18	solute carrier family 22 member 18
875	0.000261	1.18332	TYMS	thymidylate synthetase
876	0.00148	1.18225	ENDOD1	endonuclease domain containing 1
877	4.23e-05	1.1815	ARHGAP27	Rho GTPase activating protein 27
878	1.92e-05	1.1794	YWHAZ	tyrosine 3-monooxygenase
879	0.000247	1.17765	NECTIN2	nectin cell adhesion molecule 2
880	8.62e-05	1.1776	B4GALT4	beta-1,4-galactosyltransferase 4
881	0.000825	1.17639	LOC340340	uncharacterized LOC340340
882	0.00031	1.1754	EHD1	EH domain containing 1
883	0.00414	1.17496	ODF3B	outer dense fiber of sperm tails 3B
884	0.000306	1.17483	GDPD3	glycerophosphodiester phosphodiesterase domain containing 3
885	0.00245	1.17481	ABCG1	ATP binding cassette subfamily G member 1
886	0.00132	1.17433	TAP1	transporter 1, ATP binding cassette subfamily B member
887	0.00161	1.17369	PGM2L1	phosphoglucomutase 2 like 1
888	2.65e-05	1.17367	TPI1	triosephosphate isomerase 1
889	0.00164	1.17346	SLC6A10PB	solute carrier family 6 member 8 pseudogene
890	0.000524	1.1734	HIST1H3F	histone cluster 1, H3f
891	1.73e-05	1.17274	SLC5A3	solute carrier family 5 member 3
892	0.00868	1.17029	DKK3	dickkopf WNT signaling pathway inhibitor 3
893	0.00594	1.17023	ESRP1	epithelial splicing regulatory protein 1
894	3.78e-07	1.16876	CLDN12	claudin 12
895	0.00503	1.16856	ZBED2	zinc finger BED-type containing 2
896	0.0151	1.16556	SPOCK1	sparc
897	0.00602	1.16452	CENPW	centromere protein W
898	0.00335	1.16423	TM4SF5	transmembrane 4 L six family member 5
899	1.86e-06	1.1642	TRAF4	TNF receptor associated factor 4
900	6.36e-06	1.164	SLC44A2	solute carrier family 44 member 2
901	0.000119	1.16343	DSC2	desmocollin 2
902	0.0137	1.16329	SLC1A1	solute carrier family 1 member 1
903	0.0111	1.16305	SULT1B1	sulfotransferase family 1B member 1
904	0.000239	1.16226	CD47	CD47 molecule
905	0.00704	1.16208	CST2	cystatin SA
906	0.00219	1.16175	DEPDC1	DEP domain containing 1
907	0.000201	1.16146	TMEM44	transmembrane protein 44
908	9.57e-05	1.16131	DDX60L	DEAD-box helicase 60-like
909	0.000318	1.16087	CAPN12	calpain 12
910	0.00555	1.16067	SLC24A3	solute carrier family 24 member 3
911	0.0125	1.15925	PADI1	peptidyl arginine deiminase 1
912	0.018	1.15921	LOC101926951	uncharacterized LOC101926951
913	0.000109	1.15909	TNIK	TRAF2 and NCK interacting kinase
914	0.000464	1.15882	TRIM47	tripartite motif containing 47
915	0.0102	1.15842	HOTAIRM1	HOXA transcript antisense RNA, myeloid-specific 1
916	4.28e-05	1.15832	SPIRE2	spire type actin nucleation factor 2
917	0.0401	1.15708	ALOX5AP	arachidonate 5-lipoxygenase activating protein
918	0.00271	1.15677	ALDOC	aldolase, fructose-bisphosphate C
919	0.0259	1.15616	TNFAIP6	TNF alpha induced protein 6
920	0.00155	1.15509	DGKH	diacylglycerol kinase eta
921	1.64e-05	1.15296	DOCK5	dedicator of cytokinesis 5
922	0.000273	1.15278	SRD5A1	steroid 5 alpha-reductase 1
923	0.000998	1.1523	PLA2R1	phospholipase A2 receptor 1
924	3.82e-05	1.15059	MAP4K4	mitogen-activated protein kinase kinase kinase kinase 4
925	0.000541	1.15022	EMP2	epithelial membrane protein 2
926	0.000269	1.1501	DHFR	dihydrofolate reductase
927	0.00154	1.14965	SUGCT	succinyl-CoA:glutarate-CoA transferase
928	0.000518	1.14883	PARP14	poly(ADP-ribose) polymerase family member 14
929	0.000474	1.1478	MDK	midkine (neurite growth-promoting factor 2)
930	6.34e-05	1.14711	ACP6	acid phosphatase 6, lysophosphatidic
931	7.45e-05	1.14679	CFL1	cofilin 1
932	0.00157	1.14642	HOXB6	homeobox B6
933	0.0184	1.14555	STEAP1	six transmembrane epithelial antigen of the prostate 1
934	0.00054	1.14405	ALYREF	Aly
935	0.0053	1.14388	MIR1204	microRNA 1204
936	0.00747	1.14371	LDLR	low density lipoprotein receptor
937	5.01e-05	1.14312	DGAT1	diacylglycerol O-acyltransferase 1
938	1.04e-05	1.14278	PRRG4	proline rich and Gla domain 4
939	0.000385	1.1425	CENPV	centromere protein V
940	0.00353	1.14237	HENMT1	HEN1 methyltransferase homolog 1
941	7.98e-07	1.1411	HDGF	hepatoma-derived growth factor
942	9.47e-06	1.13858	TMEM265	transmembrane protein 265
943	0.0252	1.1384	GCNT2	glucosaminyl (N-acetyl) transferase 2, I-branching enzyme (I blood group)
944	4.74e-07	1.13784	ZNF827	zinc finger protein 827
945	0.00266	1.13769	FOSL1	FOS like 1, AP-1 transcription factor subunit
946	5.33e-05	1.13699	FAM60A	family with sequence similarity 60 member A
947	0.00679	1.13559	HIST1H2BJ	histone cluster 1, H2bj
948	7.68e-05	1.13516	GPR39	G protein-coupled receptor 39
949	2.36e-06	1.1349	DDA1	DET1 and DDB1 associated 1
950	0.000107	1.1347	TPBG	trophoblast glycoprotein
951	0.0141	1.13414	LOC100127972	uncharacterized LOC100127972
952	0.000214	1.13365	TLCD1	TLC domain containing 1
953	0.0545	1.13214	ALDH3A1	aldehyde dehydrogenase 3 family member A1
954	0.0129	1.13177	TGFB1	transforming growth factor beta 1
955	0.00338	1.13039	ZNF703	zinc finger protein 703
956	0.00299	1.13017	TPM4	tropomyosin 4
957	0.00102	1.13	USP18	ubiquitin specific peptidase 18
958	1.29e-05	1.12946	VDAC1	voltage dependent anion channel 1
959	0.000317	1.12915	FDFT1	farnesyl-diphosphate farnesyltransferase 1
960	0.00301	1.12856	HNF4G	hepatocyte nuclear factor 4 gamma
961	0.00471	1.12661	EMB	embigin
962	0.000611	1.12471	PTPRF	protein tyrosine phosphatase, receptor type F
963	0.000182	1.12343	ARHGAP32	Rho GTPase activating protein 32
964	9.25e-06	1.12333	PARP3	poly(ADP-ribose) polymerase family member 3
965	0.0144	1.12313	TGFB1I1	transforming growth factor beta 1 induced transcript 1
966	0.000475	1.12305	COL7A1	collagen type VII alpha 1 chain
967	0.00272	1.12206	ENO1	enolase 1
968	1.39e-06	1.12132	SLC44A1	solute carrier family 44 member 1
969	0.00297	1.11858	HLA-B	major histocompatibility complex, class I, B
970	0.0205	1.11785	LOC101928269	uncharacterized LOC101928269
971	6.47e-05	1.11719	TFCP2L1	transcription factor CP2-like 1
972	0.000465	1.11673	FAM118B	family with sequence similarity 118 member B
973	1.55e-05	1.11608	BAIAP2L2	BAI1 associated protein 2 like 2
974	0.00736	1.11547	PLLP	plasmolipin
975	0.0128	1.11468	NETO2	neuropilin and tolloid like 2
976	7.3e-05	1.11397	MROH6	maestro heat like repeat family member 6
977	6.4e-05	1.11348	DOCK6	dedicator of cytokinesis 6
978	0.000519	1.11297	TMSB10	thymosin beta 10
979	0.000831	1.11263	LOC400043	uncharacterized LOC400043
980	8.2e-05	1.11256	CST3	cystatin C
981	0.0015	1.11253	OR7E14P	olfactory receptor family 7 subfamily E member 14 pseudogene
982	9.29e-05	1.11233	EXPH5	exophilin 5
983	0.026	1.11196	CSTA	cystatin A
984	0.0015	1.11086	PTBP3	polypyrimidine tract binding protein 3
985	1.05e-05	1.10952	APLP2	amyloid beta precursor like protein 2
986	0.000189	1.10882	RALA	RALA Ras like proto-oncogene A
987	3.08e-05	1.10873	H1F0	H1 histone family member 0
988	0.000735	1.10768	GNA15	G protein subunit alpha 15
989	0.000279	1.10752	B4GALT5	beta-1,4-galactosyltransferase 5
990	8.56e-05	1.10742	KIF23	kinesin family member 23
991	0.0101	1.1068	TNFRSF11A	TNF receptor superfamily member 11a
992	2.45e-06	1.10654	ABHD14A-ACY1	ABHD14A-ACY1 readthrough
993	0.00995	1.10593	NUAK1	NUAK family kinase 1
994	5.6e-05	1.1048	BPGM	bisphosphoglycerate mutase
995	0.00157	1.10451	MICAL2	microtubule associated monooxygenase, calponin and LIM domain containing 2
996	0.00209	1.10447	TNFSF4	tumor necrosis factor superfamily member 4
997	0.000166	1.10339	CTSA	cathepsin A
998	6.55e-05	1.10326	PIK3C2B	phosphatidylinositol-4-phosphate 3-kinase catalytic subunit type 2 beta
999	2.62e-07	1.10207	ASL	argininosuccinate lyase
1000	0.000961	1.10178	TK1	thymidine kinase 1
1001	0.0024	1.10131	STS	steroid sulfatase (microsomal), isozyme S
1002	5.57e-07	1.101	TXN	thioredoxin
1003	0.0044	1.0999	SH3KBP1	SH3 domain containing kinase binding protein 1
1004	4.44e-05	1.09986	SYS1-DBNDD2	SYS1-DBNDD2 readthrough (NMD candidate)
1005	0.0151	1.09868	TMEM139	transmembrane protein 139
1006	0.000205	1.09859	ACOT7	acyl-CoA thioesterase 7
1007	0.0131	1.09837	CALD1	caldesmon 1
1008	0.0112	1.09785	KIAA0930	KIAA0930
1009	7.33e-06	1.09729	PRKCI	protein kinase C iota
1010	0.00232	1.09468	CENPM	centromere protein M
1011	0.00238	1.0945	NADSYN1	NAD synthetase 1
1012	9.57e-05	1.0939	CSTF2	cleavage stimulation factor subunit 2
1013	0.000245	1.09344	CDCA8	cell division cycle associated 8
1014	0.00225	1.09327	HHIP	hedgehog interacting protein
1015	0.000664	1.09282	CKAP2	cytoskeleton associated protein 2
1016	0.0527	1.09281	CXCR4	C-X-C motif chemokine receptor 4
1017	0.000627	1.09154	STAMBPL1	STAM binding protein like 1
1018	4.63e-06	1.09152	TRIP10	thyroid hormone receptor interactor 10
1019	0.00427	1.09109	SMPD3	sphingomyelin phosphodiesterase 3
1020	0.000829	1.08977	AHR	aryl hydrocarbon receptor
1021	0.00512	1.08962	PNPLA3	patatin like phospholipase domain containing 3
1022	0.02	1.08908	CLDN1	claudin 1
1023	0.000378	1.08866	CAP1	adenylate cyclase associated protein 1
1024	0.000837	1.0873	DST	dystonin
1025	0.00422	1.08708	LRRC66	leucine rich repeat containing 66
1026	0.0126	1.08673	KLF2	Kruppel like factor 2
1027	0.000229	1.0861	ADGRE5	adhesion G protein-coupled receptor E5
1028	0.0189	1.08452	CD300LF	CD300 molecule like family member f
1029	0.000826	1.0835	SMIM5	small integral membrane protein 5
1030	0.0307	1.08318	ACTA2	actin, alpha 2, smooth muscle, aorta
1031	3.48e-05	1.08292	MPZL3	myelin protein zero like 3
1032	0.016	1.08252	NT5DC2	5'-nucleotidase domain containing 2
1033	8.12e-05	1.08242	LDHA	lactate dehydrogenase A
1034	5.96e-05	1.082	ALAS1	5'-aminolevulinate synthase 1
1035	0.00384	1.0819	RNF213	ring finger protein 213
1036	0.000101	1.08162	SLC35F2	solute carrier family 35 member F2
1037	4.88e-05	1.08136	FEN1	flap structure-specific endonuclease 1
1038	0.0003	1.08108	ZFAS1	ZNFX1 antisense RNA 1
1039	8.78e-05	1.08103	E2F7	E2F transcription factor 7
1040	7.34e-07	1.0807	DPP3	dipeptidyl peptidase 3
1041	0.00185	1.08017	RASAL2	RAS protein activator like 2
1042	6.59e-05	1.07858	TGIF1	TGFB induced factor homeobox 1
1043	0.0165	1.07807	CCL15-CCL14	CCL15-CCL14 readthrough (NMD candidate)
1044	3.1e-05	1.07795	PLBD1	phospholipase B domain containing 1
1045	6.62e-07	1.07794	SF3B4	splicing factor 3b subunit 4
1046	5.37e-05	1.07769	PARP4	poly(ADP-ribose) polymerase family member 4
1047	0.000356	1.07715	EIF4E2	eukaryotic translation initiation factor 4E family member 2
1048	0.00923	1.07558	FLNA	filamin A
1049	6.46e-05	1.07557	RHOF	ras homolog family member F, filopodia associated
1050	0.00258	1.07426	PIEZO1	piezo type mechanosensitive ion channel component 1
1051	0.000127	1.07246	N4BP1	NEDD4 binding protein 1
1052	5.38e-06	1.07227	CD2AP	CD2 associated protein
1053	0.00036	1.07161	TACC3	transforming acidic coiled-coil containing protein 3
1054	0.00586	1.07154	SAMD9L	sterile alpha motif domain containing 9 like
1055	0.000271	1.06974	KIF13B	kinesin family member 13B
1056	0.00014	1.06961	TMEM159	transmembrane protein 159
1057	3.8e-05	1.06959	DIAPH3	diaphanous related formin 3
1058	0.000341	1.0682	FBP1	fructose-bisphosphatase 1
1059	0.00103	1.06814	DHCR7	7-dehydrocholesterol reductase
1060	0.00128	1.06697	MYO1A	myosin IA
1061	0.000191	1.06599	LPCAT2	lysophosphatidylcholine acyltransferase 2
1062	0.00147	1.06589	TTC9	tetratricopeptide repeat domain 9
1063	0.000253	1.0651	1900-01-01	septin 9
1064	0.0059	1.06503	B3GALT5	beta-1,3-galactosyltransferase 5
1065	0.000187	1.06498	PPP1R13L	protein phosphatase 1 regulatory subunit 13 like
1066	0.000344	1.06431	P4HA1	prolyl 4-hydroxylase subunit alpha 1
1067	0.00328	1.06343	NME7	NME
1068	0.0102	1.06325	PDLIM3	PDZ and LIM domain 3
1069	0.00302	1.06316	TYMP	thymidine phosphorylase
1070	4.34e-05	1.06205	MYD88	myeloid differentiation primary response 88
1071	4.28e-06	1.06034	KCTD5	potassium channel tetramerization domain containing 5
1072	0.02	1.05721	ALOX5	arachidonate 5-lipoxygenase
1073	4.01e-05	1.05711	ZMYND8	zinc finger MYND-type containing 8
1074	2.84e-05	1.05591	MIR1178	microRNA 1178
1075	0.00017	1.05556	HIST3H2A	histone cluster 3, H2a
1076	0.00085	1.05548	AGRN	agrin
1077	0.0146	1.05532	ICAM1	intercellular adhesion molecule 1
1078	0.000135	1.05451	NUP62	nucleoporin 62
1079	0.00126	1.05441	TTYH3	tweety family member 3
1080	0.00111	1.05416	ARL4A	ADP ribosylation factor like GTPase 4A
1081	2.29e-05	1.05368	LRRFIP1	LRR binding FLII interacting protein 1
1082	0.00332	1.05248	SCO2	SCO2 cytochrome c oxidase assembly protein
1083	0.0014	1.05213	KLHL7	kelch like family member 7
1084	0.0195	1.05176	PXDN	peroxidasin
1085	0.000515	1.05128	LRP5	LDL receptor related protein 5
1086	0.00114	1.0506	LMNB1	lamin B1
1087	0.00104	1.05056	ABRACL	ABRA C-terminal like
1088	5.06e-05	1.05046	MCM4	minichromosome maintenance complex component 4
1089	0.0479	1.05035	LAMA4	laminin subunit alpha 4
1090	0.00499	1.05007	OCLN	occludin
1091	0.000874	1.04946	PIAS3	protein inhibitor of activated STAT 3
1092	0.00678	1.04923	ATP7B	ATPase copper transporting beta
1093	9.81e-05	1.04911	EPS8	epidermal growth factor receptor pathway substrate 8
1094	3.96e-07	1.04851	TES	testin LIM domain protein
1095	2.89e-05	1.04829	BATF2	basic leucine zipper ATF-like transcription factor 2
1096	2.88e-05	1.04819	RHBDF1	rhomboid 5 homolog 1
1097	0.000763	1.04754	CDH2	cadherin 2
1098	0.000954	1.04737	ZNF185	zinc finger protein 185 (LIM domain)
1099	0.00661	1.04727	FOSL2	FOS like 2, AP-1 transcription factor subunit
1100	0.00261	1.0459	MYO5B	myosin VB
1101	8.25e-06	1.04507	SHB	SH2 domain containing adaptor protein B
1102	0.000905	1.04427	TCAIM	T-cell activation inhibitor, mitochondrial
1103	0.00108	1.04399	LRP8	LDL receptor related protein 8
1104	5.53e-05	1.04356	TIGD1	tigger transposable element derived 1
1105	0.000513	1.04326	PRR5L	proline rich 5 like
1106	0.000226	1.04313	GTSE1	G2 and S-phase expressed 1
1107	0.000537	1.04247	CABLES1	Cdk5 and Abl enzyme substrate 1
1108	1.49e-05	1.04199	GSKIP	GSK3B interacting protein
1109	0.000151	1.04198	PLXNB2	plexin B2
1110	0.000668	1.04037	ATP1B1	ATPase Na+
1111	0.00292	1.03974	ADAMTSL4	ADAMTS like 4
1112	0.0013	1.03896	BAIAP2	BAI1 associated protein 2
1113	1.35e-06	1.03883	AKAP1	A-kinase anchoring protein 1
1114	0.00679	1.03798	IL7	interleukin 7
1115	0.0223	1.03758	SLC11A1	solute carrier family 11 member 1
1116	0.00303	1.03683	ERI1	exoribonuclease 1
1117	0.00264	1.03642	MECOM	MDS1 and EVI1 complex locus
1118	0.0033	1.03628	UBE2L6	ubiquitin conjugating enzyme E2 L6
1119	4.99e-05	1.03568	GSTP1	glutathione S-transferase pi 1
1120	0.0164	1.03566	C1QTNF3	C1q and tumor necrosis factor related protein 3
1121	0.00095	1.03467	PHF19	PHD finger protein 19
1122	0.00827	1.0332	ZNF365	zinc finger protein 365
1123	0.000403	1.03313	HMGN2P46	high mobility group nucleosomal binding domain 2 pseudogene 46
1124	0.000332	1.03283	PRDX1	peroxiredoxin 1
1125	0.0137	1.03254	MFGE8	milk fat globule-EGF factor 8 protein
1126	0.0198	1.03251	HOXB2	homeobox B2
1127	0.00393	1.03206	STRIP2	striatin interacting protein 2
1128	5.8e-05	1.03134	EPHB4	EPH receptor B4
1129	0.00298	1.03105	CDHR2	cadherin related family member 2
1130	0.0231	1.03016	F2RL1	F2R like trypsin receptor 1
1131	0.000523	1.03014	HLA-J	major histocompatibility complex, class I, J (pseudogene)
1132	0.00961	1.02969	TGFBR1	transforming growth factor beta receptor 1
1133	0.00185	1.02953	RNF19B	ring finger protein 19B
1134	0.0237	1.02935	C5orf46	chromosome 5 open reading frame 46
1135	0.00108	1.02834	BRIP1	BRCA1 interacting protein C-terminal helicase 1
1136	0.0114	1.02772	TNNT1	troponin T1, slow skeletal type
1137	0.033	1.02705	SULT1E1	sulfotransferase family 1E member 1
1138	0.000729	1.02696	DTX4	deltex E3 ubiquitin ligase 4
1139	4.68e-05	1.0268	ESPL1	extra spindle pole bodies like 1, separase
1140	2.34e-05	1.02653	IDH1	isocitrate dehydrogenase (NADP(+)) 1, cytosolic
1141	5.3e-05	1.02604	TNFRSF10A	TNF receptor superfamily member 10a
1142	2.44e-05	1.02546	CASK	calcium
1143	0.000132	1.02507	EFHD2	EF-hand domain family member D2
1144	0.00286	1.02301	CCND1	cyclin D1
1145	5.21e-05	1.02273	BORA	bora, aurora kinase A activator
1146	6.75e-06	1.02259	SMS	spermine synthase
1147	0.000716	1.02245	ITGB1	integrin subunit beta 1
1148	0.000547	1.02222	CYSTM1	cysteine rich transmembrane module containing 1
1149	2.03e-06	1.02126	ZDHHC3	zinc finger DHHC-type containing 3
1150	0.0329	1.02086	LOC100130872	uncharacterized LOC100130872
1151	2.62e-05	1.02036	TMEM189-UBE2V1	TMEM189-UBE2V1 readthrough
1152	0.000738	1.01963	UPP1	uridine phosphorylase 1
1153	0.000281	1.01903	TMC6	transmembrane channel like 6
1154	0.000215	1.01872	RBM8A	RNA binding motif protein 8A
1155	0.000126	1.01832	RUVBL1	RuvB like AAA ATPase 1
1156	0.0294	1.01747	PIK3C2G	phosphatidylinositol-4-phosphate 3-kinase catalytic subunit type 2 gamma
1157	1.19e-05	1.01593	SPICE1	spindle and centriole associated protein 1
1158	0.000808	1.01571	ACTN1	actinin alpha 1
1159	0.00109	1.01539	PTPN12	protein tyrosine phosphatase, non-receptor type 12
1160	0.0139	1.01528	GLI2	GLI family zinc finger 2
1161	4.22e-05	1.015	TEAD3	TEA domain transcription factor 3
1162	0.00753	1.0148	SLCO3A1	solute carrier organic anion transporter family member 3A1
1163	0.00232	1.01402	FZD2	frizzled class receptor 2
1164	0.00323	1.01398	MPZL1	myelin protein zero like 1
1165	0.000158	1.01351	VSIG10L	V-set and immunoglobulin domain containing 10 like
1166	0.0164	1.01345	CHMP4C	charged multivesicular body protein 4C
1167	0.000132	1.01333	ETNK1	ethanolamine kinase 1
1168	0.00185	1.0125	PHLDA1	pleckstrin homology like domain family A member 1
1169	3.15e-05	1.0115	CNIH4	cornichon family AMPA receptor auxiliary protein 4
1170	3.28e-05	1.01147	NAPEPLD	N-acyl phosphatidylethanolamine phospholipase D
1171	0.00162	1.011	RAN	RAN, member RAS oncogene family
1172	0.0061	1.01011	NCAPD2	non-SMC condensin I complex subunit D2
1173	0.000429	1.00883	SGMS2	sphingomyelin synthase 2
1174	0.00027	1.00879	PFDN2	prefoldin subunit 2
1175	0.00182	1.00877	HLA-G	major histocompatibility complex, class I, G
1176	0.000226	1.00713	LPP	LIM domain containing preferred translocation partner in lipoma
1177	0.00288	1.00598	B3GNT7	UDP-GlcNAc:betaGal beta-1,3-N-acetylglucosaminyltransferase 7
1178	3.58e-05	1.00572	ZBTB7C	zinc finger and BTB domain containing 7C
1179	2.15e-05	1.00571	ABTB2	ankyrin repeat and BTB domain containing 2
1180	4.17e-05	1.00562	ATP11B	ATPase phospholipid transporting 11B (putative)
1181	0.0255	1.00423	CHST11	carbohydrate (chondroitin 4) sulfotransferase 11
1182	0.00087	1.0042	CALU	calumenin
1183	0.000466	1.00402	STX1A	syntaxin 1A
1184	0.000199	1.00369	AP2B1	adaptor related protein complex 2 beta 1 subunit
1185	0.000149	1.00318	ARRDC1	arrestin domain containing 1
1186	0.00392	1.00288	IHH	indian hedgehog
1187	0.00011	1.00247	MICU1	mitochondrial calcium uptake 1
1188	3.27e-06	1.00244	RUSC1	RUN and SH3 domain containing 1
1189	9.95e-05	1.00072	LLGL2	LLGL2, scribble cell polarity complex component
1190	8.35e-06	1.00043	KIAA1217	KIAA1217

## Sheet: Down-male
NO	P.Value	logFC	Gene.symbol	Gene.title
1	0.0397	-3.43169	PNLIPRP1	pancreatic lipase related protein 1
2	0.0202	-3.33718	SERPINI2	serpin family I member 2
3	0.0133	-3.30606	ALB	albumin
4	0.0576	-3.2298	PNLIPRP2	pancreatic lipase related protein 2 (gene
5	0.000968	-3.2033	IAPP	islet amyloid polypeptide
6	2.76e-05	-3.20111	AOX1	aldehyde oxidase 1
7	0.000303	-3.0719	DLK1	delta like non-canonical Notch ligand 1
8	8.36e-05	-3.06229	FAM150B	family with sequence similarity 150 member B
9	0.0349	-3.05676	CUZD1	CUB and zona pellucida like domains 1
10	0.0507	-3.05165	CTRL	chymotrypsin like
11	0.0599	-3.04613	CELP	carboxyl ester lipase pseudogene
12	0.0233	-3.04188	INS	insulin
13	0.0195	-2.95305	AQP8	aquaporin 8
14	0.0229	-2.88557	ERP27	endoplasmic reticulum protein 27
15	0.00752	-2.87447	TMED6	transmembrane p24 trafficking protein 6
16	0.0283	-2.8382	PDIA2	protein disulfide isomerase family A member 2
17	0.00539	-2.80029	FGL1	fibrinogen like 1
18	0.0108	-2.72138	TEX11	testis expressed 11
19	0.00247	-2.70259	GNMT	glycine N-methyltransferase
20	0.00352	-2.59397	EGF	epidermal growth factor
21	0.0107	-2.56442	SPX	spexin hormone
22	0.00167	-2.55497	BHLHA15	basic helix-loop-helix family member a15
23	1.27e-05	-2.54346	PDK4	pyruvate dehydrogenase kinase 4
24	2.61e-05	-2.52708	PTX3	pentraxin 3
25	0.0187	-2.52343	AQP12B	aquaporin 12B
26	0.00116	-2.48545	ADH1B	alcohol dehydrogenase 1B (class I), beta polypeptide
27	6.73e-05	-2.48376	ACADL	acyl-CoA dehydrogenase, long chain
28	0.01	-2.46946	REG1CP	regenerating family member 1 gamma, pseudogene
29	0.0123	-2.46118	RBPJL	recombination signal binding protein for immunoglobulin kappa J region like
30	0.00532	-2.44071	GUCA1C	guanylate cyclase activator 1C
31	0.000212	-2.43809	ERO1B	endoplasmic reticulum oxidoreductase 1 beta
32	4.75e-06	-2.40399	MT1M	metallothionein 1M
33	0.00112	-2.3685	BEX1	brain expressed X-linked 1
34	0.0113	-2.36307	KCNJ16	potassium voltage-gated channel subfamily J member 16
35	9.11e-05	-2.3553	DPT	dermatopontin
36	0.000503	-2.32762	PAK3	p21 (RAC1) activated kinase 3
37	0.00217	-2.31689	KIAA1324	KIAA1324
38	0.000123	-2.30222	SLC16A10	solute carrier family 16 member 10
39	0.042	-2.28093	KLK1	kallikrein 1
40	0.00184	-2.26383	SLC1A2	solute carrier family 1 member 2
41	0.00285	-2.24884	GSTA1	glutathione S-transferase alpha 1
42	0.00165	-2.24181	TRHDE	thyrotropin releasing hormone degrading enzyme
43	0.000137	-2.23603	KCNJ5	potassium voltage-gated channel subfamily J member 5
44	0.000207	-2.22773	MTUS2	microtubule associated tumor suppressor candidate 2
45	0.000893	-2.22438	PAIP2B	poly(A) binding protein interacting protein 2B
46	0.00586	-2.22202	LGALS2	galectin 2
47	7.51e-05	-2.18625	LMO3	LIM domain only 3
48	6.59e-05	-2.17241	ZBTB16	zinc finger and BTB domain containing 16
49	0.0143	-2.15805	GP2	glycoprotein 2
50	7.41e-05	-2.10852	DIRAS3	DIRAS family GTPase 3
51	0.00657	-2.08567	FXYD2	FXYD domain containing ion transport regulator 2
52	0.00499	-2.08384	C6	complement component 6
53	0.000309	-2.06873	LINC00339	long intergenic non-protein coding RNA 339
54	0.000304	-2.06262	NTRK2	neurotrophic receptor tyrosine kinase 2
55	0.014	-2.06102	NR5A2	nuclear receptor subfamily 5 group A member 2
56	0.0197	-2.04021	LEFTY1	left-right determination factor 1
57	0.00293	-2.03591	C7	complement component 7
58	0.00133	-2.03523	BACE1	beta-secretase 1
59	2.82e-05	-2.01004	MYRIP	myosin VIIA and Rab interacting protein
60	0.00778	-1.99413	CBS	cystathionine-beta-synthase
61	0.0007	-1.98668	CD36	CD36 molecule
62	0.000464	-1.982	AKAP7	A-kinase anchoring protein 7
63	0.000715	-1.97883	MUM1L1	MUM1 like 1
64	0.00113	-1.95664	CCDC110	coiled-coil domain containing 110
65	0.000122	-1.95464	LONRF2	LON peptidase N-terminal domain and ring finger 2
66	0.00661	-1.94888	FXYD6-FXYD2	FXYD6-FXYD2 readthrough
67	0.00477	-1.94532	SCGN	secretagogin, EF-hand calcium binding protein
68	0.000397	-1.94164	RBM20	RNA binding motif protein 20
69	8.44e-07	-1.94049	KCNJ8	potassium voltage-gated channel subfamily J member 8
70	0.00021	-1.93803	DMD	dystrophin
71	0.0137	-1.93774	SLC30A8	solute carrier family 30 member 8
72	0.0054	-1.93678	KCNK3	potassium two pore domain channel subfamily K member 3
73	0.0141	-1.9144	COCH	cochlin
74	0.0486	-1.91285	TTR	transthyretin
75	7.06e-05	-1.90549	CHST9	carbohydrate sulfotransferase 9
76	0.00128	-1.90315	ABAT	4-aminobutyrate aminotransferase
77	0.0092	-1.89254	SEL1L	SEL1L ERAD E3 ligase adaptor subunit
78	0.00364	-1.8871	P2RX1	purinergic receptor P2X 1
79	0.000982	-1.8828	GAMT	guanidinoacetate N-methyltransferase
80	0.0125	-1.88093	ADIPOQ	adiponectin, C1Q and collagen domain containing
81	5.88e-06	-1.8759	ANGPTL1	angiopoietin like 1
82	0.00366	-1.86122	PCSK1	proprotein convertase subtilisin
83	0.0251	-1.84963	DNASE1	deoxyribonuclease 1
84	0.0193	-1.83305	ANPEP	alanyl aminopeptidase, membrane
85	0.00221	-1.82136	RGN	regucalcin
86	0.0015	-1.81778	TRIM50	tripartite motif containing 50
87	0.000478	-1.81715	LOC100506718	uncharacterized LOC100506718
88	0.000125	-1.81614	ALDH1L2	aldehyde dehydrogenase 1 family member L2
89	0.00104	-1.81469	BNIP3	BCL2 interacting protein 3
90	8.53e-05	-1.81465	CXCL12	C-X-C motif chemokine ligand 12
91	0.000155	-1.81192	CTNND2	catenin delta 2
92	0.0143	-1.80623	PM20D1	peptidase M20 domain containing 1
93	3.36e-05	-1.8043	DTNA	dystrobrevin alpha
94	0.00127	-1.80127	SLC30A2	solute carrier family 30 member 2
95	0.0499	-1.79922	SST	somatostatin
96	0.00445	-1.79622	CCKBR	cholecystokinin B receptor
97	0.00159	-1.79332	TPST2	tyrosylprotein sulfotransferase 2
98	0.0182	-1.79156	TMEM52	transmembrane protein 52
99	0.00174	-1.78892	NRCAM	neuronal cell adhesion molecule
100	0.0141	-1.77303	TFPI2	tissue factor pathway inhibitor 2
101	0.024	-1.77043	LOC101930067	uncharacterized LOC101930067
102	0.0106	-1.76653	APOH	apolipoprotein H
103	0.00607	-1.76595	PCSK2	proprotein convertase subtilisin
104	0.00159	-1.76268	BEX5	brain expressed X-linked 5
105	0.00234	-1.75663	SLC7A2	solute carrier family 7 member 2
106	0.04	-1.75323	GC	GC, vitamin D binding protein
107	0.00195	-1.72858	SYBU	syntabulin
108	0.0576	-1.71824	FABP4	fatty acid binding protein 4
109	6.92e-05	-1.71576	TTN	titin
110	0.00137	-1.71491	ATP4A	ATPase H+
111	0.00779	-1.71367	HOMER2	homer scaffolding protein 2
112	0.00153	-1.71318	VEPH1	ventricular zone expressed PH domain containing 1
113	0.000262	-1.70996	MT1G	metallothionein 1G
114	0.00792	-1.70212	DPEP1	dipeptidase 1 (renal)
115	0.00284	-1.69209	HOGA1	4-hydroxy-2-oxoglutarate aldolase 1
116	0.000635	-1.69089	MUC15	mucin 15, cell surface associated
117	0.00141	-1.68864	RBP1	retinol binding protein 1
118	0.00857	-1.68299	DHRS2	dehydrogenase
119	0.028	-1.68144	SLC4A4	solute carrier family 4 member 4
120	0.0421	-1.67612	GATM	glycine amidinotransferase
121	0.000947	-1.67532	FAM46C	family with sequence similarity 46 member C
122	5.28e-05	-1.66622	SERPINI1	serpin family I member 1
123	0.0121	-1.66569	HBB	hemoglobin subunit beta
124	7.14e-05	-1.65672	KLF15	Kruppel like factor 15
125	0.000498	-1.65366	F8	coagulation factor VIII
126	0.000294	-1.64949	MIR4680	microRNA 4680
127	0.000238	-1.64891	CAMK2N2	calcium
128	0.0177	-1.64854	NEUROD1	neuronal differentiation 1
129	0.000104	-1.63811	FAM129A	family with sequence similarity 129 member A
130	0.000194	-1.63314	SORBS2	sorbin and SH3 domain containing 2
131	0.000229	-1.63158	BTG2	BTG anti-proliferation factor 2
132	0.00174	-1.63072	ABCA8	ATP binding cassette subfamily A member 8
133	0.0139	-1.62643	DCDC2	doublecortin domain containing 2
134	0.00698	-1.6238	SFRP5	secreted frizzled related protein 5
135	8.08e-05	-1.61366	ECHDC3	enoyl-CoA hydratase domain containing 3
136	0.00613	-1.60582	SLC43A1	solute carrier family 43 member 1
137	0.00521	-1.60324	EPB41L4B	erythrocyte membrane protein band 4.1 like 4B
138	0.0016	-1.59321	SCN7A	sodium voltage-gated channel alpha subunit 7
139	0.00145	-1.58918	LOC102723493	uncharacterized LOC102723493
140	0.00686	-1.58825	F11	coagulation factor XI
141	9.71e-05	-1.58615	FKBP11	FK506 binding protein 11
142	0.00444	-1.56636	NPTX2	neuronal pentraxin 2
143	0.000108	-1.56613	MT1H	metallothionein 1H
144	0.000399	-1.54837	SLC25A45	solute carrier family 25 member 45
145	0.000316	-1.54542	MCOLN3	mucolipin 3
146	0.00539	-1.54112	CA4	carbonic anhydrase 4
147	0.000542	-1.5349	PPP1R1A	protein phosphatase 1 regulatory inhibitor subunit 1A
148	0.00449	-1.53466	GAS2	growth arrest specific 2
149	0.000568	-1.5344	MT1F	metallothionein 1F
150	0.00178	-1.53384	AQP1	aquaporin 1 (Colton blood group)
151	1.89e-05	-1.52996	MT1X	metallothionein 1X
152	0.000557	-1.52547	PRKAR2B	protein kinase cAMP-dependent type II regulatory subunit beta
153	0.0101	-1.52007	PKHD1	polycystic kidney and hepatic disease 1 (autosomal recessive)
154	0.0263	-1.51937	DPP10	dipeptidyl peptidase like 10
155	0.0322	-1.51856	CFTR	cystic fibrosis transmembrane conductance regulator
156	0.0451	-1.51484	CFC1B	cripto, FRL-1, cryptic family 1B
157	0.000872	-1.51473	EPHX1	epoxide hydrolase 1
158	0.0283	-1.5124	HBA2	hemoglobin subunit alpha 2
159	4.89e-07	-1.50964	ELOVL2	ELOVL fatty acid elongase 2
160	0.0146	-1.50819	MIR675	microRNA 675
161	0.0202	-1.50797	PSAT1	phosphoserine aminotransferase 1
162	0.00154	-1.5076	SLC17A4	solute carrier family 17 member 4
163	0.000917	-1.50183	ESRRG	estrogen related receptor gamma
164	7.82e-05	-1.49963	RYR2	ryanodine receptor 2
165	0.00121	-1.49412	PLCE1	phospholipase C epsilon 1
166	0.0128	-1.49257	C5	complement component 5
167	0.00898	-1.49172	NPY1R	neuropeptide Y receptor Y1
168	3.66e-05	-1.48802	LIFR	leukemia inhibitory factor receptor alpha
169	0.0581	-1.48607	CHGB	chromogranin B
170	2.51e-05	-1.48458	BBIP1	BBSome interacting protein 1
171	1.28e-05	-1.473	FAM107A	family with sequence similarity 107 member A
172	0.00318	-1.47199	NUCB2	nucleobindin 2
173	0.00116	-1.46938	SLC39A8	solute carrier family 39 member 8
174	0.00234	-1.46777	PEX5L	peroxisomal biogenesis factor 5 like
175	0.00232	-1.46389	BRSK2	BR serine
176	0.00176	-1.46142	PLIN5	perilipin 5
177	0.00722	-1.45905	CHAC1	ChaC glutathione specific gamma-glutamylcyclotransferase 1
178	0.000144	-1.459	DZIP1	DAZ interacting zinc finger protein 1
179	0.00203	-1.45754	BEX2	brain expressed X-linked 2
180	0.00931	-1.45587	OGN	osteoglycin
181	0.0116	-1.44782	PROX1	prospero homeobox 1
182	0.016	-1.43945	MST1L	macrophage stimulating 1 like
183	0.0115	-1.42918	TMEM97	transmembrane protein 97
184	3.34e-05	-1.42775	SIDT2	SID1 transmembrane family member 2
185	0.0193	-1.42732	SCG3	secretogranin III
186	0.00263	-1.42671	LOC100506691	uncharacterized LOC100506691
187	0.00656	-1.42605	PDZK1	PDZ domain containing 1
188	4.29e-05	-1.42161	VLDLR	very low density lipoprotein receptor
189	0.0086	-1.42125	LOC283075	uncharacterized LOC283075
190	0.000509	-1.41984	MAP2	microtubule associated protein 2
191	0.0115	-1.41827	CHRDL1	chordin like 1
192	0.00128	-1.41722	GNAS	GNAS complex locus
193	0.00232	-1.41467	ECE2	endothelin converting enzyme 2
194	0.028	-1.4131	SCG5	secretogranin V
195	0.0168	-1.40567	CTH	cystathionine gamma-lyase
196	0.000571	-1.40175	ABCA5	ATP binding cassette subfamily A member 5
197	0.00467	-1.39739	KLB	klotho beta
198	0.00583	-1.39444	MYCL	v-myc avian myelocytomatosis viral oncogene lung carcinoma derived homolog
199	2.8e-06	-1.39385	FREM1	FRAS1 related extracellular matrix 1
200	0.00053	-1.39257	MIR29C	microRNA 29c
201	0.00274	-1.38884	HEYL	hes related family bHLH transcription factor with YRPW motif-like
202	0.00522	-1.38861	GSTA3	glutathione S-transferase alpha 3
203	7.25e-05	-1.38789	ACAT1	acetyl-CoA acetyltransferase 1
204	0.00231	-1.38201	LOC100505984	uncharacterized LOC100505984
205	0.000198	-1.38064	CYP39A1	cytochrome P450 family 39 subfamily A member 1
206	0.000372	-1.3801	C2CD4B	C2 calcium dependent domain containing 4B
207	0.000197	-1.37967	GALNT16	polypeptide N-acetylgalactosaminyltransferase 16
208	0.00179	-1.37528	TSPAN7	tetraspanin 7
209	0.00222	-1.37462	RAB26	RAB26, member RAS oncogene family
210	0.013	-1.37454	SV2B	synaptic vesicle glycoprotein 2B
211	0.039	-1.3745	SLC39A5	solute carrier family 39 member 5
212	0.00244	-1.37369	PRLR	prolactin receptor
213	0.000217	-1.37123	SLC38A4	solute carrier family 38 member 4
214	0.000209	-1.3708	G6PC2	glucose-6-phosphatase catalytic subunit 2
215	0.000287	-1.37052	MKNK1	MAP kinase interacting serine
216	1.17e-05	-1.36682	JADE1	jade family PHD finger 1
217	0.00091	-1.36637	SCD5	stearoyl-CoA desaturase 5
218	0.00433	-1.36608	GLS2	glutaminase 2
219	0.0127	-1.3616	LOC285097	uncharacterized FLJ38379
220	0.00113	-1.3606	LOC100129129	uncharacterized LOC100129129
221	1.39e-05	-1.36023	MT1HL1	metallothionein 1H-like 1
222	0.000203	-1.35654	CNKSR2	connector enhancer of kinase suppressor of Ras 2
223	0.00858	-1.34551	GAD2	glutamate decarboxylase 2
224	0.02	-1.34448	LPAR3	lysophosphatidic acid receptor 3
225	0.00459	-1.34421	HS6ST2	heparan sulfate 6-O-sulfotransferase 2
226	0.000228	-1.34195	PDCD4	programmed cell death 4 (neoplastic transformation inhibitor)
227	8.27e-05	-1.32506	PTGER4	prostaglandin E receptor 4
228	0.000366	-1.32375	PLTP	phospholipid transfer protein
229	0.000129	-1.32318	CCDC69	coiled-coil domain containing 69
230	0.000566	-1.32238	ACACB	acetyl-CoA carboxylase beta
231	5.2e-05	-1.3209	PWAR6	Prader Willi
232	0.00483	-1.3207	GPHA2	glycoprotein hormone alpha 2
233	3.42e-06	-1.31609	METTL7A	methyltransferase like 7A
234	3.62e-05	-1.31501	PTGER3	prostaglandin E receptor 3
235	0.000133	-1.31474	PTPRS	protein tyrosine phosphatase, receptor type S
236	0.00217	-1.31224	STC2	stanniocalcin 2
237	0.001	-1.31109	VAV3	vav guanine nucleotide exchange factor 3
238	0.000862	-1.3101	SDPR	serum deprivation response
239	0.0594	-1.30854	ABCC8	ATP binding cassette subfamily C member 8
240	0.00278	-1.30089	LYVE1	lymphatic vessel endothelial hyaluronan receptor 1
241	0.0417	-1.29571	SERPINA5	serpin family A member 5
242	0.000819	-1.29287	ADAMTSL3	ADAMTS like 3
243	0.00327	-1.28942	COL4A3	collagen type IV alpha 3 chain
244	0.0162	-1.28728	MIR7-3HG	MIR7-3 host gene
245	0.0221	-1.2815	HPN	hepsin
246	0.0385	-1.2796	CRH	corticotropin releasing hormone
247	0.00277	-1.27879	SPAG4	sperm associated antigen 4
248	0.000412	-1.2749	PDGFD	platelet derived growth factor D
249	0.0033	-1.27234	C1orf168	chromosome 1 open reading frame 168
250	0.00222	-1.27169	SIM1	single-minded family bHLH transcription factor 1
251	9.02e-05	-1.26794	GPR155	G protein-coupled receptor 155
252	0.0368	-1.26762	IGFBP2	insulin like growth factor binding protein 2
253	0.000293	-1.26725	GUCY1A2	guanylate cyclase 1 soluble subunit alpha 2
254	0.000227	-1.26576	GSTA4	glutathione S-transferase alpha 4
255	0.00837	-1.26229	CRAT	carnitine O-acetyltransferase
256	0.0144	-1.26085	MAT1A	methionine adenosyltransferase 1A
257	0.000299	-1.25991	SETBP1	SET binding protein 1
258	0.00256	-1.25968	FHL5	four and a half LIM domains 5
259	0.00782	-1.25529	SRPX	sushi repeat containing protein, X-linked
260	0.000119	-1.25331	KLHL13	kelch like family member 13
261	0.000655	-1.25271	RARRES2	retinoic acid receptor responder 2
262	0.00276	-1.25072	PSMD6	proteasome 26S subunit, non-ATPase 6
263	0.0039	-1.24968	NUPR1	nuclear protein 1, transcriptional regulator
264	0.00632	-1.24766	TDH	L-threonine dehydrogenase (pseudogene)
265	1.04e-05	-1.24728	MT2A	metallothionein 2A
266	0.015	-1.24408	ADCYAP1	adenylate cyclase activating polypeptide 1
267	0.0133	-1.24272	SIGLEC11	sialic acid binding Ig like lectin 11
268	0.0445	-1.24103	SCG2	secretogranin II
269	0.00799	-1.23929	NEURL3	neuralized E3 ubiquitin protein ligase 3
270	5.52e-05	-1.23888	CBFA2T3	CBFA2
271	0.000162	-1.23776	ZMAT1	zinc finger matrin-type 1
272	0.00117	-1.23607	USP9Y	ubiquitin specific peptidase 9, Y-linked
273	0.00072	-1.23376	ZNF704	zinc finger protein 704
274	0.000734	-1.23044	ERN1	endoplasmic reticulum to nucleus signaling 1
275	0.00427	-1.22935	PLCXD3	phosphatidylinositol specific phospholipase C X domain containing 3
276	4.8e-05	-1.22869	MT1E	metallothionein 1E
277	0.00221	-1.22869	PRDX4	peroxiredoxin 4
278	0.0126	-1.2236	RNASE1	ribonuclease A family member 1, pancreatic
279	0.00155	-1.22073	APOBEC2	apolipoprotein B mRNA editing enzyme catalytic subunit 2
280	6.4e-06	-1.21748	NUAK2	NUAK family kinase 2
281	0.0005	-1.21082	PTPRN2	protein tyrosine phosphatase, receptor type N2
282	5.59e-06	-1.20966	ADCY1	adenylate cyclase 1
283	0.00167	-1.20829	BCL11A	B-cell CLL
284	0.000432	-1.2075	EDNRB	endothelin receptor type B
285	0.0262	-1.20156	DPP10-AS1	DPP10 antisense RNA 1
286	0.00388	-1.20067	RHOBTB3	Rho related BTB domain containing 3
287	0.000934	-1.1972	PDE3B	phosphodiesterase 3B
288	0.00982	-1.19345	PPP2R2D	protein phosphatase 2 regulatory subunit Bdelta
289	6.6e-06	-1.19326	RNF212	ring finger protein 212
290	0.000615	-1.19266	SEC11C	SEC11 homolog C, signal peptidase complex subunit
291	0.000391	-1.19248	APOLD1	apolipoprotein L domain containing 1
292	3.73e-05	-1.19067	FIGN	fidgetin, microtubule severing factor
293	0.000655	-1.18894	PLCB1	phospholipase C beta 1
294	0.00145	-1.18334	IGFN1	immunoglobulin-like and fibronectin type III domain containing 1
295	8.71e-05	-1.18221	LOC101930404	uncharacterized LOC101930404
296	0.01	-1.1795	GCAT	glycine C-acetyltransferase
297	0.00228	-1.17912	C18orf61	uncharacterized LOC497259
298	0.00012	-1.1786	MAATS1	MYCBP associated and testis expressed 1
299	0.00284	-1.17384	FKBP5	FK506 binding protein 5
300	0.00597	-1.17381	FUT1	fucosyltransferase 1 (H blood group)
301	0.000187	-1.17378	GOLGA8N	golgin A8 family member N
302	0.00405	-1.17279	GPX3	glutathione peroxidase 3
303	0.00213	-1.17145	CLU	clusterin
304	0.00177	-1.16756	SLC41A1	solute carrier family 41 member 1
305	0.00337	-1.16666	AVPR1A	arginine vasopressin receptor 1A
306	0.00235	-1.16545	CDO1	cysteine dioxygenase type 1
307	0.00211	-1.16393	ECI2	enoyl-CoA delta isomerase 2
308	5.75e-05	-1.16357	ID4	inhibitor of DNA binding 4, HLH protein
309	0.0043	-1.16319	SLC25A15	solute carrier family 25 member 15
310	0.00359	-1.16259	IFRD1	interferon related developmental regulator 1
311	8.76e-05	-1.15724	ZNF415	zinc finger protein 415
312	0.00295	-1.15704	DCLK1	doublecortin like kinase 1
313	0.000246	-1.15613	GRB10	growth factor receptor bound protein 10
314	5.09e-06	-1.15582	RAB39B	RAB39B, member RAS oncogene family
315	0.0187	-1.15518	GMNN	geminin, DNA replication inhibitor
316	0.0035	-1.15048	RASD1	ras related dexamethasone induced 1
317	0.00268	-1.14943	KIF1A	kinesin family member 1A
318	0.000148	-1.14613	GKAP1	G kinase anchoring protein 1
319	0.00238	-1.1456	MPP7	membrane palmitoylated protein 7
320	3.32e-05	-1.14298	SPIDR	scaffolding protein involved in DNA repair
321	0.000211	-1.14153	CCDC141	coiled-coil domain containing 141
322	0.0097	-1.14115	CADPS	calcium dependent secretion activator
323	0.00134	-1.13917	GPM6A	glycoprotein M6A
324	0.00205	-1.13789	LOC101929726	uncharacterized LOC101929726
325	0.00399	-1.13698	OLFM1	olfactomedin 1
326	0.000103	-1.13687	MAMDC2	MAM domain containing 2
327	0.000107	-1.13677	SIK2	salt inducible kinase 2
328	0.0161	-1.13632	LOC100422737	uncharacterized LOC100422737
329	0.00475	-1.1358	SOX6	SRY-box 6
330	0.000465	-1.13578	TMEM170B	transmembrane protein 170B
331	0.0539	-1.1357	SFRP1	secreted frizzled related protein 1
332	0.000449	-1.13329	KIAA0922	KIAA0922
333	0.00936	-1.12917	CYS1	cystin 1
334	0.00281	-1.12816	STXBP6	syntaxin binding protein 6
335	0.00507	-1.12767	EPHX2	epoxide hydrolase 2
336	6.69e-05	-1.126	PCDH9	protocadherin 9
337	0.000685	-1.12564	LARP1B	La ribonucleoprotein domain family member 1B
338	0.000918	-1.12457	KCNAB1	potassium voltage-gated channel subfamily A member regulatory beta subunit 1
339	0.00043	-1.1239	SLC25A27	solute carrier family 25 member 27
340	1.14e-05	-1.12179	RASIP1	Ras interacting protein 1
341	0.000536	-1.11846	SATB1	SATB homeobox 1
342	0.0047	-1.11822	EPOR	erythropoietin receptor
343	0.0586	-1.11237	FOSB	FosB proto-oncogene, AP-1 transcription factor subunit
344	5.95e-05	-1.11203	ANGPT1	angiopoietin 1
345	0.00111	-1.11102	FGFR1	fibroblast growth factor receptor 1
346	0.000306	-1.1107	KIAA2022	KIAA2022
347	0.000293	-1.10918	SSR4	signal sequence receptor subunit 4
348	0.00127	-1.10772	CBARP	CACN beta subunit associated regulatory protein
349	0.000526	-1.10697	XBP1	X-box binding protein 1
350	2.67e-05	-1.10688	CEBPD	CCAAT
351	0.0276	-1.10604	KIRREL2	kin of IRRE like 2 (Drosophila)
352	0.00098	-1.10577	AASS	aminoadipate-semialdehyde synthase
353	0.000524	-1.10568	ELL2	elongation factor for RNA polymerase II 2
354	0.000488	-1.10416	CYB5A	cytochrome b5 type A
355	0.00101	-1.1037	CAMK1D	calcium
356	0.0219	-1.10272	CHGA	chromogranin A
357	0.0165	-1.09982	PON3	paraoxonase 3
358	0.0548	-1.09931	SCARA5	scavenger receptor class A member 5
359	0.000261	-1.09739	MGAT4A	mannosyl (alpha-1,3-)-glycoprotein beta-1,4-N-acetylglucosaminyltransferase, isozyme A
360	0.0139	-1.09725	ITIH4	inter-alpha-trypsin inhibitor heavy chain family member 4
361	0.00485	-1.0953	ST3GAL3	ST3 beta-galactoside alpha-2,3-sialyltransferase 3
362	0.00307	-1.09439	TPCN2	two pore segment channel 2
363	0.00659	-1.09183	LOC101930349	uncharacterized LOC101930349
364	0.00309	-1.0915	GPC3	glypican 3
365	0.0021	-1.09085	GPAM	glycerol-3-phosphate acyltransferase, mitochondrial
366	0.00868	-1.09071	PCDHB5	protocadherin beta 5
367	0.0206	-1.08763	LOC101928535	uncharacterized LOC101928535
368	0.0388	-1.08648	FAR2P3	fatty acyl-CoA reductase 2 pseudogene 3
369	0.0295	-1.08642	ITIH5	inter-alpha-trypsin inhibitor heavy chain family member 5
370	0.0346	-1.08491	TCEA3	transcription elongation factor A3
371	2.29e-05	-1.08364	PWAR5	Prader Willi
372	0.0216	-1.08279	CPA3	carboxypeptidase A3
373	0.000672	-1.07785	PCDHB4	protocadherin beta 4
374	0.003	-1.07741	TRHDE-AS1	TRHDE antisense RNA 1
375	0.00323	-1.0771	NANOS1	nanos C2HC-type zinc finger 1
376	0.00538	-1.07494	NRTN	neurturin
377	0.0232	-1.07329	CCL2	C-C motif chemokine ligand 2
378	0.000597	-1.07034	FAM217A	family with sequence similarity 217 member A
379	0.0132	-1.06926	MPV17L	MPV17 mitochondrial inner membrane protein like
380	0.0281	-1.06882	COLEC11	collectin subfamily member 11
381	0.00348	-1.06817	NEDD4L	neural precursor cell expressed, developmentally down-regulated 4-like, E3 ubiquitin protein ligase
382	0.0585	-1.06667	SERPINA6	serpin family A member 6
383	0.0083	-1.06547	RPL31	ribosomal protein L31
384	2.22e-05	-1.06274	ARMCX5-GPRASP2	ARMCX5-GPRASP2 readthrough
385	0.00224	-1.06143	GDF10	growth differentiation factor 10
386	0.00303	-1.06068	PEBP4	phosphatidylethanolamine binding protein 4
387	0.00258	-1.06044	SFTPC	surfactant protein C
388	0.00382	-1.05785	CHRNB3	cholinergic receptor nicotinic beta 3 subunit
389	0.0416	-1.05724	CHRM3	cholinergic receptor muscarinic 3
390	0.000275	-1.05463	PCDH17	protocadherin 17
391	0.000397	-1.05295	SOX15	SRY-box 15
392	6.75e-05	-1.05247	TGFBR3	transforming growth factor beta receptor 3
393	0.000198	-1.05176	TXNL1	thioredoxin like 1
394	0.0164	-1.0496	GPM6B	glycoprotein M6B
395	0.00201	-1.04865	CACNB2	calcium voltage-gated channel auxiliary subunit beta 2
396	0.00353	-1.04846	PDE8B	phosphodiesterase 8B
397	0.00208	-1.04767	SLC16A7	solute carrier family 16 member 7
398	0.00286	-1.04436	SEMA6D	semaphorin 6D
399	0.000312	-1.04383	LINC00968	long intergenic non-protein coding RNA 968
400	0.00687	-1.0438	LOC102723886	uncharacterized LOC102723886
401	0.00049	-1.04358	MPPED2	metallophosphoesterase domain containing 2
402	0.0139	-1.0433	ASB9	ankyrin repeat and SOCS box containing 9
403	0.000542	-1.04006	LOC100506388	uncharacterized LOC100506388
404	0.00206	-1.0391	EEF1A1	eukaryotic translation elongation factor 1 alpha 1
405	0.000138	-1.03878	CIRBP	cold inducible RNA binding protein
406	0.0356	-1.03713	PAX6	paired box 6
407	0.0203	-1.03691	EBF1	early B-cell factor 1
408	0.00692	-1.03503	PELI2	pellino E3 ubiquitin protein ligase family member 2
409	0.0343	-1.02643	ENPP1	ectonucleotide pyrophosphatase
410	0.0164	-1.02395	ACSM3	acyl-CoA synthetase medium-chain family member 3
411	0.00178	-1.02268	CYP4V2	cytochrome P450 family 4 subfamily V member 2
412	0.000191	-1.0223	TXLNGY	taxilin gamma pseudogene, Y-linked
413	0.00214	-1.02229	CBLN4	cerebellin 4 precursor
414	0.0117	-1.02108	GHR	growth hormone receptor
415	0.000152	-1.02021	ADHFE1	alcohol dehydrogenase, iron containing 1
416	0.00316	-1.02018	EMCN	endomucin
417	0.000564	-1.01918	ATP8A1	ATPase phospholipid transporting 8A1
418	0.00321	-1.01598	MMRN1	multimerin 1
419	0.00177	-1.01542	DAPL1	death associated protein like 1
420	0.000345	-1.01169	CTTNBP2	cortactin binding protein 2
421	0.0287	-1.01003	ENTPD3	ectonucleoside triphosphate diphosphohydrolase 3
422	0.000167	-1.00981	SGK1	serum
423	0.00197	-1.00898	WNK2	WNK lysine deficient protein kinase 2
424	0.00262	-1.00713	TP53INP1	tumor protein p53 inducible nuclear protein 1
425	0.0111	-1.00577	CPE	carboxypeptidase E
426	0.0243	-1.00222	TRIM74	tripartite motif containing 74
427	0.00306	-1.00214	RCAN2	regulator of calcineurin 2
428	0.017	-1.0016	TUSC3	tumor suppressor candidate 3
429	0.0215	-1.00157	SYT4	synaptotagmin 4
430	0.00938	-1.00144	TMEM56	transmembrane protein 56
431	0.000867	-1.00119	RNF144A	ring finger protein 144A
432	0.0123	-1.00111	PGBD5	piggyBac transposable element derived 5
433	0.00732	-1.0011	NEGR1	neuronal growth regulator 1
434	0.00582	-1.00096	ANO5	anoctamin 5

## Sheet: Up-female
NO	P.Value	logFC	Gene.symbol	Gene.title
2165	4.93e-05	6.48825	S100P	S100 calcium binding protein P
2164	3.47e-05	5.36446	CXCL5	C-X-C motif chemokine ligand 5
2163	0.000594	5.07916	CLDN18	claudin 18
2162	0.0105	5.04231	TFF1	trefoil factor 1
2161	6.42e-06	4.89155	SLC6A14	solute carrier family 6 member 14
2160	0.00785	4.67555	CEACAM5	carcinoembryonic antigen related cell adhesion molecule 5
2159	0.000308	4.57183	KRT19	keratin 19
2158	1.65e-05	4.57037	COL10A1	collagen type X alpha 1 chain
2157	0.000161	4.51147	MSLN	mesothelin
2156	0.000179	4.50839	CEACAM6	carcinoembryonic antigen related cell adhesion molecule 6
2155	0.000133	4.4908	LCN2	lipocalin 2
2154	0.00268	4.44901	TCN1	transcobalamin 1
2153	0.000269	4.36268	CTHRC1	collagen triple helix repeat containing 1
2152	0.000974	4.36108	MMP7	matrix metallopeptidase 7
2151	0.00287	4.27607	CTSE	cathepsin E
2150	0.000137	4.22871	DUOX2	dual oxidase 2
2149	4.89e-06	4.19983	INHBA	inhibin beta A subunit
2148	0.0101	4.187	DPCR1	diffuse panbronchiolitis critical region 1
2147	0.000608	4.13493	MMP1	matrix metallopeptidase 1
2146	0.000593	4.04299	KLK10	kallikrein related peptidase 10
2145	0.000204	4.01519	CCL20	C-C motif chemokine ligand 20
2144	0.000147	4.0007	GPX2	glutathione peroxidase 2
2143	2.01e-05	3.96527	SFTA2	surfactant associated 2
2142	5.75e-06	3.9357	TMPRSS4	transmembrane protease, serine 4
2141	0.00529	3.90985	MMP12	matrix metallopeptidase 12
2140	0.000102	3.89542	PHLDA2	pleckstrin homology like domain family A member 2
2139	6.2e-05	3.86369	GPRC5A	G protein-coupled receptor class C group 5 member A
2138	0.00297	3.85036	CXCL8	C-X-C motif chemokine ligand 8
2137	0.0102	3.83551	PSCA	prostate stem cell antigen
2136	1.73e-05	3.81255	SLPI	secretory leukocyte peptidase inhibitor
2135	8.7e-06	3.80773	IGF2BP3	insulin like growth factor 2 mRNA binding protein 3
2134	1.25e-06	3.73825	LAMB3	laminin subunit beta 3
2133	0.00462	3.73554	SERPINB2	serpin family B member 2
2132	3.35e-05	3.7122	GJB2	gap junction protein beta 2
2131	0.000299	3.70004	CXCL3	C-X-C motif chemokine ligand 3
2130	0.000739	3.67313	C19orf33	chromosome 19 open reading frame 33
2129	7.46e-05	3.6678	OLR1	oxidized low density lipoprotein receptor 1
2128	0.0198	3.64053	TFF2	trefoil factor 2
2127	0.000231	3.62391	KRT7	keratin 7
2126	1.43e-05	3.61702	LEF1	lymphoid enhancer binding factor 1
2125	0.00063	3.54417	TACSTD2	tumor-associated calcium signal transducer 2
2124	0.00865	3.53692	MIR8071-2	microRNA 8071-2
2123	4e-05	3.53382	IFI27	interferon alpha inducible protein 27
2122	0.00272	3.53342	CAPN8	calpain 8
2121	0.00591	3.51991	CST1	cystatin SN
2120	0.00282	3.50685	DKK1	dickkopf WNT signaling pathway inhibitor 1
2119	8.55e-08	3.48953	SLC2A1	solute carrier family 2 member 1
2118	4.96e-06	3.4589	CEMIP	cell migration inducing hyaluronan binding protein
2117	2.35e-05	3.45173	IGFBP3	insulin like growth factor binding protein 3
2116	9.03e-05	3.44583	THBS2	thrombospondin 2
2115	0.033	3.43308	ANXA10	annexin A10
2114	1.31e-05	3.43222	HS3ST1	heparan sulfate-glucosamine 3-sulfotransferase 1
2113	5.52e-07	3.42746	ZG16B	zymogen granule protein 16B
2112	1.88e-05	3.42144	NOX4	NADPH oxidase 4
2111	4.5e-06	3.42084	SDR16C5	short chain dehydrogenase
2110	0.000174	3.40531	BCL2A1	BCL2 related protein A1
2109	0.00157	3.39677	KRT17	keratin 17
2108	0.00112	3.36061	FAP	fibroblast activation protein alpha
2107	5.83e-07	3.34097	HK2	hexokinase 2
2106	0.000164	3.31579	TRIM29	tripartite motif containing 29
2105	2.11e-05	3.22415	IGFL2	IGF like family member 2
2104	0.000458	3.21914	TSPAN1	tetraspanin 1
2103	9.78e-05	3.1988	CHI3L1	chitinase 3 like 1
2102	1.02e-05	3.19791	CAPG	capping actin protein, gelsolin like
2101	0.0167	3.15929	KRT23	keratin 23
2100	0.000278	3.14792	SLCO4A1	solute carrier organic anion transporter family member 4A1
2099	0.00162	3.14554	GCNT3	glucosaminyl (N-acetyl) transferase 3, mucin type
2098	0.00213	3.1356	CCL18	C-C motif chemokine ligand 18
2097	0.0103	3.12134	PLAC8	placenta specific 8
2096	0.000272	3.11705	PLAU	plasminogen activator, urokinase
2095	0.00205	3.11381	MMP11	matrix metallopeptidase 11
2094	3.59e-05	3.09882	MLPH	melanophilin
2093	0.00055	3.094	VCAN	versican
2092	0.036	3.06715	VSIG1	V-set and immunoglobulin domain containing 1
2091	0.00204	3.06515	COMP	cartilage oligomeric matrix protein
2090	1.02e-05	3.06403	MXRA5	matrix remodeling associated 5
2089	0.00755	3.05613	DHRS9	dehydrogenase
2088	0.000252	3.05553	ADM	adrenomedullin
2087	0.000465	3.05368	TMEM158	transmembrane protein 158 (gene
2086	5.3e-05	3.04306	PLPP4	phospholipid phosphatase 4
2085	0.0034	3.04174	SERPINB5	serpin family B member 5
2084	0.000375	3.03648	CDH3	cadherin 3
2083	0.0167	3.02715	MUC5AC	mucin 5AC, oligomeric mucus
2082	0.0145	3.01472	SLC26A9	solute carrier family 26 member 9
2081	3.17e-05	3.01246	MIR6787	microRNA 6787
2080	0.00165	3.0036	UBD	ubiquitin D
2079	0.00013	2.99775	ANOS1	anosmin 1
2078	0.00383	2.99064	LAMP5	lysosomal associated membrane protein family member 5
2077	0.00114	2.94803	ADAMTS2	ADAM metallopeptidase with thrombospondin type 1 motif 2
2076	0.00225	2.94339	IL1R2	interleukin 1 receptor type 2
2075	3.6e-05	2.92027	WNT2	Wnt family member 2
2074	0.000222	2.9066	TREM1	triggering receptor expressed on myeloid cells 1
2073	0.00354	2.90387	COL11A1	collagen type XI alpha 1 chain
2072	0.00092	2.8668	HOXC6	homeobox C6
2071	0.0299	2.86094	KRT6B	keratin 6B
2070	0.000362	2.8518	ITGA2	integrin subunit alpha 2
2069	0.000228	2.84782	SULF1	sulfatase 1
2068	0.000591	2.83561	TFAP2A	transcription factor AP-2 alpha
2067	0.000545	2.82161	COL5A2	collagen type V alpha 2 chain
2066	0.000117	2.81848	LOXL2	lysyl oxidase like 2
2065	0.00542	2.81786	NMU	neuromedin U
2064	0.0208	2.81638	ANXA8L1	annexin A8-like 1
2063	3.52e-05	2.81206	KIF26B	kinesin family member 26B
2062	0.00138	2.80598	LAMC2	laminin subunit gamma 2
2061	0.000246	2.78887	TIMP1	TIMP metallopeptidase inhibitor 1
2060	0.000424	2.78245	CLIC3	chloride intracellular channel 3
2059	0.00148	2.77005	PI3	peptidase inhibitor 3
2058	0.00179	2.76796	LRRC15	leucine rich repeat containing 15
2057	0.00268	2.74339	CLDN2	claudin 2
2056	0.00141	2.72741	LY6E	lymphocyte antigen 6 complex, locus E
2055	0.00026	2.72463	LOC101928916	uncharacterized LOC101928916
2054	0.0243	2.69577	HCAR3	hydroxycarboxylic acid receptor 3
2053	0.0405	2.68909	SERPINB3	serpin family B member 3
2052	0.00112	2.67878	WFDC2	WAP four-disulfide core domain 2
2051	0.0292	2.66762	EPYC	epiphycan
2050	0.000436	2.6556	S100A6	S100 calcium binding protein A6
2049	0.000729	2.64916	FHL2	four and a half LIM domains 2
2048	0.00162	2.62963	NQO1	NAD(P)H quinone dehydrogenase 1
2047	1.59e-05	2.62348	BIK	BCL2 interacting killer
2046	0.0338	2.62004	UGT1A3	UDP glucuronosyltransferase family 1 member A3
2045	0.000164	2.61218	S100A11	S100 calcium binding protein A11
2044	0.000613	2.61209	SERPINH1	serpin family H member 1
2043	0.000118	2.60684	ULBP2	UL16 binding protein 2
2042	0.00459	2.6056	MCEMP1	mast cell expressed membrane protein 1
2041	0.000673	2.58777	FCGR1B	Fc fragment of IgG receptor Ib
2040	0.000345	2.58756	AQP9	aquaporin 9
2039	2.14e-05	2.58487	ADAMTS12	ADAM metallopeptidase with thrombospondin type 1 motif 12
2038	9.31e-05	2.57378	SLC4A11	solute carrier family 4 member 11
2037	0.00126	2.5694	NPR3	natriuretic peptide receptor 3
2036	3.36e-05	2.55991	EFNA1	ephrin A1
2035	0.0185	2.5596	MUC5B	mucin 5B, oligomeric mucus
2034	4.98e-06	2.55241	TNFAIP6	TNF alpha induced protein 6
2033	0.00114	2.55077	C5orf46	chromosome 5 open reading frame 46
2032	0.000122	2.54617	LOC101930489	uncharacterized LOC101930489
2031	0.000444	2.54381	PDZK1IP1	PDZK1 interacting protein 1
2030	0.00115	2.53949	CKS2	CDC28 protein kinase regulatory subunit 2
2029	0.000932	2.53429	SUGCT	succinyl-CoA:glutarate-CoA transferase
2028	0.00165	2.52637	RUNX2	runt related transcription factor 2
2027	0.0105	2.52558	HOPX	HOP homeobox
2026	0.0363	2.52426	LINC01133	long intergenic non-protein coding RNA 1133
2025	0.000159	2.5116	SRPX2	sushi repeat containing protein, X-linked 2
2024	0.0476	2.49714	SULT1C2	sulfotransferase family 1C member 2
2023	0.000282	2.48422	SHISA2	shisa family member 2
2022	0.00378	2.4816	AEBP1	AE binding protein 1
2021	0.000822	2.47853	CRIP1	cysteine rich protein 1
2020	0.00465	2.47761	CXCL10	C-X-C motif chemokine ligand 10
2019	0.00208	2.4756	TM4SF1	transmembrane 4 L six family member 1
2018	0.0327	2.47493	COL17A1	collagen type XVII alpha 1 chain
2017	0.00442	2.46469	ECM1	extracellular matrix protein 1
2016	0.000333	2.45931	CD55	CD55 molecule (Cromer blood group)
2015	0.000968	2.45782	CDC42	cell division cycle 42
2014	0.000435	2.45664	ABHD17C	abhydrolase domain containing 17C
2013	0.00425	2.4514	EPPK1	epiplakin 1
2012	0.000247	2.44763	GPR137B	G protein-coupled receptor 137B
2011	0.00511	2.44522	SUCNR1	succinate receptor 1
2010	0.00272	2.43312	ISM1	isthmin 1, angiogenesis inhibitor
2009	4.66e-05	2.43291	RIPK2	receptor interacting serine
2008	0.0272	2.43089	ARL14	ADP ribosylation factor like GTPase 14
2007	0.00198	2.42075	COL5A1	collagen type V alpha 1 chain
2006	0.000804	2.4007	MARCKSL1	MARCKS like 1
2005	0.058	2.38758	CEACAM7	carcinoembryonic antigen related cell adhesion molecule 7
2004	0.0138	2.37374	MIA	melanoma inhibitory activity
2003	1.43e-05	2.37347	ERO1A	endoplasmic reticulum oxidoreductase 1 alpha
2002	0.000176	2.37192	SLC39A10	solute carrier family 39 member 10
2001	0.00136	2.36674	LINC01094	long intergenic non-protein coding RNA 1094
2000	0.00347	2.36537	ISG15	ISG15 ubiquitin-like modifier
1999	0.00985	2.36474	GREM1	gremlin 1, DAN family BMP antagonist
1998	0.00299	2.35388	TNFAIP2	TNF alpha induced protein 2
1997	0.00128	2.35097	BGN	biglycan
1996	4.58e-05	2.34291	IFI30	IFI30, lysosomal thiol reductase
1995	0.00015	2.33406	C4BPB	complement component 4 binding protein beta
1994	0.00458	2.33301	FNDC1	fibronectin type III domain containing 1
1993	0.00119	2.33125	FOXQ1	forkhead box Q1
1992	0.000571	2.33071	LGALS1	galectin 1
1991	4.99e-05	2.32886	KCNN4	potassium calcium-activated channel subfamily N member 4
1990	0.00313	2.31571	FXYD3	FXYD domain containing ion transport regulator 3
1989	0.000444	2.3129	HILPDA	hypoxia inducible lipid droplet associated
1988	0.0116	2.30992	MX1	MX dynamin like GTPase 1
1987	0.00223	2.30341	AREG	amphiregulin
1986	0.00146	2.3019	TPRG1	tumor protein p63 regulated 1
1985	0.00187	2.29954	PFKP	phosphofructokinase, platelet
1984	0.00406	2.29145	PLA2G7	phospholipase A2 group VII
1983	0.00167	2.28886	MMP9	matrix metallopeptidase 9
1982	0.00767	2.28707	LINC01503	long intergenic non-protein coding RNA 1503
1981	0.00217	2.28623	BST2	bone marrow stromal cell antigen 2
1980	0.00147	2.28475	C15orf48	chromosome 15 open reading frame 48
1979	0.0101	2.28129	DUOXA2	dual oxidase maturation factor 2
1978	0.000107	2.28028	TRNP1	TMF1-regulated nuclear protein 1
1977	0.0059	2.27853	MST1R	macrophage stimulating 1 receptor
1976	0.0552	2.27823	ACSL5	acyl-CoA synthetase long-chain family member 5
1975	0.00156	2.27307	CSTA	cystatin A
1974	0.0021	2.27185	ALOX5AP	arachidonate 5-lipoxygenase activating protein
1973	0.00161	2.26877	TREM2	triggering receptor expressed on myeloid cells 2
1972	7.6e-06	2.25632	IER3	immediate early response 3
1971	0.0458	2.25345	SFRP4	secreted frizzled related protein 4
1970	0.00806	2.2512	SCEL	sciellin
1969	0.0013	2.24951	FCGR1CP	Fc fragment of IgG receptor Ic, pseudogene
1968	0.000205	2.24919	TMC5	transmembrane channel like 5
1967	0.0365	2.24695	TMEM45B	transmembrane protein 45B
1966	0.00957	2.24505	HIST2H2BE	histone cluster 2, H2be
1965	0.00126	2.23734	NHS	NHS actin remodeling regulator
1964	0.000679	2.23338	KIAA0930	KIAA0930
1963	0.000162	2.23281	SLC6A6	solute carrier family 6 member 6
1962	0.000339	2.23176	MCUB	mitochondrial calcium uniporter dominant negative beta subunit
1961	0.000274	2.22709	LINC00673	long intergenic non-protein coding RNA 673
1960	0.0155	2.21667	IFI6	interferon alpha inducible protein 6
1959	0.00115	2.21503	ID1	inhibitor of DNA binding 1, HLH protein
1958	0.0245	2.21445	HSPA6	heat shock protein family A (Hsp70) member 6
1957	0.00417	2.21428	OAS1	2'-5'-oligoadenylate synthetase 1
1956	1.85e-05	2.21101	FAM19A5	family with sequence similarity 19 member A5, C-C motif chemokine like
1955	0.00876	2.2079	FXYD5	FXYD domain containing ion transport regulator 5
1954	6.61e-06	2.2074	BHLHE40	basic helix-loop-helix family member e40
1953	0.000101	2.20681	ADAM9	ADAM metallopeptidase domain 9
1952	0.000395	2.20336	TFEC	transcription factor EC
1951	0.0174	2.18745	TGM2	transglutaminase 2
1950	0.00257	2.1871	CXCR4	C-X-C motif chemokine receptor 4
1949	0.00148	2.17868	EDIL3	EGF like repeats and discoidin domains 3
1948	0.00154	2.17246	TWIST1	twist family bHLH transcription factor 1
1947	0.00459	2.1723	TGFBI	transforming growth factor beta induced
1946	4.73e-05	2.17162	LOC102725271	neurotrimin-like
1945	0.01	2.1706	PSMB9	proteasome subunit beta 9
1944	0.002	2.16911	NCF2	neutrophil cytosolic factor 2
1943	0.000151	2.16465	OSBPL10	oxysterol binding protein like 10
1942	1.15e-05	2.16226	CCDC74B	coiled-coil domain containing 74B
1941	0.000161	2.16007	SMAGP	small cell adhesion glycoprotein
1940	0.000168	2.1591	TNFSF4	tumor necrosis factor superfamily member 4
1939	8.03e-05	2.15812	RUNX1-IT1	RUNX1 intronic transcript 1
1938	6.34e-06	2.1556	ANKRD22	ankyrin repeat domain 22
1937	0.00269	2.15522	MX2	MX dynamin like GTPase 2
1936	0.0186	2.15296	VILL	villin like
1935	6.74e-05	2.15182	ANLN	anillin actin binding protein
1934	0.000725	2.15156	FA2H	fatty acid 2-hydroxylase
1933	0.0021	2.14939	IFI35	interferon induced protein 35
1932	0.0426	2.14657	HEPH	hephaestin
1931	0.0154	2.14647	LOC100129518	uncharacterized LOC100129518
1930	0.0014	2.13955	OASL	2'-5'-oligoadenylate synthetase like
1929	0.00389	2.13408	DUSP5	dual specificity phosphatase 5
1928	0.000153	2.13133	GNA15	G protein subunit alpha 15
1927	0.000676	2.13127	RTP4	receptor transporter protein 4
1926	0.000439	2.12888	ADAM28	ADAM metallopeptidase domain 28
1925	8.27e-05	2.11833	BLACAT1	bladder cancer associated transcript 1 (non-protein coding)
1924	0.016	2.11602	OLFML2B	olfactomedin like 2B
1923	0.0114	2.11598	CDCA7	cell division cycle associated 7
1922	0.000111	2.11068	EPS8L1	EPS8 like 1
1921	0.0111	2.11033	KRT16	keratin 16
1920	0.000222	2.10988	PGM2L1	phosphoglucomutase 2 like 1
1919	0.00814	2.1078	MUC1	mucin 1, cell surface associated
1918	6.8e-06	2.1076	MYOF	myoferlin
1917	0.0105	2.1068	PROM1	prominin 1
1916	0.00652	2.10628	HSD11B1	hydroxysteroid 11-beta dehydrogenase 1
1915	0.00613	2.10586	HIST2H2AA4	histone cluster 2, H2aa4
1914	3.79e-05	2.10078	TMEM154	transmembrane protein 154
1913	0.00416	2.09916	SYTL2	synaptotagmin like 2
1912	0.00229	2.09788	PTTG1	pituitary tumor-transforming 1
1911	0.00169	2.09786	COL1A2	collagen type I alpha 2 chain
1910	0.0107	2.09427	C2CD4A	C2 calcium dependent domain containing 4A
1909	1.26e-05	2.09406	ANXA3	annexin A3
1908	0.00597	2.09351	SLC44A4	solute carrier family 44 member 4
1907	0.00484	2.09349	RSAD2	radical S-adenosyl methionine domain containing 2
1906	0.000255	2.09156	TOP2A	topoisomerase (DNA) II alpha
1905	0.0397	2.0871	MACROD2	MACRO domain containing 2
1904	4.1e-05	2.0803	IER5L	immediate early response 5 like
1903	0.0191	2.07948	MUC4	mucin 4, cell surface associated
1902	0.00044	2.07749	NUAK1	NUAK family kinase 1
1901	4.28e-05	2.07531	APOL1	apolipoprotein L1
1900	5.69e-05	2.07473	P4HA1	prolyl 4-hydroxylase subunit alpha 1
1899	0.0113	2.07426	F5	coagulation factor V
1898	0.00245	2.07375	LOC100507855	adenylate kinase 4, mitochondrial-like
1897	0.00997	2.07251	MATN3	matrilin 3
1896	0.0169	2.06973	OAS2	2'-5'-oligoadenylate synthetase 2
1895	0.00184	2.06573	ZWINT	ZW10 interacting kinetochore protein
1894	4.35e-05	2.06014	SMYD3	SET and MYND domain containing 3
1893	0.00227	2.05776	IL2RG	interleukin 2 receptor subunit gamma
1892	0.00122	2.05514	TNFRSF21	TNF receptor superfamily member 21
1891	0.00032	2.055	PLD1	phospholipase D1
1890	0.0014	2.05282	HN1	hematological and neurological expressed 1
1889	0.0024	2.05007	TSPAN8	tetraspanin 8
1888	0.00462	2.04741	CTSK	cathepsin K
1887	0.0139	2.04604	ADAM12	ADAM metallopeptidase domain 12
1886	0.00661	2.0449	RARRES1	retinoic acid receptor responder 1
1885	0.000163	2.03969	SDC1	syndecan 1
1884	0.00298	2.03479	MYEOV	myeloma overexpressed
1883	0.0142	2.0347	DACT1	dishevelled binding antagonist of beta catenin 1
1882	0.00651	2.03227	ITGA3	integrin subunit alpha 3
1881	0.0391	2.0315	CHIT1	chitinase 1
1880	0.00304	2.02861	RRAS	related RAS viral (r-ras) oncogene homolog
1879	0.000392	2.02741	OCIAD2	OCIA domain containing 2
1878	0.000264	2.0229	ADAM8	ADAM metallopeptidase domain 8
1877	0.00914	2.02085	FKBP1A-SDCBP2	FKBP1A-SDCBP2 readthrough (NMD candidate)
1876	0.00311	2.01964	MELK	maternal embryonic leucine zipper kinase
1875	0.00319	2.01926	IL1RAP	interleukin 1 receptor accessory protein
1874	0.0126	2.01908	HSD17B6	hydroxysteroid 17-beta dehydrogenase 6
1873	0.00032	2.01834	SYT13	synaptotagmin 13
1872	0.00389	2.01561	EGLN3	egl-9 family hypoxia inducible factor 3
1871	0.0114	2.01451	MTMR11	myotubularin related protein 11
1870	0.00157	2.01133	GRP	gastrin releasing peptide
1869	0.000625	2.00987	EGFL6	EGF like domain multiple 6
1868	0.00273	2.00935	RRM2	ribonucleotide reductase regulatory subunit M2
1867	0.00137	2.00885	CDK1	cyclin dependent kinase 1
1866	0.00126	2.00698	BMP4	bone morphogenetic protein 4
1865	0.000433	2.00549	CENPF	centromere protein F
1864	0.0593	2.00506	S100A2	S100 calcium binding protein A2
1863	0.044	2.00504	WDR72	WD repeat domain 72
1862	3.33e-05	2.00454	CLIC1	chloride intracellular channel 1
1861	0.000874	1.99795	GLIS2	GLIS family zinc finger 2
1860	0.000463	1.99765	UBE2T	ubiquitin conjugating enzyme E2 T
1859	0.00028	1.99321	FERMT1	fermitin family member 1
1858	0.00106	1.99141	EDNRA	endothelin receptor type A
1857	0.000652	1.9876	MSMO1	methylsterol monooxygenase 1
1856	0.000142	1.98589	STEAP1	six transmembrane epithelial antigen of the prostate 1
1855	0.00294	1.98417	HOXB3	homeobox B3
1854	0.00107	1.98359	ISG20L2	interferon stimulated exonuclease gene 20 like 2
1853	0.00639	1.97834	PPP1R18	protein phosphatase 1 regulatory subunit 18
1852	0.000745	1.97719	LPAR5	lysophosphatidic acid receptor 5
1851	0.000333	1.97697	PRC1	protein regulator of cytokinesis 1
1850	0.00247	1.97449	MUC20	mucin 20, cell surface associated
1849	0.000195	1.97106	OSBPL3	oxysterol binding protein like 3
1848	0.0037	1.97081	MFAP2	microfibrillar associated protein 2
1847	0.00476	1.96891	LAPTM5	lysosomal protein transmembrane 5
1846	3.31e-05	1.9672	TRIM59	tripartite motif containing 59
1845	0.00488	1.95685	COL12A1	collagen type XII alpha 1 chain
1844	0.000883	1.95519	RAB31	RAB31, member RAS oncogene family
1843	0.00354	1.9541	CORIN	corin, serine peptidase
1842	0.000609	1.95189	CENPU	centromere protein U
1841	0.000322	1.95128	AMPD3	adenosine monophosphate deaminase 3
1840	0.0255	1.94738	EPS8L3	EPS8 like 3
1839	0.000475	1.94657	CCDC144NL-AS1	CCDC144NL antisense RNA 1
1838	0.00171	1.94538	SNX10	sorting nexin 10
1837	0.00232	1.94395	SLC43A3	solute carrier family 43 member 3
1836	0.00238	1.94393	AP2B1	adaptor related protein complex 2 beta 1 subunit
1835	0.00201	1.94186	TNFRSF11B	TNF receptor superfamily member 11b
1834	0.00459	1.94172	CDC20	cell division cycle 20
1833	0.00475	1.94074	TYROBP	TYRO protein tyrosine kinase binding protein
1832	0.00818	1.94038	PTK6	protein tyrosine kinase 6
1831	0.00145	1.93885	IGSF6	immunoglobulin superfamily member 6
1830	0.0398	1.93692	MARCO	macrophage receptor with collagenous structure
1829	0.0145	1.93551	LOX	lysyl oxidase
1828	5.34e-05	1.93408	MAML2	mastermind like transcriptional coactivator 2
1827	0.00106	1.93228	RNF183	ring finger protein 183
1826	0.000934	1.93095	TMPRSS3	transmembrane protease, serine 3
1825	0.0151	1.93086	PRRX1	paired related homeobox 1
1824	0.000368	1.92877	LAYN	layilin
1823	0.0025	1.92777	S100A14	S100 calcium binding protein A14
1822	0.000135	1.92516	NECTIN4	nectin cell adhesion molecule 4
1821	0.00257	1.92381	LOC340340	uncharacterized LOC340340
1820	2.2e-05	1.92339	ZNF185	zinc finger protein 185 (LIM domain)
1819	0.00418	1.92221	SULF2	sulfatase 2
1818	0.00201	1.92141	NREP	neuronal regeneration related protein
1817	0.00171	1.91751	BCAS1	breast carcinoma amplified sequence 1
1816	0.00404	1.91699	LYN	LYN proto-oncogene, Src family tyrosine kinase
1815	0.00879	1.91685	IRF7	interferon regulatory factor 7
1814	0.00109	1.91617	MBOAT2	membrane bound O-acyltransferase domain containing 2
1813	0.00136	1.91503	RGS16	regulator of G-protein signaling 16
1812	0.000209	1.91335	PRR5L	proline rich 5 like
1811	0.0127	1.91222	MFAP5	microfibrillar associated protein 5
1810	0.000325	1.90875	CLDN4	claudin 4
1809	0.00901	1.90792	ICAM1	intercellular adhesion molecule 1
1808	0.0043	1.90732	ISLR	immunoglobulin superfamily containing leucine rich repeat
1807	0.000961	1.90715	UBE2S	ubiquitin conjugating enzyme E2 S
1806	7.68e-05	1.90622	CKLF-CMTM1	CKLF-CMTM1 readthrough
1805	0.000272	1.90501	CDH11	cadherin 11
1804	0.00336	1.90348	SDS	serine dehydratase
1803	0.00496	1.90271	SGPP2	sphingosine-1-phosphate phosphatase 2
1802	0.00151	1.89885	AMIGO2	adhesion molecule with Ig like domain 2
1801	0.00125	1.89609	MIR6732	microRNA 6732
1800	0.0109	1.88791	LOC100505984	uncharacterized LOC100505984
1799	0.013	1.88752	SLC1A3	solute carrier family 1 member 3
1798	8.15e-05	1.88598	ACP5	acid phosphatase 5, tartrate resistant
1797	0.0004	1.88553	MGLL	monoglyceride lipase
1796	0.00748	1.88405	SFN	stratifin
1795	0.00345	1.88127	BAMBI	BMP and activin membrane bound inhibitor
1794	0.00289	1.87944	ZNF703	zinc finger protein 703
1793	0.00258	1.87939	UBE2L6	ubiquitin conjugating enzyme E2 L6
1792	0.0103	1.87929	ELOVL6	ELOVL fatty acid elongase 6
1791	0.00137	1.87885	KIAA0101	KIAA0101
1790	0.000458	1.87588	PPP1R3B	protein phosphatase 1 regulatory subunit 3B
1789	0.00447	1.87343	DIO2	deiodinase, iodothyronine, type II
1788	0.00222	1.87254	NT5DC2	5'-nucleotidase domain containing 2
1787	0.0064	1.86925	FCGR3B	Fc fragment of IgG receptor IIIb
1786	0.011	1.86919	ASPHD2	aspartate beta-hydroxylase domain containing 2
1785	0.00243	1.86861	GALE	UDP-galactose-4-epimerase
1784	0.0345	1.86581	LEMD1	LEM domain containing 1
1783	0.00324	1.86528	NARR	nine-amino acid residue-repeats
1782	0.00296	1.86486	AFAP1-AS1	AFAP1 antisense RNA 1
1781	0.0144	1.86392	DPYSL3	dihydropyrimidinase like 3
1780	0.00718	1.86164	GPNMB	glycoprotein nmb
1779	0.000854	1.86118	HK1	hexokinase 1
1778	0.0012	1.86	PNKD	paroxysmal nonkinesigenic dyskinesia
1777	0.00043	1.85971	GJB3	gap junction protein beta 3
1776	0.000127	1.85907	CD9	CD9 molecule
1775	0.00525	1.85862	ENO2	enolase 2
1774	0.034	1.85115	KIAA1211	KIAA1211
1773	0.000436	1.84538	COL16A1	collagen type XVI alpha 1 chain
1772	0.00345	1.84452	ALPK2	alpha kinase 2
1771	0.0028	1.84041	PRDX1	peroxiredoxin 1
1770	0.00306	1.83968	PLEK2	pleckstrin 2
1769	0.000269	1.83918	COL4A1	collagen type IV alpha 1 chain
1768	0.00726	1.83889	LRRN1	leucine rich repeat neuronal 1
1767	0.0125	1.83812	IFIT2	interferon induced protein with tetratricopeptide repeats 2
1766	0.0023	1.83653	CDA	cytidine deaminase
1765	0.00017	1.83618	ARNTL2	aryl hydrocarbon receptor nuclear translocator like 2
1764	0.0284	1.83561	SPP1	secreted phosphoprotein 1
1763	0.0084	1.83553	LY96	lymphocyte antigen 96
1762	0.00148	1.83538	SPHK1	sphingosine kinase 1
1761	0.000137	1.83342	PANX1	pannexin 1
1760	0.00052	1.83264	WISP1	WNT1 inducible signaling pathway protein 1
1759	0.00354	1.83247	CD200	CD200 molecule
1758	0.00506	1.83239	PCSK6	proprotein convertase subtilisin
1757	0.00787	1.83228	CFH	complement factor H
1756	0.000886	1.82718	DLGAP5	DLG associated protein 5
1755	0.0064	1.82515	TMEM54	transmembrane protein 54
1754	0.000491	1.82443	RASGRP1	RAS guanyl releasing protein 1
1753	0.0131	1.82395	HS3ST2	heparan sulfate-glucosamine 3-sulfotransferase 2
1752	0.0117	1.82162	TSPAN5	tetraspanin 5
1751	4.05e-05	1.82032	RAI14	retinoic acid induced 14
1750	0.000342	1.82021	TGFBR1	transforming growth factor beta receptor 1
1749	0.0098	1.81708	PSMB8	proteasome subunit beta 8
1748	0.00161	1.81571	ADGRE5	adhesion G protein-coupled receptor E5
1747	0.0108	1.81428	ADORA2B	adenosine A2b receptor
1746	0.0391	1.81301	AGR2	anterior gradient 2, protein disulphide isomerase family member
1745	0.00209	1.81222	RACGAP1	Rac GTPase activating protein 1
1744	0.000505	1.80946	PIAS3	protein inhibitor of activated STAT 3
1743	0.00536	1.80839	LAMA4	laminin subunit alpha 4
1742	0.0218	1.80567	HSPA1L	heat shock protein family A (Hsp70) member 1 like
1741	0.0186	1.80279	MOXD1	monooxygenase DBH like 1
1740	0.000373	1.79943	ARL4C	ADP ribosylation factor like GTPase 4C
1739	0.00373	1.79942	GBP2	guanylate binding protein 2
1738	0.00127	1.79631	MAD1L1	MAD1 mitotic arrest deficient like 1
1737	0.0248	1.79555	CLDN11	claudin 11
1736	0.000142	1.79533	SERPINB9	serpin family B member 9
1735	0.0178	1.79521	PPARG	peroxisome proliferator activated receptor gamma
1734	0.00438	1.79481	S100A4	S100 calcium binding protein A4
1733	0.0022	1.79255	ID3	inhibitor of DNA binding 3, HLH protein
1732	0.000267	1.79249	BUB1	BUB1 mitotic checkpoint serine
1731	0.0317	1.79103	PPP2R2C	protein phosphatase 2 regulatory subunit Bgamma
1730	0.00307	1.79084	SERINC2	serine incorporator 2
1729	0.00588	1.78887	RTEL1-TNFRSF6B	RTEL1-TNFRSF6B readthrough (NMD candidate)
1728	0.0571	1.7885	TESC	tescalcin
1727	0.00183	1.78844	FOSL1	FOS like 1, AP-1 transcription factor subunit
1726	0.00299	1.7867	PXDN	peroxidasin
1725	0.0066	1.78446	ITGA11	integrin subunit alpha 11
1724	0.000366	1.7825	SLC44A2	solute carrier family 44 member 2
1723	5.83e-06	1.78172	PLAUR	plasminogen activator, urokinase receptor
1722	2.52e-05	1.78132	ANXA2	annexin A2
1721	0.00186	1.7794	TPX2	TPX2, microtubule nucleation factor
1720	0.000569	1.77866	PLA2G16	phospholipase A2 group XVI
1719	0.0181	1.77705	COL8A1	collagen type VIII alpha 1 chain
1718	0.00607	1.77667	MGP	matrix Gla protein
1717	1.85e-05	1.77638	MAFF	MAF bZIP transcription factor F
1716	0.0176	1.77513	MIR1182	microRNA 1182
1715	0.0123	1.77454	APOE	apolipoprotein E
1714	0.0355	1.77189	HIST1H2AC	histone cluster 1, H2ac
1713	0.00938	1.77145	FAM20A	family with sequence similarity 20 member A
1712	0.0195	1.76998	CD52	CD52 molecule
1711	0.00275	1.76541	ANXA1	annexin A1
1710	0.0118	1.76349	PNP	purine nucleoside phosphorylase
1709	0.000351	1.7624	S100A16	S100 calcium binding protein A16
1708	0.0167	1.76044	LGR5	leucine rich repeat containing G protein-coupled receptor 5
1707	0.00347	1.75893	PMAIP1	phorbol-12-myristate-13-acetate-induced protein 1
1706	0.00013	1.75879	TPBG	trophoblast glycoprotein
1705	0.0175	1.75623	THBS1	thrombospondin 1
1704	0.000821	1.75617	CEP55	centrosomal protein 55
1703	0.00041	1.75608	S100A10	S100 calcium binding protein A10
1702	0.000911	1.75559	ITGB5	integrin subunit beta 5
1701	0.00135	1.75488	DAPP1	dual adaptor of phosphotyrosine and 3-phosphoinositides 1
1700	0.000266	1.75461	SAMD9	sterile alpha motif domain containing 9
1699	0.000279	1.75434	EFNA5	ephrin A5
1698	0.0441	1.75324	SERPINE1	serpin family E member 1
1697	0.00852	1.75311	UCA1	urothelial cancer associated 1 (non-protein coding)
1696	0.00415	1.75116	C11orf80	chromosome 11 open reading frame 80
1695	0.000815	1.75083	ABCC10	ATP binding cassette subfamily C member 10
1694	7.63e-05	1.74967	UPP1	uridine phosphorylase 1
1693	2.87e-06	1.74936	ADAMTS6	ADAM metallopeptidase with thrombospondin type 1 motif 6
1692	0.0245	1.74626	CLEC5A	C-type lectin domain family 5 member A
1691	0.000416	1.74595	ZNF83	zinc finger protein 83
1690	0.0262	1.74582	AQP5	aquaporin 5
1689	0.0102	1.74556	GPC6	glypican 6
1688	0.0418	1.74554	CLIC6	chloride intracellular channel 6
1687	0.00713	1.74339	POC1B-GALNT4	POC1B-GALNT4 readthrough
1686	0.00472	1.74313	SLC16A6	solute carrier family 16 member 6
1685	0.00279	1.74301	FUT3	fucosyltransferase 3 (Lewis blood group)
1684	0.00366	1.74081	FAM118B	family with sequence similarity 118 member B
1683	0.000217	1.74052	KMO	kynurenine 3-monooxygenase (kynurenine 3-hydroxylase)
1682	0.000655	1.73927	LIF	leukemia inhibitory factor
1681	0.0365	1.73806	LOC100509457	HLA class II histocompatibility antigen, DQ alpha 1 chain-like
1680	0.0167	1.73531	LGALS3BP	galectin 3 binding protein
1679	0.00584	1.73406	FCER1G	Fc fragment of IgE receptor Ig
1678	0.00041	1.73358	BTBD10	BTB domain containing 10
1677	0.013	1.73334	NT5E	5'-nucleotidase ecto
1676	0.00665	1.73304	CENPW	centromere protein W
1675	0.00371	1.73228	NDE1	nudE neurodevelopment protein 1
1674	0.00554	1.73134	DLEU2	deleted in lymphocytic leukemia 2 (non-protein coding)
1673	0.0563	1.72916	CYP1B1	cytochrome P450 family 1 subfamily B member 1
1672	0.0101	1.72668	BASP1	brain abundant membrane attached signal protein 1
1671	0.0183	1.72626	TNFSF11	tumor necrosis factor superfamily member 11
1670	0.0102	1.72612	PROSER2	proline and serine rich 2
1669	3.9e-05	1.72611	SLC12A8	solute carrier family 12 member 8
1668	0.00046	1.72604	LTB	lymphotoxin beta
1667	0.00995	1.72517	HOXB2	homeobox B2
1666	0.00193	1.72248	KBTBD2	kelch repeat and BTB domain containing 2
1665	0.000551	1.72002	FZD2	frizzled class receptor 2
1664	0.0012	1.71994	EFNA4	ephrin A4
1663	0.0191	1.71967	HIST1H2BD	histone cluster 1, H2bd
1662	0.00498	1.71945	ITGAM	integrin subunit alpha M
1661	0.012	1.7194	ISG20	interferon stimulated exonuclease gene 20
1660	0.000529	1.7168	FAM72A	family with sequence similarity 72 member A
1659	0.00556	1.71548	SPOCK1	sparc
1658	0.00222	1.71391	NEK2	NIMA related kinase 2
1657	0.00725	1.71339	KLF2	Kruppel like factor 2
1656	0.00536	1.7119	SLC22A3	solute carrier family 22 member 3
1655	0.00251	1.71134	NALCN	sodium leak channel, non-selective
1654	0.00145	1.71085	NPC1	NPC intracellular cholesterol transporter 1
1653	0.0159	1.70878	C1QTNF3	C1q and tumor necrosis factor related protein 3
1652	3.35e-05	1.70876	PTTG1IP	pituitary tumor-transforming 1 interacting protein
1651	0.0061	1.70798	LBH	limb bud and heart development
1650	0.018	1.707	PTPRC	protein tyrosine phosphatase, receptor type C
1649	0.00334	1.7056	CD300LF	CD300 molecule like family member f
1648	0.00214	1.70466	MAP3K8	mitogen-activated protein kinase kinase kinase 8
1647	0.0149	1.7033	SNAI2	snail family transcriptional repressor 2
1646	0.00143	1.70211	B3GNT3	UDP-GlcNAc:betaGal beta-1,3-N-acetylglucosaminyltransferase 3
1645	0.00129	1.70159	CHSY1	chondroitin sulfate synthase 1
1644	2.98e-05	1.7013	TMSB10	thymosin beta 10
1643	0.000221	1.69849	ARPC1B	actin related protein 2
1642	0.0222	1.69468	SEMA3C	semaphorin 3C
1641	0.0023	1.69397	RND3	Rho family GTPase 3
1640	0.00145	1.69373	SLC35F6	solute carrier family 35 member F6
1639	0.0163	1.68968	EFNB2	ephrin B2
1638	0.00904	1.68958	H3F3A	H3 histone, family 3A
1637	0.0158	1.6892	LOC105375172	uncharacterized LOC105375172
1636	0.00042	1.68699	BACE2	beta-site APP-cleaving enzyme 2
1635	3.93e-05	1.68498	GALNT5	polypeptide N-acetylgalactosaminyltransferase 5
1634	0.00697	1.68483	GRHL1	grainyhead like transcription factor 1
1633	0.000477	1.68303	OPN3	opsin 3
1632	2.59e-05	1.68292	ZNF267	zinc finger protein 267
1631	0.000254	1.6819	HTRA3	HtrA serine peptidase 3
1630	0.00012	1.68142	CDK7	cyclin dependent kinase 7
1629	0.0116	1.68142	ITGB2	integrin subunit beta 2
1628	0.038	1.681	SIM2	single-minded family bHLH transcription factor 2
1627	0.0153	1.68055	ADGRG6	adhesion G protein-coupled receptor G6
1626	0.00138	1.67998	ASPM	abnormal spindle microtubule assembly
1625	0.00228	1.67914	GOLM1	golgi membrane protein 1
1624	0.0101	1.67878	C1orf106	chromosome 1 open reading frame 106
1623	0.00593	1.67626	LOXL1	lysyl oxidase like 1
1622	0.00662	1.67617	COL1A1	collagen type I alpha 1 chain
1621	0.000678	1.67569	PPL	periplakin
1620	0.0016	1.67268	SALL4	spalt like transcription factor 4
1619	0.01	1.67174	SERPINB7	serpin family B member 7
1618	0.00966	1.66856	ACTA2	actin, alpha 2, smooth muscle, aorta
1617	0.00109	1.66703	GALNS	galactosamine (N-acetyl)-6-sulfatase
1616	0.000629	1.66569	CTSA	cathepsin A
1615	0.00501	1.66395	GNB4	G protein subunit beta 4
1614	0.00893	1.66366	TMEM200A	transmembrane protein 200A
1613	0.000549	1.66215	CD82	CD82 molecule
1612	0.000227	1.66126	LPCAT1	lysophosphatidylcholine acyltransferase 1
1611	0.00327	1.66051	CENPK	centromere protein K
1610	0.00558	1.65943	CRABP2	cellular retinoic acid binding protein 2
1609	0.00283	1.65609	PPP1R13L	protein phosphatase 1 regulatory subunit 13 like
1608	0.0012	1.6554	KLHL29	kelch like family member 29
1607	0.0243	1.65533	FCGR2A	Fc fragment of IgG receptor IIa
1606	0.00989	1.65301	DNAJB1	DnaJ heat shock protein family (Hsp40) member B1
1605	0.000108	1.65274	SHCBP1	SHC binding and spindle associated 1
1604	0.000841	1.6526	ZNF532	zinc finger protein 532
1603	0.000303	1.64956	KDELC1	KDEL motif containing 1
1602	0.000242	1.6494	GM2A	GM2 ganglioside activator
1601	0.0312	1.64921	LOC100652777	group 10 secretory phospholipase A2-like
1600	0.0117	1.649	DOCK11	dedicator of cytokinesis 11
1599	0.00549	1.64664	ROBO1	roundabout guidance receptor 1
1598	0.00246	1.64628	PLEKHG1	pleckstrin homology and RhoGEF domain containing G1
1597	0.000947	1.64538	BTBD19	BTB domain containing 19
1596	0.000631	1.64502	TAF9B	TATA-box binding protein associated factor 9b
1595	0.00126	1.64394	DHCR24	24-dehydrocholesterol reductase
1594	0.0469	1.64338	PAQR8	progestin and adipoQ receptor family member 8
1593	0.00171	1.64281	PDPN	podoplanin
1592	0.0319	1.64058	FOXL1	forkhead box L1
1591	0.00134	1.64046	KYNU	kynureninase
1590	0.00082	1.64016	PFKFB3	6-phosphofructo-2-kinase
1589	0.000574	1.63882	ABLIM3	actin binding LIM protein family member 3
1588	0.00955	1.63861	COL6A3	collagen type VI alpha 3 chain
1587	0.00185	1.6377	CELSR1	cadherin EGF LAG seven-pass G-type receptor 1
1586	5.38e-05	1.63768	LOC101927204	uncharacterized LOC101927204
1585	0.000918	1.63723	NCEH1	neutral cholesterol ester hydrolase 1
1584	0.027	1.63718	CAPN5	calpain 5
1583	0.000596	1.63706	MMP14	matrix metallopeptidase 14
1582	0.00405	1.63635	PMEPA1	prostate transmembrane protein, androgen induced 1
1581	0.00877	1.63605	TMEM133	transmembrane protein 133
1580	0.000841	1.63585	MYRF	myelin regulatory factor
1579	0.000293	1.63579	IFNGR2	interferon gamma receptor 2 (interferon gamma transducer 1)
1578	0.0317	1.63517	HIST1H2BJ	histone cluster 1, H2bj
1577	0.00218	1.63503	GSK3B	glycogen synthase kinase 3 beta
1576	0.00979	1.63258	EPHA2	EPH receptor A2
1575	0.0205	1.63225	LY75	lymphocyte antigen 75
1574	0.00554	1.63172	SLC2A3	solute carrier family 2 member 3
1573	0.000416	1.62903	ANKRD10	ankyrin repeat domain 10
1572	0.00143	1.62799	ENC1	ectodermal-neural cortex 1
1571	0.000904	1.62697	CEP170P1	centrosomal protein 170 pseudogene 1
1570	0.0063	1.62341	C1orf54	chromosome 1 open reading frame 54
1569	0.0201	1.62245	ANTXR2	anthrax toxin receptor 2
1568	0.00144	1.62169	DUSP6	dual specificity phosphatase 6
1567	0.0209	1.62132	OAS3	2'-5'-oligoadenylate synthetase 3
1566	0.00107	1.62068	NUP98	nucleoporin 98
1565	0.00662	1.62059	EMP3	epithelial membrane protein 3
1564	0.024	1.61996	HOXA3	homeobox A3
1563	0.000756	1.61822	EMILIN2	elastin microfibril interfacer 2
1562	0.00076	1.61443	ANP32E	acidic nuclear phosphoprotein 32 family member E
1561	0.00181	1.6126	LOC100130872	uncharacterized LOC100130872
1560	0.0151	1.61244	EGR2	early growth response 2
1559	0.0023	1.60899	OSMR	oncostatin M receptor
1558	0.00859	1.60831	DFNA5	DFNA5, deafness associated tumor suppressor
1557	0.0117	1.60732	DYNC2H1	dynein cytoplasmic 2 heavy chain 1
1556	0.00249	1.60587	TOX3	TOX high mobility group box family member 3
1555	0.000566	1.60471	BPGM	bisphosphoglycerate mutase
1554	5.8e-05	1.60471	RAP2B	RAP2B, member of RAS oncogene family
1553	0.000128	1.60415	RNF145	ring finger protein 145
1552	0.00905	1.60354	C5AR1	complement component 5a receptor 1
1551	0.00207	1.603	SP140L	SP140 nuclear body protein like
1550	0.00304	1.60255	NUF2	NUF2, NDC80 kinetochore complex component
1549	0.0012	1.60245	LDHA	lactate dehydrogenase A
1548	0.00134	1.60137	RFTN1	raftlin, lipid raft linker 1
1547	0.000759	1.6013	ELF4	E74 like ETS transcription factor 4
1546	0.00638	1.60125	SLAMF8	SLAM family member 8
1545	0.00332	1.60103	ADAM22	ADAM metallopeptidase domain 22
1544	0.0584	1.60063	SCGB2A1	secretoglobin family 2A member 1
1543	0.017	1.60049	KLF5	Kruppel like factor 5
1542	0.0597	1.59809	FN1	fibronectin 1
1541	0.014	1.59786	HSPA1B	heat shock protein family A (Hsp70) member 1B
1540	0.00241	1.59772	AREL1	apoptosis resistant E3 ubiquitin protein ligase 1
1539	2.56e-05	1.59711	LOC101928195	methylenetetrahydrofolate dehydrogenase (NADP+ dependent) 1-like pseudogene
1538	0.0336	1.59667	CLDN23	claudin 23
1537	0.00517	1.59555	BANK1	B-cell scaffold protein with ankyrin repeats 1
1536	0.000745	1.59513	HMMR	hyaluronan mediated motility receptor
1535	0.0201	1.59504	ITGB4	integrin subunit beta 4
1534	0.00475	1.59407	TAP1	transporter 1, ATP binding cassette subfamily B member
1533	0.00227	1.59308	TCAIM	T-cell activation inhibitor, mitochondrial
1532	0.00437	1.59277	CD300A	CD300a molecule
1531	0.000237	1.59148	NUFIP2	NUFIP2, FMR1 interacting protein 2
1530	0.00913	1.59027	CORO1C	coronin 1C
1529	0.00937	1.58934	ITPR3	inositol 1,4,5-trisphosphate receptor type 3
1528	0.016	1.5879	HIST1H2BE	histone cluster 1, H2be
1527	0.03	1.58742	KLHL6	kelch like family member 6
1526	0.00413	1.58672	IQGAP3	IQ motif containing GTPase activating protein 3
1525	0.0249	1.58644	VGLL1	vestigial like family member 1
1524	0.00409	1.58633	MGC24103	uncharacterized MGC24103
1523	0.00254	1.5863	COTL1	coactosin like F-actin binding protein 1
1522	0.000552	1.58558	AHR	aryl hydrocarbon receptor
1521	1.82e-05	1.58454	FGD6	FYVE, RhoGEF and PH domain containing 6
1520	0.0166	1.58454	SLC6A8	solute carrier family 6 member 8
1519	0.013	1.58195	PCOLCE	procollagen C-endopeptidase enhancer
1518	0.00778	1.58189	HPSE	heparanase
1517	0.0412	1.58114	CXCL2	C-X-C motif chemokine ligand 2
1516	0.000909	1.58108	IRAK2	interleukin 1 receptor associated kinase 2
1515	0.0594	1.58092	CCR7	C-C motif chemokine receptor 7
1514	0.0322	1.5808	SELL	selectin L
1513	0.002	1.57951	LOC100507472	uncharacterized LOC100507472
1512	0.014	1.57894	LOC400043	uncharacterized LOC400043
1511	0.00174	1.57828	LACC1	laccase domain containing 1
1510	7.56e-06	1.57664	DPY19L1	dpy-19 like 1
1509	0.000172	1.57576	MAL2	mal, T-cell differentiation protein 2 (gene
1508	0.0249	1.57529	LUM	lumican
1507	0.0178	1.57445	FPR3	formyl peptide receptor 3
1506	0.000657	1.57403	HOXB6	homeobox B6
1505	0.00725	1.57401	MINOS1-NBL1	MINOS1-NBL1 readthrough
1504	0.0174	1.57266	ODF3B	outer dense fiber of sperm tails 3B
1503	0.000641	1.57194	TUBA4A	tubulin alpha 4a
1502	1.6e-05	1.57154	ANXA2P2	annexin A2 pseudogene 2
1501	0.00411	1.57106	FAM49A	family with sequence similarity 49 member A
1500	0.00135	1.5699	TAGLN2	transgelin 2
1499	6.36e-05	1.56939	IL4I1	interleukin 4 induced 1
1498	0.00912	1.56847	TLR2	toll like receptor 2
1497	0.000352	1.56651	RLIM	ring finger protein, LIM domain interacting
1496	0.000146	1.5662	DRAM1	DNA damage regulated autophagy modulator 1
1495	0.00635	1.56528	C18orf8	chromosome 18 open reading frame 8
1494	0.00597	1.56496	MXRA8	matrix remodeling associated 8
1493	0.00226	1.56326	CCNB1	cyclin B1
1492	0.00402	1.5627	CRIP2	cysteine rich protein 2
1491	0.000287	1.56255	SDC4	syndecan 4
1490	0.0176	1.56237	EDAR	ectodysplasin A receptor
1489	7.27e-05	1.56228	CKLF	chemokine like factor
1488	0.0165	1.56049	IGFBP5	insulin like growth factor binding protein 5
1487	0.00257	1.55873	SERTAD3	SERTA domain containing 3
1486	0.0022	1.55822	STX4	syntaxin 4
1485	0.00438	1.55789	SMC4	structural maintenance of chromosomes 4
1484	0.000999	1.55685	MREG	melanoregulin
1483	0.000317	1.55676	DNAJC7	DnaJ heat shock protein family (Hsp40) member C7
1482	0.0036	1.55452	IFI16	interferon gamma inducible protein 16
1481	0.00141	1.55373	SLC45A3	solute carrier family 45 member 3
1480	0.00972	1.55134	SPARC	secreted protein acidic and cysteine rich
1479	0.0269	1.54985	MELTF	melanotransferrin
1478	0.00265	1.54973	PNPO	pyridoxamine 5'-phosphate oxidase
1477	0.0196	1.54763	FUT2	fucosyltransferase 2
1476	0.0114	1.54652	RNF39	ring finger protein 39
1475	0.00562	1.54546	UACA	uveal autoantigen with coiled-coil domains and ankyrin repeats
1474	0.00723	1.54522	STK17B	serine
1473	0.000763	1.54467	LMCD1	LIM and cysteine rich domains 1
1472	0.0473	1.54464	CCL3L3	C-C motif chemokine ligand 3 like 3
1471	7.05e-05	1.54359	SOX4	SRY-box 4
1470	0.0182	1.54294	ANKRD29	ankyrin repeat domain 29
1469	0.000855	1.54289	BBX	BBX, HMG-box containing
1468	0.00117	1.5427	STEAP2	STEAP2 metalloreductase
1467	0.00719	1.5417	POF1B	premature ovarian failure, 1B
1466	0.00701	1.5409	DDX58	DEXD
1465	0.0106	1.53987	EFEMP2	EGF containing fibulin like extracellular matrix protein 2
1464	0.00459	1.53803	SLC2A14	solute carrier family 2 member 14
1463	0.00916	1.53671	DSE	dermatan sulfate epimerase
1462	0.0366	1.53603	HLA-DPA1	major histocompatibility complex, class II, DP alpha 1
1461	0.0137	1.53576	NBL1	neuroblastoma 1, DAN family BMP antagonist
1460	0.000273	1.53553	OSBPL8	oxysterol binding protein like 8
1459	0.0544	1.53531	VSIG2	V-set and immunoglobulin domain containing 2
1458	0.0544	1.53429	ANO1	anoctamin 1
1457	0.0572	1.53002	UGT8	UDP glycosyltransferase 8
1456	0.00179	1.5293	RAN	RAN, member RAS oncogene family
1455	0.00613	1.52923	GPX8	glutathione peroxidase 8 (putative)
1454	0.000217	1.529	DYNLRB1	dynein light chain roadblock-type 1
1453	0.0192	1.52609	IFITM1	interferon induced transmembrane protein 1
1452	0.0241	1.52591	PNMA2	paraneoplastic Ma antigen 2
1451	0.0272	1.5254	HIST1H2BH	histone cluster 1, H2bh
1450	0.0121	1.52524	CLEC2B	C-type lectin domain family 2 member B
1449	0.004	1.52428	OSM	oncostatin M
1448	0.0263	1.52416	CORO2A	coronin 2A
1447	0.0102	1.52228	SAMSN1	SAM domain, SH3 domain and nuclear localization signals 1
1446	0.0144	1.52216	MEX3D	mex-3 RNA binding family member D
1445	8.39e-05	1.51876	RASA3	RAS p21 protein activator 3
1444	0.00146	1.51647	CNNM4	cyclin and CBS domain divalent metal cation transport mediator 4
1443	0.000113	1.51466	FUT11	fucosyltransferase 11
1442	0.0278	1.51438	MRVI1	murine retrovirus integration site 1 homolog
1441	0.00483	1.51411	KIF11	kinesin family member 11
1440	0.0177	1.51369	PTPRR	protein tyrosine phosphatase, receptor type R
1439	0.0523	1.51312	CLDN1	claudin 1
1438	0.00365	1.51268	NUP62	nucleoporin 62
1437	0.000702	1.51205	NDC80	NDC80, kinetochore complex component
1436	0.024	1.51033	HOTAIRM1	HOXA transcript antisense RNA, myeloid-specific 1
1435	4.56e-05	1.50974	SNAPC1	small nuclear RNA activating complex polypeptide 1
1434	0.000829	1.50961	DCBLD1	discoidin, CUB and LCCL domain containing 1
1433	9.16e-05	1.50911	CPNE8	copine 8
1432	0.00221	1.50909	SGK223	homolog of rat pragma of Rnd2
1431	0.00236	1.50726	SOD2	superoxide dismutase 2, mitochondrial
1430	0.000424	1.50692	CAP1	adenylate cyclase associated protein 1
1429	0.0265	1.50678	S100A9	S100 calcium binding protein A9
1428	0.00155	1.50597	CTTNBP2NL	CTTNBP2 N-terminal like
1427	0.000989	1.50597	HDAC9	histone deacetylase 9
1426	0.0308	1.50547	LOC101060835	HLA class II histocompatibility antigen, DQ beta 1 chain-like
1425	0.00161	1.50532	SH3KBP1	SH3 domain containing kinase binding protein 1
1424	0.0299	1.50421	LOC100127972	uncharacterized LOC100127972
1423	0.0418	1.50333	MIR146A	microRNA 146a
1422	0.0537	1.5026	LINC00342	long intergenic non-protein coding RNA 342
1421	0.000286	1.50209	CKS1B	CDC28 protein kinase regulatory subunit 1B
1420	0.0187	1.50142	KITLG	KIT ligand
1419	0.00731	1.50127	FERMT3	fermitin family member 3
1418	0.0553	1.50037	MMP28	matrix metallopeptidase 28
1417	0.000336	1.50006	STX6	syntaxin 6
1416	0.0195	1.4977	IRAK3	interleukin 1 receptor associated kinase 3
1415	0.00206	1.49606	MSN	moesin
1414	0.00152	1.49605	TFCP2L1	transcription factor CP2-like 1
1413	0.0365	1.496	TRIM31	tripartite motif containing 31
1412	0.034	1.49515	CNTN3	contactin 3
1411	0.0132	1.49433	USH1C	USH1 protein network component harmonin
1410	0.0383	1.49323	LAMA3	laminin subunit alpha 3
1409	0.000738	1.49309	B4GALT5	beta-1,4-galactosyltransferase 5
1408	0.0536	1.49254	NRG3	neuregulin 3
1407	0.00565	1.49191	MDK	midkine (neurite growth-promoting factor 2)
1406	0.000505	1.48994	TMEM44	transmembrane protein 44
1405	0.00556	1.48913	LDLR	low density lipoprotein receptor
1404	0.00567	1.48869	ATP1B3	ATPase Na+
1403	0.000607	1.48555	PFDN2	prefoldin subunit 2
1402	0.0183	1.48328	RGS10	regulator of G-protein signaling 10
1401	0.0143	1.48305	GFPT2	glutamine-fructose-6-phosphate transaminase 2
1400	0.00533	1.48246	USP54	ubiquitin specific peptidase 54
1399	0.000393	1.4812	TIGD1	tigger transposable element derived 1
1398	0.00178	1.48059	SMURF1	SMAD specific E3 ubiquitin protein ligase 1
1397	0.00342	1.48055	PCED1B	PC-esterase domain containing 1B
1396	0.000653	1.47733	FANCI	Fanconi anemia complementation group I
1395	0.00013	1.47687	CAPN2	calpain 2
1394	0.00708	1.47678	DDX60	DEXD
1393	0.0316	1.47521	POU2F3	POU class 2 homeobox 3
1392	0.00327	1.47374	IL4R	interleukin 4 receptor
1391	0.0123	1.47367	FOXD1	forkhead box D1
1390	0.000567	1.47352	TAOK1	TAO kinase 1
1389	0.0294	1.4726	PBK	PDZ binding kinase
1388	0.0222	1.47232	PCDHB9	protocadherin beta 9
1387	0.000342	1.47219	DPCD	deleted in primary ciliary dyskinesia homolog (mouse)
1386	0.00203	1.47058	PTAFR	platelet activating factor receptor
1385	0.00514	1.46989	PDGFRB	platelet derived growth factor receptor beta
1384	0.00527	1.46685	HBEGF	heparin binding EGF like growth factor
1383	0.000667	1.46675	CLEC11A	C-type lectin domain family 11 member A
1382	0.0515	1.46531	SOX11	SRY-box 11
1381	0.000243	1.46513	CASC15	cancer susceptibility candidate 15 (non-protein coding)
1380	0.0294	1.46494	LOC100996760	uncharacterized LOC100996760
1379	0.0312	1.46387	VDR	vitamin D (1,25- dihydroxyvitamin D3) receptor
1378	0.0212	1.46371	EVA1C	eva-1 homolog C
1377	0.000629	1.46345	MR1	major histocompatibility complex, class I-related
1376	0.00595	1.46335	PRMT2	protein arginine methyltransferase 2
1375	0.00188	1.46201	FRY	FRY microtubule binding protein
1374	0.0221	1.46024	EVI2A	ecotropic viral integration site 2A
1373	0.0221	1.45975	ADORA3	adenosine A3 receptor
1372	0.00747	1.45937	TAP2	transporter 2, ATP binding cassette subfamily B member
1371	0.00289	1.45732	PLSCR1	phospholipid scramblase 1
1370	0.0491	1.45679	PLEC	plectin
1369	0.00266	1.45669	NMI	N-myc and STAT interactor
1368	0.00714	1.45668	IFITM2	interferon induced transmembrane protein 2
1367	0.0338	1.45447	DCBLD2	discoidin, CUB and LCCL domain containing 2
1366	0.000297	1.45359	C8orf60	chromosome 8 open reading frame 60
1365	0.000135	1.45345	TTC9C	tetratricopeptide repeat domain 9C
1364	0.000385	1.45311	PHLDA3	pleckstrin homology like domain family A member 3
1363	0.016	1.45233	MXD1	MAX dimerization protein 1
1362	0.0326	1.45232	PALLD	palladin, cytoskeletal associated protein
1361	0.00108	1.45172	TIGAR	TP53 induced glycolysis regulatory phosphatase
1360	0.00441	1.45141	TNFRSF10A	TNF receptor superfamily member 10a
1359	0.00185	1.45126	UHRF1	ubiquitin like with PHD and ring finger domains 1
1358	0.0093	1.45076	FAM213B	family with sequence similarity 213 member B
1357	0.0025	1.4504	TTYH3	tweety family member 3
1356	0.00374	1.44946	BAX	BCL2 associated X, apoptosis regulator
1355	0.00663	1.44829	IER5	immediate early response 5
1354	0.000718	1.44757	BID	BH3 interacting domain death agonist
1353	0.0278	1.44487	SFRP2	secreted frizzled related protein 2
1352	0.0132	1.44474	ZNF521	zinc finger protein 521
1351	0.000384	1.4447	DNAJA4	DnaJ heat shock protein family (Hsp40) member A4
1350	0.0315	1.44315	1900-01-01	membrane associated ring-CH-type finger 3
1349	8.83e-05	1.44312	TSC22D1	TSC22 domain family member 1
1348	0.00178	1.44227	ERI1	exoribonuclease 1
1347	0.0059	1.44151	ARRDC2	arrestin domain containing 2
1346	0.0396	1.44145	TRIM14	tripartite motif containing 14
1345	0.0144	1.44128	FKBP10	FK506 binding protein 10
1344	0.00423	1.44091	LAMC1	laminin subunit gamma 1
1343	0.00135	1.44069	CLIP4	CAP-Gly domain containing linker protein family member 4
1342	0.000237	1.43956	TMSB15B	thymosin beta 15B
1341	0.0026	1.43953	AP1S3	adaptor related protein complex 1 sigma 3 subunit
1340	0.00213	1.43942	IGFBP7	insulin like growth factor binding protein 7
1339	0.000961	1.4375	CBLB	Cbl proto-oncogene B
1338	0.0166	1.43703	LOC158402	uncharacterized LOC158402
1337	0.00689	1.43634	L3MBTL3	l(3)mbt-like 3 (Drosophila)
1336	0.00883	1.43485	RND1	Rho family GTPase 1
1335	0.00996	1.43378	NLRC5	NLR family CARD domain containing 5
1334	0.00212	1.43256	CH25H	cholesterol 25-hydroxylase
1333	0.00561	1.43209	XAF1	XIAP associated factor 1
1332	0.0341	1.4314	IL20RB	interleukin 20 receptor subunit beta
1331	0.0144	1.43106	GSKIP	GSK3B interacting protein
1330	0.000403	1.43049	E2F3	E2F transcription factor 3
1329	0.0115	1.42874	ANTXR1	anthrax toxin receptor 1
1328	0.000204	1.4272	WRNIP1	Werner helicase interacting protein 1
1327	0.00285	1.42658	NFKBIE	NFKB inhibitor epsilon
1326	0.00389	1.42611	SPAG1	sperm associated antigen 1
1325	0.00236	1.42445	CBFB	core-binding factor beta subunit
1324	0.0502	1.42441	SCD	stearoyl-CoA desaturase
1323	0.00564	1.42404	COL8A2	collagen type VIII alpha 2 chain
1322	0.00246	1.42391	SGCB	sarcoglycan beta
1321	0.0251	1.42378	CSF3R	colony stimulating factor 3 receptor
1320	0.0107	1.4234	DUSP2	dual specificity phosphatase 2
1319	0.00216	1.42303	CTSD	cathepsin D
1318	0.021	1.42264	JAK3	Janus kinase 3
1317	0.00186	1.42254	ASAP2	ArfGAP with SH3 domain, ankyrin repeat and PH domain 2
1316	0.00119	1.42247	EPDR1	ependymin related 1
1315	0.011	1.42228	SPOCD1	SPOC domain containing 1
1314	0.0072	1.42132	CLEC7A	C-type lectin domain family 7 member A
1313	0.00109	1.4198	TNFAIP8L2-SCNM1	TNFAIP8L2-SCNM1 readthrough
1312	0.0391	1.41954	C1QB	complement C1q B chain
1311	0.000208	1.41864	KIF4A	kinesin family member 4A
1310	0.0133	1.41774	PRDM1	PR
1309	0.0408	1.41762	ZFPM2	zinc finger protein, FOG family member 2
1308	0.000144	1.41712	CMTM6	CKLF like MARVEL transmembrane domain containing 6
1307	0.0102	1.41621	NADSYN1	NAD synthetase 1
1306	0.00218	1.41545	SP110	SP110 nuclear body protein
1305	0.0222	1.41512	AHNAK2	AHNAK nucleoprotein 2
1304	0.00351	1.41417	STC1	stanniocalcin 1
1303	0.00516	1.4141	MSC-AS1	MSC antisense RNA 1
1302	0.00823	1.41324	MIR612	microRNA 612
1301	0.00328	1.41219	CMTM7	CKLF like MARVEL transmembrane domain containing 7
1300	0.00291	1.41216	TRIM16	tripartite motif containing 16
1299	0.000341	1.41144	INPP5F	inositol polyphosphate-5-phosphatase F
1298	0.00899	1.41093	TMEM173	transmembrane protein 173
1297	0.011	1.41063	CD58	CD58 molecule
1296	0.0188	1.40962	SCUBE3	signal peptide, CUB domain and EGF like domain containing 3
1295	0.00792	1.40796	ARHGDIB	Rho GDP dissociation inhibitor beta
1294	0.0459	1.40608	MIR452	microRNA 452
1293	0.0265	1.40599	PLS1	plastin 1
1292	0.00115	1.40572	RAE1	ribonucleic acid export 1
1291	0.0334	1.40551	LOC101929504	uncharacterized LOC101929504
1290	0.00114	1.40435	INTU	inturned planar cell polarity protein
1289	0.00535	1.40382	CDKN3	cyclin dependent kinase inhibitor 3
1288	0.00557	1.40328	MALT1	MALT1 paracaspase
1287	9.34e-05	1.40178	TPP2	tripeptidyl peptidase 2
1286	0.0148	1.40169	NDNF	neuron derived neurotrophic factor
1285	0.0195	1.40002	INPP4B	inositol polyphosphate-4-phosphatase type II B
1284	0.0388	1.39994	CTLA4	cytotoxic T-lymphocyte associated protein 4
1283	0.00644	1.39942	BIRC5	baculoviral IAP repeat containing 5
1282	0.000269	1.39935	TSPO	translocator protein
1281	0.00104	1.39918	FSCN1	fascin actin-bundling protein 1
1280	0.0532	1.39888	GXYLT2	glucoside xylosyltransferase 2
1279	0.00192	1.39709	SRGAP2C	SLIT-ROBO Rho GTPase activating protein 2C
1278	0.0017	1.39698	C1orf216	chromosome 1 open reading frame 216
1277	0.00184	1.39656	TTLL5	tubulin tyrosine ligase like 5
1276	0.00149	1.39625	HNMT	histamine N-methyltransferase
1275	0.00283	1.3952	ARL10	ADP ribosylation factor like GTPase 10
1274	0.00709	1.39512	STMN3	stathmin 3
1273	0.00161	1.39489	TUBA1C	tubulin alpha 1c
1272	0.00149	1.39432	MIR24-2	microRNA 24-2
1271	0.0104	1.39402	BEAN1	brain expressed, associated with NEDD4, 1
1270	0.0389	1.39388	CLEC4A	C-type lectin domain family 4 member A
1269	0.000413	1.39385	RNF24	ring finger protein 24
1268	0.00331	1.39352	RAPH1	Ras association (RalGDS
1267	0.00213	1.39292	ZEB1-AS1	ZEB1 antisense RNA 1
1266	0.00268	1.39238	DENND2D	DENN domain containing 2D
1265	0.0441	1.39093	TDO2	tryptophan 2,3-dioxygenase
1264	0.000754	1.3905	CHML	CHM like, Rab escort protein 2
1263	0.00482	1.38939	IL15RA	interleukin 15 receptor subunit alpha
1262	0.0237	1.38911	SLC16A4	solute carrier family 16 member 4
1261	0.0191	1.38863	HIST1H2BC	histone cluster 1, H2bc
1260	0.0246	1.38758	PIK3CD	phosphatidylinositol-4,5-bisphosphate 3-kinase catalytic subunit delta
1259	0.0284	1.3875	CMPK2	cytidine
1258	0.0336	1.38684	SRGN	serglycin
1257	0.00127	1.38663	AMMECR1	Alport syndrome, mental retardation, midface hypoplasia and elliptocytosis chromosomal region gene 1
1256	0.000184	1.38659	FAM114A1	family with sequence similarity 114 member A1
1255	0.000459	1.38605	PTPRG	protein tyrosine phosphatase, receptor type G
1254	0.0072	1.38561	DTL	denticleless E3 ubiquitin protein ligase homolog
1253	0.00623	1.38529	TXNRD1	thioredoxin reductase 1
1252	0.00206	1.38468	BCL9L	B-cell CLL
1251	0.0146	1.38432	ADAMTS9	ADAM metallopeptidase with thrombospondin type 1 motif 9
1250	0.0096	1.38404	ZBED6	zinc finger BED-type containing 6
1249	0.0151	1.38314	SLC16A5	solute carrier family 16 member 5
1248	0.029	1.38286	F12	coagulation factor XII
1247	0.000246	1.38271	DNTTIP1	deoxynucleotidyltransferase terminal interacting protein 1
1246	0.00435	1.38081	MCU	mitochondrial calcium uniporter
1245	0.000539	1.38031	ENTPD1	ectonucleoside triphosphate diphosphohydrolase 1
1244	0.00291	1.38016	BAZ1A	bromodomain adjacent to zinc finger domain 1A
1243	0.0564	1.37978	DUOX1	dual oxidase 1
1242	0.00397	1.37963	SORD	sorbitol dehydrogenase
1241	0.000432	1.37963	LGALS8	galectin 8
1240	0.00463	1.3792	SORL1	sortilin related receptor 1
1239	0.0131	1.37853	RANBP1	RAN binding protein 1
1238	0.000651	1.37781	HRH1	histamine receptor H1
1237	0.0103	1.37662	RAB27B	RAB27B, member RAS oncogene family
1236	0.0473	1.37647	ETS2	ETS proto-oncogene 2, transcription factor
1235	0.0314	1.37641	PKIA	protein kinase (cAMP-dependent, catalytic) inhibitor alpha
1234	0.0354	1.37586	GMFG	glia maturation factor gamma
1233	0.002	1.37559	CYTH2	cytohesin 2
1232	0.00243	1.37381	KIF2C	kinesin family member 2C
1231	0.00242	1.37311	LOC101927668	uncharacterized LOC101927668
1230	5.32e-05	1.37257	TMEM206	transmembrane protein 206
1229	0.00335	1.37146	PI15	peptidase inhibitor 15
1228	0.000126	1.37141	KPNA2	karyopherin subunit alpha 2
1227	0.000182	1.37084	THAP9-AS1	THAP9 antisense RNA 1
1226	0.000238	1.37075	ATL3	atlastin GTPase 3
1225	0.00422	1.36986	SLC45A4	solute carrier family 45 member 4
1224	0.00392	1.36929	SRGAP2	SLIT-ROBO Rho GTPase activating protein 2
1223	0.00382	1.36923	RHBDL2	rhomboid like 2
1222	0.0104	1.3691	VCAM1	vascular cell adhesion molecule 1
1221	0.000308	1.36825	FAM122B	family with sequence similarity 122B
1220	0.000886	1.36764	RCN1	reticulocalbin 1
1219	0.000693	1.36757	TGFA	transforming growth factor alpha
1218	0.00551	1.36738	SYNDIG1	synapse differentiation inducing 1
1217	0.017	1.3671	CTSS	cathepsin S
1216	0.0113	1.36649	TNFRSF1B	TNF receptor superfamily member 1B
1215	0.0585	1.36573	RARRES3	retinoic acid receptor responder 3
1214	0.00414	1.36555	LATS2	large tumor suppressor kinase 2
1213	0.0466	1.36444	EPHA4	EPH receptor A4
1212	0.0322	1.36411	EDN1	endothelin 1
1211	0.0182	1.36378	AIM1L	absent in melanoma 1-like
1210	0.000119	1.36341	MEIS3	Meis homeobox 3
1209	0.000819	1.36339	SH3BGRL3	SH3 domain binding glutamate rich protein like 3
1208	0.0112	1.36337	TPST1	tyrosylprotein sulfotransferase 1
1207	3.25e-05	1.36336	DBN1	drebrin 1
1206	0.0314	1.36311	SCNN1A	sodium channel epithelial 1 alpha subunit
1205	0.0289	1.36235	TRIB3	tribbles pseudokinase 3
1204	0.000161	1.36136	ACOT9	acyl-CoA thioesterase 9
1203	0.0145	1.361	PCDHB14	protocadherin beta 14
1202	0.000179	1.35988	TP53RK	TP53 regulating kinase
1201	0.00045	1.3593	DLG1	discs large MAGUK scaffold protein 1
1200	0.00847	1.35928	CERS6	ceramide synthase 6
1199	2.27e-05	1.35891	ACVR1	activin A receptor type 1
1198	0.002	1.35776	PAK1	p21 (RAC1) activated kinase 1
1197	0.000107	1.35749	LRRC49	leucine rich repeat containing 49
1196	0.00171	1.35738	ALPK1	alpha kinase 1
1195	0.0103	1.35683	MVP	major vault protein
1194	8.2e-05	1.35677	PTS	6-pyruvoyltetrahydropterin synthase
1193	0.0124	1.3558	C12orf75	chromosome 12 open reading frame 75
1192	0.00341	1.35566	BCR	BCR, RhoGEF and GTPase activating protein
1191	0.0337	1.35513	PDLIM4	PDZ and LIM domain 4
1190	0.0125	1.35488	SLC9B2	solute carrier family 9 member B2
1189	4.21e-05	1.3543	MRE11A	MRE11 homolog A, double strand break repair nuclease
1188	0.0137	1.35367	PLXNC1	plexin C1
1187	0.00243	1.35359	PARP4	poly(ADP-ribose) polymerase family member 4
1186	0.00231	1.35308	LINC-PINT	long intergenic non-protein coding RNA, p53 induced transcript
1185	0.00192	1.35205	BAD	BCL2 associated agonist of cell death
1184	0.00314	1.35187	DCTN5	dynactin subunit 5
1183	0.0206	1.35061	CUX1	cut like homeobox 1
1182	0.00527	1.35042	ADCY7	adenylate cyclase 7
1181	0.0194	1.34974	TNFSF13B	tumor necrosis factor superfamily member 13b
1180	0.000466	1.34962	RLF	rearranged L-myc fusion
1179	0.000822	1.34942	SLC20A1	solute carrier family 20 member 1
1178	0.00133	1.34874	NRIP3	nuclear receptor interacting protein 3
1177	0.0328	1.34758	CST2	cystatin SA
1176	0.0148	1.34707	INPP5D	inositol polyphosphate-5-phosphatase D
1175	0.00605	1.34566	TMEM132A	transmembrane protein 132A
1174	0.00407	1.34557	ZFC3H1	zinc finger C3H1-type containing
1173	4.62e-05	1.34453	KLF7	Kruppel like factor 7
1172	0.000103	1.34417	CD80	CD80 molecule
1171	0.000576	1.34409	DYNLT3	dynein light chain Tctex-type 3
1170	0.00081	1.34409	BAIAP2L1	BAI1 associated protein 2 like 1
1169	0.00775	1.34383	TTC9	tetratricopeptide repeat domain 9
1168	0.00358	1.34369	PRR11	proline rich 11
1167	0.0349	1.3436	MFSD4A	major facilitator superfamily domain containing 4A
1166	0.0022	1.34349	ICMT	isoprenylcysteine carboxyl methyltransferase
1165	0.0083	1.34346	GNB5	G protein subunit beta 5
1164	0.0101	1.34276	KRT18	keratin 18
1163	0.00189	1.3422	KIF14	kinesin family member 14
1162	0.01	1.34193	RAC2	ras-related C3 botulinum toxin substrate 2 (rho family, small GTP binding protein Rac2)
1161	0.00086	1.33999	SYT17	synaptotagmin 17
1160	0.00204	1.33984	VCL	vinculin
1159	5.15e-05	1.33976	PTPN14	protein tyrosine phosphatase, non-receptor type 14
1158	0.00975	1.33867	USP18	ubiquitin specific peptidase 18
1157	0.00581	1.33738	VSNL1	visinin like 1
1156	0.00628	1.33657	SFXN1	sideroflexin 1
1155	0.00173	1.33652	UIMC1	ubiquitin interaction motif containing 1
1154	0.0011	1.3359	CTSB	cathepsin B
1153	0.00912	1.33551	PRR5-ARHGAP8	PRR5-ARHGAP8 readthrough
1152	0.00829	1.33527	EHF	ETS homologous factor
1151	0.000373	1.33493	SPIN4	spindlin family member 4
1150	0.00128	1.33479	HCP5	HLA complex P5 (non-protein coding)
1149	0.00402	1.33397	BUB1B	BUB1 mitotic checkpoint serine
1148	0.0272	1.33389	SRD5A3	steroid 5 alpha-reductase 3
1147	0.00123	1.33377	EPS8	epidermal growth factor receptor pathway substrate 8
1146	0.0156	1.33341	LIPH	lipase H
1145	0.000445	1.33271	PLK2	polo like kinase 2
1144	0.00826	1.332	C1orf53	chromosome 1 open reading frame 53
1143	0.00315	1.33195	NOD2	nucleotide binding oligomerization domain containing 2
1142	0.000131	1.33157	LOC100506248	prothymosin alpha
1141	0.0186	1.33107	LIPG	lipase G, endothelial type
1140	0.0199	1.33072	RAB25	RAB25, member RAS oncogene family
1139	0.00453	1.33038	BLCAP	bladder cancer associated protein
1138	0.0526	1.32974	SCIN	scinderin
1137	0.0139	1.32967	THY1	Thy-1 cell surface antigen
1136	0.00737	1.32898	HOXB7	homeobox B7
1135	0.00497	1.32856	SLC22A15	solute carrier family 22 member 15
1134	0.021	1.32714	FSTL1	follistatin like 1
1133	0.00954	1.32658	GON4L	gon-4 like
1132	0.00256	1.3265	CTSL	cathepsin L
1131	0.0104	1.32642	ZNRF1	zinc and ring finger 1, E3 ubiquitin protein ligase
1130	0.0183	1.32612	ARHGAP45	Rho GTPase activating protein 45
1129	0.00436	1.32534	IFNGR1	interferon gamma receptor 1
1128	0.00635	1.32519	C4orf48	chromosome 4 open reading frame 48
1127	0.0264	1.32446	C1orf162	chromosome 1 open reading frame 162
1126	0.000573	1.32423	ARPC5	actin related protein 2
1125	0.000867	1.32366	PLA2G15	phospholipase A2 group XV
1124	0.0318	1.32283	ATP6V0E1	ATPase H+ transporting V0 subunit e1
1123	0.0246	1.32234	MSX2	msh homeobox 2
1122	0.0153	1.32232	MAD2L1	MAD2 mitotic arrest deficient-like 1 (yeast)
1121	0.0121	1.32205	IL18	interleukin 18
1120	0.00139	1.32189	DDA1	DET1 and DDB1 associated 1
1119	0.00209	1.32174	RASAL2	RAS protein activator like 2
1118	0.000963	1.32168	HIST1H4J	histone cluster 1, H4j
1117	0.0431	1.32152	SLC7A11	solute carrier family 7 member 11
1116	5.17e-05	1.32136	SPRY4	sprouty RTK signaling antagonist 4
1115	0.00714	1.32004	TYMP	thymidine phosphorylase
1114	0.00022	1.32001	NBPF20	neuroblastoma breakpoint family member 20
1113	0.00055	1.31992	ANKRD13A	ankyrin repeat domain 13A
1112	0.0574	1.31918	ZPLD1	zona pellucida like domain containing 1
1111	0.00348	1.31917	GPX1	glutathione peroxidase 1
1110	0.000469	1.31855	RAB20	RAB20, member RAS oncogene family
1109	0.0244	1.31854	PBX4	PBX homeobox 4
1108	0.0308	1.31831	LAD1	ladinin 1
1107	0.0253	1.31805	EHBP1L1	EH domain binding protein 1 like 1
1106	0.0225	1.31759	NINJ2	ninjurin 2
1105	0.0379	1.31738	PLCB4	phospholipase C beta 4
1104	0.0329	1.31546	PDGFC	platelet derived growth factor C
1103	0.0474	1.31545	IFI44	interferon induced protein 44
1102	0.00962	1.31534	RAB42	RAB42, member RAS oncogene family
1101	0.00626	1.31487	CD109	CD109 molecule
1100	0.0411	1.31401	HACD4	3-hydroxyacyl-CoA dehydratase 4
1099	0.00178	1.31397	SPIRE1	spire type actin nucleation factor 1
1098	0.0102	1.31348	CDCP1	CUB domain containing protein 1
1097	1.7e-06	1.31315	NLN	neurolysin
1096	0.000806	1.31289	CXCL16	C-X-C motif chemokine ligand 16
1095	0.00153	1.31272	RAD51AP1	RAD51 associated protein 1
1094	0.000869	1.31179	VPS13C	vacuolar protein sorting 13 homolog C
1093	7.59e-05	1.31094	STIL	SCL
1092	0.00049	1.31058	ATP2C1	ATPase secretory pathway Ca2+ transporting 1
1091	0.0124	1.30976	CSF2RA	colony stimulating factor 2 receptor alpha subunit
1090	0.00998	1.30971	FRMD6	FERM domain containing 6
1089	0.00389	1.30943	UHMK1	U2AF homology motif (UHM) kinase 1
1088	0.00181	1.30916	SMAD3	SMAD family member 3
1087	0.0209	1.30894	GBP1	guanylate binding protein 1
1086	0.013	1.30827	SIX1	SIX homeobox 1
1085	0.052	1.30648	TRIM47	tripartite motif containing 47
1084	0.000744	1.30529	MPZL2	myelin protein zero like 2
1083	0.00842	1.30516	HES1	hes family bHLH transcription factor 1
1082	0.0339	1.30482	AIF1	allograft inflammatory factor 1
1081	0.000878	1.30476	SAE1	SUMO1 activating enzyme subunit 1
1080	0.0161	1.30411	LAIR1	leukocyte associated immunoglobulin like receptor 1
1079	0.000508	1.30378	PLEKHO2	pleckstrin homology domain containing O2
1078	0.00495	1.30366	CENPM	centromere protein M
1077	0.00157	1.30351	SQSTM1	sequestosome 1
1076	0.00261	1.30126	MICALL2	MICAL like 2
1075	0.00137	1.30122	B2M	beta-2-microglobulin
1074	0.00085	1.3012	SQLE	squalene epoxidase
1073	0.00686	1.30117	S100A13	S100 calcium binding protein A13
1072	0.00409	1.30094	ADPRHL2	ADP-ribosylhydrolase like 2
1071	0.0559	1.30092	PTGS2	prostaglandin-endoperoxide synthase 2
1070	0.0528	1.3007	TGFB1	transforming growth factor beta 1
1069	0.000268	1.29991	SNRPD1	small nuclear ribonucleoprotein D1 polypeptide
1068	0.000526	1.29958	TALDO1	transaldolase 1
1067	0.0121	1.29936	ALOX5	arachidonate 5-lipoxygenase
1066	0.000429	1.29934	CAST	calpastatin
1065	0.00303	1.2992	CEBPB	CCAAT
1064	0.00205	1.29907	PLA2R1	phospholipase A2 receptor 1
1063	0.00262	1.2989	METRNL	meteorin like, glial cell differentiation regulator
1062	0.0272	1.29718	PIK3IP1	phosphoinositide-3-kinase interacting protein 1
1061	0.000339	1.29649	VOPP1	vesicular, overexpressed in cancer, prosurvival protein 1
1060	0.000288	1.2954	YAP1	Yes associated protein 1
1059	0.00317	1.29493	HMCES	5-hydroxymethylcytosine (hmC) binding, ES cell-specific
1058	0.000138	1.29424	HAPLN3	hyaluronan and proteoglycan link protein 3
1057	0.0137	1.2929	COL3A1	collagen type III alpha 1 chain
1056	0.000305	1.29224	ARHGEF10	Rho guanine nucleotide exchange factor 10
1055	0.00162	1.29196	LEPROTL1	leptin receptor overlapping transcript-like 1
1054	0.000779	1.29178	SVBP	small vasohibin binding protein
1053	0.00147	1.29177	BICDL1	BICD family like cargo adaptor 1
1052	0.00584	1.29096	STK26	serine
1051	0.0124	1.29076	MN1	MN1 proto-oncogene, transcriptional regulator
1050	0.00293	1.29055	GLMP	glycosylated lysosomal membrane protein
1049	0.00575	1.28959	IL7	interleukin 7
1048	0.0531	1.28929	THEMIS2	thymocyte selection associated family member 2
1047	0.00321	1.28906	KIAA0907	KIAA0907
1046	0.00889	1.2885	PNMA1	paraneoplastic Ma antigen 1
1045	0.00968	1.28844	AXL	AXL receptor tyrosine kinase
1044	0.0448	1.28698	NAV3	neuron navigator 3
1043	0.000321	1.2867	GNS	glucosamine (N-acetyl)-6-sulfatase
1042	0.0188	1.28564	LCP1	lymphocyte cytosolic protein 1
1041	0.00411	1.28543	KNSTRN	kinetochore localized astrin
1040	0.00328	1.28354	STS	steroid sulfatase (microsomal), isozyme S
1039	0.000802	1.28303	DNMT1	DNA (cytosine-5-)-methyltransferase 1
1038	0.0051	1.28209	NEK6	NIMA related kinase 6
1037	0.00344	1.28205	DGKH	diacylglycerol kinase eta
1036	0.000206	1.28182	FLT1	fms related tyrosine kinase 1
1035	0.00336	1.28173	ETS1	ETS proto-oncogene 1, transcription factor
1034	0.0228	1.28059	JUP	junction plakoglobin
1033	0.00231	1.28055	PRRG1	proline rich and Gla domain 1
1032	0.00897	1.2803	HS3ST3A1	heparan sulfate-glucosamine 3-sulfotransferase 3A1
1031	0.00105	1.2803	BTG3	BTG anti-proliferation factor 3
1030	0.00208	1.27844	PLEKHA2	pleckstrin homology domain containing A2
1029	0.0224	1.27823	PIP4K2A	phosphatidylinositol-5-phosphate 4-kinase type 2 alpha
1028	0.00108	1.27816	CDYL	chromodomain Y-like
1027	0.0247	1.27807	PDLIM3	PDZ and LIM domain 3
1026	0.00582	1.27793	TSPAN15	tetraspanin 15
1025	0.000666	1.27792	PLBD1	phospholipase B domain containing 1
1024	0.0307	1.27754	LGALS3	lectin, galactoside binding soluble 3
1023	0.000264	1.2775	PERP	PERP, TP53 apoptosis effector
1022	0.0302	1.27712	BMP2	bone morphogenetic protein 2
1021	0.0261	1.27698	FAM83A	family with sequence similarity 83 member A
1020	0.0418	1.27663	RGS1	regulator of G-protein signaling 1
1019	0.00471	1.27656	ELOVL5	ELOVL fatty acid elongase 5
1018	0.0152	1.27634	PIEZO1	piezo type mechanosensitive ion channel component 1
1017	0.0328	1.27629	LCK	LCK proto-oncogene, Src family tyrosine kinase
1016	0.00211	1.27585	GART	phosphoribosylglycinamide formyltransferase
1015	0.0499	1.27525	PCDH7	protocadherin 7
1014	0.00474	1.27459	TUFT1	tuftelin 1
1013	0.015	1.27433	VASH1	vasohibin 1
1012	0.00212	1.27314	TTC39A	tetratricopeptide repeat domain 39A
1011	0.00534	1.27307	CREB3L4	cAMP responsive element binding protein 3 like 4
1010	0.00342	1.27304	SPTLC2	serine palmitoyltransferase long chain base subunit 2
1009	0.0441	1.27273	CDC25B	cell division cycle 25B
1008	0.0491	1.2725	PDE4B	phosphodiesterase 4B
1007	0.000236	1.27179	PSME4	proteasome activator subunit 4
1006	0.0187	1.2715	RRP7A	ribosomal RNA processing 7 homolog A
1005	0.0167	1.27142	FGD5	FYVE, RhoGEF and PH domain containing 5
1004	0.0253	1.27097	MBOAT1	membrane bound O-acyltransferase domain containing 1
1003	0.005	1.27064	LAMTOR2	late endosomal
1002	0.00137	1.2688	ZFP1	ZFP1 zinc finger protein
1001	0.00375	1.26871	VAMP3	vesicle associated membrane protein 3
1000	0.0131	1.26866	HLX	H2.0 like homeobox
999	0.00164	1.26539	MED1	mediator complex subunit 1
998	0.00443	1.26539	PHLDA1	pleckstrin homology like domain family A member 1
997	0.0062	1.26532	IL1RN	interleukin 1 receptor antagonist
996	0.00101	1.26495	TMEM165	transmembrane protein 165
995	0.0419	1.26474	GPR183	G protein-coupled receptor 183
994	0.0065	1.2644	FAM57A	family with sequence similarity 57 member A
993	0.0167	1.26423	KPNA1	karyopherin subunit alpha 1
992	0.0219	1.264	RRN3P1	RRN3 homolog, RNA polymerase I transcription factor pseudogene 1
991	0.000329	1.26364	SLC38A6	solute carrier family 38 member 6
990	0.000514	1.26295	P3H1	prolyl 3-hydroxylase 1
989	0.00141	1.26288	CD276	CD276 molecule
988	0.00955	1.26227	PTPRO	protein tyrosine phosphatase, receptor type O
987	0.0321	1.2622	LOC100507258	uncharacterized LOC100507258
986	0.0283	1.26176	MSR1	macrophage scavenger receptor 1
985	0.0493	1.26147	C1QA	complement C1q A chain
984	0.00151	1.26127	SLC12A7	solute carrier family 12 member 7
983	0.0207	1.26086	PTGES	prostaglandin E synthase
982	0.00183	1.25963	ATIC	5-aminoimidazole-4-carboxamide ribonucleotide formyltransferase
981	0.047	1.25935	LINC00926	long intergenic non-protein coding RNA 926
980	0.000379	1.25863	PRDM6	PR
979	0.000118	1.25851	ELK3	ELK3, ETS transcription factor
978	0.00298	1.25813	HELLS	helicase, lymphoid-specific
977	7.95e-05	1.25788	ZBTB25	zinc finger and BTB domain containing 25
976	0.0245	1.25785	GCHFR	GTP cyclohydrolase I feedback regulator
975	0.00484	1.25635	PUM3	pumilio RNA binding family member 3
974	0.0544	1.25626	COL4A2	collagen type IV alpha 2 chain
973	0.000818	1.25625	PELO	pelota homolog (Drosophila)
972	0.00442	1.25558	YOD1	YOD1 deubiquitinase
971	0.0193	1.25544	NUP210	nucleoporin 210
970	0.00264	1.25543	FAT1	FAT atypical cadherin 1
969	0.0175	1.25527	WNT5A	Wnt family member 5A
968	0.00479	1.25454	SNX9	sorting nexin 9
967	0.0246	1.25447	RGS4	regulator of G-protein signaling 4
966	0.0261	1.25414	NRP2	neuropilin 2
965	0.00048	1.25351	ZWILCH	zwilch kinetochore protein
964	0.00892	1.25344	APOC1	apolipoprotein C1
963	0.00627	1.25338	KCTD5	potassium channel tetramerization domain containing 5
962	0.0173	1.2531	PRTFDC1	phosphoribosyl transferase domain containing 1
961	0.00694	1.25274	TFPI	tissue factor pathway inhibitor
960	0.00603	1.25216	SRI	sorcin
959	0.000389	1.2512	ZFAS1	ZNFX1 antisense RNA 1
958	0.00136	1.25078	CRLF3	cytokine receptor like factor 3
957	0.000157	1.25039	NKD2	naked cuticle homolog 2
956	0.00194	1.25034	KRAS	KRAS proto-oncogene, GTPase
955	0.0326	1.25026	TTC22	tetratricopeptide repeat domain 22
954	0.0034	1.2502	NFE2L3	nuclear factor, erythroid 2 like 3
953	0.00843	1.2502	SELPLG	selectin P ligand
952	0.0121	1.25007	TNFRSF12A	TNF receptor superfamily member 12A
951	0.00296	1.24974	TMEM200B	transmembrane protein 200B
950	0.0463	1.24904	ASPN	asporin
949	0.0105	1.2486	MAST2	microtubule associated serine
948	1.57e-05	1.24852	MYL12B	myosin light chain 12B
947	0.000499	1.2481	RBM8A	RNA binding motif protein 8A
946	0.00163	1.24808	NPL	N-acetylneuraminate pyruvate lyase
945	0.0048	1.248	CHST11	carbohydrate (chondroitin 4) sulfotransferase 11
944	0.0121	1.24733	COQ4	coenzyme Q4
943	0.0168	1.2469	MYO6	myosin VI
942	0.00164	1.24603	SPATS2L	spermatogenesis associated serine rich 2 like
941	0.0174	1.24593	CEACAM1	carcinoembryonic antigen related cell adhesion molecule 1
940	0.00226	1.2456	KIF20A	kinesin family member 20A
939	0.0484	1.24534	PPP1R14C	protein phosphatase 1 regulatory inhibitor subunit 14C
938	0.058	1.24521	VNN2	vanin 2
937	0.000397	1.2446	GLI2	GLI family zinc finger 2
936	0.00988	1.24432	IER3IP1	immediate early response 3 interacting protein 1
935	0.000309	1.24429	XPO1	exportin 1
934	1.56e-05	1.24375	ACBD3	acyl-CoA binding domain containing 3
933	0.0067	1.24331	C1QTNF6	C1q and tumor necrosis factor related protein 6
932	0.0355	1.24292	SNORA11E	small nucleolar RNA, H
931	0.00745	1.24282	RAB8B	RAB8B, member RAS oncogene family
930	0.0549	1.24265	SLC6A10PB	solute carrier family 6 member 8 pseudogene
929	0.0225	1.24167	CCRL2	C-C motif chemokine receptor like 2
928	0.00199	1.24147	MRPS17	mitochondrial ribosomal protein S17
927	0.00565	1.24143	MDFIC	MyoD family inhibitor domain containing
926	0.000911	1.24139	ATG7	autophagy related 7
925	0.000364	1.24128	TM2D2	TM2 domain containing 2
924	0.0399	1.24093	FLNB	filamin B
923	5.81e-05	1.24033	STK3	serine
922	0.00848	1.24012	OSER1	oxidative stress responsive serine rich 1
921	0.0156	1.23944	TRAK1	trafficking kinesin protein 1
920	0.00115	1.23937	WDR4	WD repeat domain 4
919	0.00113	1.2391	GTF2IRD1	GTF2I repeat domain containing 1
918	0.0038	1.23809	ANGPT2	angiopoietin 2
917	0.0019	1.23789	MAFK	MAF bZIP transcription factor K
916	0.0197	1.23774	HAVCR2	hepatitis A virus cellular receptor 2
915	0.019	1.23762	CXADR	coxsackie virus and adenovirus receptor
914	0.0205	1.23701	WNK1	WNK lysine deficient protein kinase 1
913	0.00221	1.23683	MAP4K4	mitogen-activated protein kinase kinase kinase kinase 4
912	0.0285	1.23626	GPSM2	G-protein signaling modulator 2
911	0.00212	1.23623	RHOQ	ras homolog family member Q
910	0.0068	1.23574	JUNB	JunB proto-oncogene, AP-1 transcription factor subunit
909	0.000575	1.23552	ITCH	itchy E3 ubiquitin protein ligase
908	0.0188	1.23545	FUS	FUS RNA binding protein
907	0.00523	1.23506	G6PD	glucose-6-phosphate dehydrogenase
906	0.00875	1.23491	GPATCH2L	G-patch domain containing 2 like
905	0.00986	1.23488	DDIT3	DNA damage inducible transcript 3
904	0.0224	1.23367	FNBP1	formin binding protein 1
903	0.00486	1.23353	POGK	pogo transposable element with KRAB domain
902	0.000894	1.23337	CKAP2	cytoskeleton associated protein 2
901	0.0174	1.23314	KRT8	keratin 8
900	0.00585	1.23302	STK10	serine
899	0.000703	1.23259	ZDHHC7	zinc finger DHHC-type containing 7
898	0.00159	1.232	ITPRIP	inositol 1,4,5-trisphosphate receptor interacting protein
897	0.00725	1.23121	MKI67	marker of proliferation Ki-67
896	0.0189	1.23075	SH3PXD2A	SH3 and PX domains 2A
895	0.000841	1.2305	PNPLA8	patatin like phospholipase domain containing 8
894	0.00561	1.22934	SSPN	sarcospan
893	0.00644	1.22894	WDR90	WD repeat domain 90
892	0.00902	1.22892	DOK3	docking protein 3
891	0.0192	1.22866	EHD2	EH domain containing 2
890	0.0265	1.22827	ST3GAL6	ST3 beta-galactoside alpha-2,3-sialyltransferase 6
889	0.000255	1.22777	RAB32	RAB32, member RAS oncogene family
888	0.0436	1.22701	FCGR2C	Fc fragment of IgG receptor IIc (gene
887	0.00446	1.22699	GMFB	glia maturation factor beta
886	0.0179	1.22585	PER3	period circadian clock 3
885	0.00157	1.2258	BCL10	B-cell CLL
884	0.0105	1.22566	PRSS23	protease, serine 23
883	0.0574	1.22534	CARMIL1	capping protein regulator and myosin 1 linker 1
882	0.012	1.22485	BLVRB	biliverdin reductase B
881	9.78e-05	1.22458	ADAM10	ADAM metallopeptidase domain 10
880	0.00383	1.22397	PCNX2	pecanex homolog 2 (Drosophila)
879	0.000571	1.22389	RGPD2	RANBP2-like and GRIP domain containing 2
878	0.0509	1.22385	CD37	CD37 molecule
877	0.021	1.22363	CABLES1	Cdk5 and Abl enzyme substrate 1
876	0.00499	1.22336	EEF1E1	eukaryotic translation elongation factor 1 epsilon 1
875	6.77e-05	1.22303	SPICE1	spindle and centriole associated protein 1
874	0.0278	1.22201	LMO7	LIM domain 7
873	0.0319	1.22188	GIMAP2	GTPase, IMAP family member 2
872	0.00975	1.22145	HLA-F	major histocompatibility complex, class I, F
871	0.0113	1.2214	MLF1	myeloid leukemia factor 1
870	0.0224	1.22122	NAPRT	nicotinate phosphoribosyltransferase
869	0.00325	1.22097	UBE2Z	ubiquitin conjugating enzyme E2 Z
868	0.0389	1.22031	FOXC2	forkhead box C2
867	0.00263	1.21931	ACTN1	actinin alpha 1
866	0.0599	1.21838	MOGAT1	monoacylglycerol O-acyltransferase 1
865	0.0172	1.2183	LTBP2	latent transforming growth factor beta binding protein 2
864	9.64e-05	1.21815	PPME1	protein phosphatase methylesterase 1
863	0.0179	1.21763	CMTM3	CKLF like MARVEL transmembrane domain containing 3
862	0.00179	1.21738	YWHAZ	tyrosine 3-monooxygenase
861	0.00926	1.21736	VDAC1	voltage dependent anion channel 1
860	0.00662	1.21683	FBXO32	F-box protein 32
859	0.0016	1.21575	MICU1	mitochondrial calcium uptake 1
858	0.000113	1.21427	HOMER1	homer scaffolding protein 1
857	0.00922	1.21373	GSPT2	G1 to S phase transition 2
856	0.00044	1.21281	NXT1	nuclear transport factor 2 like export factor 1
855	0.000215	1.21278	CEP41	centrosomal protein 41
854	0.00632	1.2125	CTPS1	CTP synthase 1
853	0.000783	1.21249	PRKCI	protein kinase C iota
852	0.00352	1.21246	USP31	ubiquitin specific peptidase 31
851	8.1e-05	1.21239	VPS41	VPS41, HOPS complex subunit
850	0.00101	1.21232	RTN4	reticulon 4
849	0.00704	1.21188	TOM1	target of myb1 membrane trafficking protein
848	0.00183	1.21115	PLXNA1	plexin A1
847	0.00246	1.21097	TNFRSF10D	TNF receptor superfamily member 10d
846	0.00146	1.21045	PPFIBP1	PPFIA binding protein 1
845	0.000808	1.21044	KDM5B	lysine demethylase 5B
844	0.0034	1.2102	RGS3	regulator of G-protein signaling 3
843	0.00455	1.20947	SETD4	SET domain containing 4
842	0.0069	1.20902	ZNF512	zinc finger protein 512
841	0.01	1.20901	GAS2L3	growth arrest specific 2 like 3
840	0.00675	1.20877	SLC5A3	solute carrier family 5 member 3
839	0.00233	1.20841	SLCO3A1	solute carrier organic anion transporter family member 3A1
838	0.00242	1.20786	C1GALT1	core 1 synthase, glycoprotein-N-acetylgalactosamine 3-beta-galactosyltransferase 1
837	2.13e-05	1.20723	MYO1E	myosin IE
836	0.00119	1.2066	MIR3658	microRNA 3658
835	0.0162	1.20653	ANKRD50	ankyrin repeat domain 50
834	0.0161	1.20565	LOC101929122	uncharacterized LOC101929122
833	0.011	1.20462	DOCK5	dedicator of cytokinesis 5
832	0.00402	1.20398	ST3GAL1	ST3 beta-galactoside alpha-2,3-sialyltransferase 1
831	0.00117	1.20385	DIEXF	digestive organ expansion factor homolog (zebrafish)
830	0.00213	1.20369	PGK1	phosphoglycerate kinase 1
829	0.00517	1.20358	SH3PXD2B	SH3 and PX domains 2B
828	0.00234	1.20326	TUBB	tubulin beta class I
827	0.00557	1.20294	TACC3	transforming acidic coiled-coil containing protein 3
826	0.000853	1.20292	RGS12	regulator of G-protein signaling 12
825	0.00306	1.20241	GTPBP2	GTP binding protein 2
824	0.00148	1.20238	GBAP1	glucosylceramidase beta pseudogene 1
823	0.00888	1.20165	CHN1	chimerin 1
822	0.000591	1.2016	HECW2	HECT, C2 and WW domain containing E3 ubiquitin protein ligase 2
821	0.0306	1.20122	FBN1	fibrillin 1
820	0.015	1.20101	NAMPT	nicotinamide phosphoribosyltransferase
819	0.00757	1.20086	STX1A	syntaxin 1A
818	0.000706	1.20081	DPP3	dipeptidyl peptidase 3
817	0.00501	1.20045	THBS3	thrombospondin 3
816	0.025	1.20037	DOK5	docking protein 5
815	0.00288	1.20032	GPC1	glypican 1
814	0.0085	1.19979	PARP8	poly(ADP-ribose) polymerase family member 8
813	0.00276	1.19975	MARVELD1	MARVEL domain containing 1
812	0.000327	1.19914	TCEB2	transcription elongation factor B subunit 2
811	0.0165	1.19891	CD6	CD6 molecule
810	0.0236	1.19842	SIPA1L2	signal induced proliferation associated 1 like 2
809	0.00316	1.19785	TBL1XR1	transducin (beta)-like 1 X-linked receptor 1
808	0.00332	1.19746	UGCG	UDP-glucose ceramide glucosyltransferase
807	0.00078	1.19734	GRN	granulin
806	0.00333	1.1971	TMTC2	transmembrane and tetratricopeptide repeat containing 2
805	0.00694	1.19698	FOXM1	forkhead box M1
804	0.0322	1.1964	RNF213	ring finger protein 213
803	0.0456	1.1962	ARHGAP26	Rho GTPase activating protein 26
802	0.0011	1.19367	GAPDH	glyceraldehyde-3-phosphate dehydrogenase
801	0.00641	1.19344	HCG4	HLA complex group 4 (non-protein coding)
800	3.31e-06	1.19242	MZT1	mitotic spindle organizing protein 1
799	0.000268	1.19209	BLVRA	biliverdin reductase A
798	0.00466	1.19202	ABR	active BCR-related
797	0.0148	1.19164	CYTIP	cytohesin 1 interacting protein
796	0.00321	1.1912	PRRC2C	proline rich coiled-coil 2C
795	0.00285	1.19104	LIMS4	LIM zinc finger domain containing 4
794	0.000151	1.19033	ORMDL2	ORMDL sphingolipid biosynthesis regulator 2
793	0.00583	1.18881	CCDC71L	coiled-coil domain containing 71-like
792	0.00684	1.18872	MCM2	minichromosome maintenance complex component 2
791	0.00422	1.18866	STYK1	serine
790	0.000345	1.18857	PLEKHM1	pleckstrin homology and RUN domain containing M1
789	0.0428	1.18833	CREM	cAMP responsive element modulator
788	0.00839	1.18819	GPATCH4	G-patch domain containing 4
787	0.024	1.18772	C1S	complement component 1, s subcomponent
786	0.00509	1.18682	OSCAR	osteoclast associated, immunoglobulin-like receptor
785	0.00914	1.18579	DYNLT1	dynein light chain Tctex-type 1
784	0.00239	1.18564	HSPB1	heat shock protein family B (small) member 1
783	0.00442	1.18562	HSPH1	heat shock protein family H (Hsp110) member 1
782	0.00046	1.18556	TRADD	TNFRSF1A associated via death domain
781	0.000477	1.18525	TBC1D7	TBC1 domain family member 7
780	0.00212	1.18514	ANKRD10-IT1	ANKRD10 intronic transcript 1
779	0.000586	1.18494	TSTA3	tissue specific transplantation antigen P35B
778	0.0073	1.18458	C1orf116	chromosome 1 open reading frame 116
777	0.045	1.1841	ADGRF1	adhesion G protein-coupled receptor F1
776	0.00536	1.18394	ADAP2	ArfGAP with dual PH domains 2
775	0.0585	1.1838	ITIH3	inter-alpha-trypsin inhibitor heavy chain 3
774	0.0235	1.18298	CSTB	cystatin B
773	0.0403	1.1829	CCR1	C-C motif chemokine receptor 1
772	0.0362	1.18289	NOTCH3	notch 3
771	0.0143	1.18258	WDR54	WD repeat domain 54
770	0.0168	1.18221	1900-01-01	septin 11
769	0.0445	1.18217	1900-01-01	membrane associated ring-CH-type finger 1
768	0.0319	1.18215	IGF2BP2	insulin like growth factor 2 mRNA binding protein 2
767	0.0198	1.18212	RTN4IP1	reticulon 4 interacting protein 1
766	0.0139	1.18202	FDFT1	farnesyl-diphosphate farnesyltransferase 1
765	0.000271	1.18186	RCC2	regulator of chromosome condensation 2
764	0.00691	1.18173	TTLL12	tubulin tyrosine ligase like 12
763	0.0109	1.18125	CHIC1	cysteine rich hydrophobic domain 1
762	0.00897	1.18019	WIPF1	WAS
761	0.00103	1.17983	SUPT20H	SPT20 homolog, SAGA complex component
760	0.00116	1.17981	MPZL1	myelin protein zero like 1
759	0.0026	1.1795	TUBA1B	tubulin alpha 1b
758	0.0525	1.179	MNDA	myeloid cell nuclear differentiation antigen
757	0.0299	1.17887	SYT11	synaptotagmin 11
756	0.0417	1.17872	LCP2	lymphocyte cytosolic protein 2
755	0.000722	1.17867	TP53BP2	tumor protein p53 binding protein 2
754	0.000448	1.17853	ZC2HC1A	zinc finger C2HC-type containing 1A
753	0.0163	1.17805	APBB2	amyloid beta precursor protein binding family B member 2
752	0.011	1.17735	TNFAIP3	TNF alpha induced protein 3
751	0.0492	1.17735	TM6SF1	transmembrane 6 superfamily member 1
750	0.000284	1.17729	GPATCH2	G-patch domain containing 2
749	0.000824	1.17672	BOLA2B	bolA family member 2B
748	0.0019	1.17669	COQ10B	coenzyme Q10B
747	0.00789	1.17667	ASB7	ankyrin repeat and SOCS box containing 7
746	0.0325	1.17665	LY86	lymphocyte antigen 86
745	0.00188	1.17597	TIMM17A	translocase of inner mitochondrial membrane 17 homolog A (yeast)
744	0.0121	1.17588	CCNB2	cyclin B2
743	0.000255	1.17569	C14orf1	chromosome 14 open reading frame 1
742	0.00567	1.17562	HK3	hexokinase 3
741	0.00129	1.17529	SQRDL	sulfide quinone reductase-like (yeast)
740	0.0242	1.1731	NUSAP1	nucleolar and spindle associated protein 1
739	0.000166	1.17252	GSTP1	glutathione S-transferase pi 1
738	0.00118	1.17252	RBM12	RNA binding motif protein 12
737	0.0135	1.1716	LRP8	LDL receptor related protein 8
736	0.00122	1.17153	ORC2	origin recognition complex subunit 2
735	0.035	1.17099	PBDC1	polysaccharide biosynthesis domain containing 1
734	0.0597	1.1703	B3GNT5	UDP-GlcNAc:betaGal beta-1,3-N-acetylglucosaminyltransferase 5
733	0.000275	1.16927	TMEM159	transmembrane protein 159
732	0.0126	1.16914	DCPS	decapping enzyme, scavenger
731	0.00232	1.16904	RILPL2	Rab interacting lysosomal protein like 2
730	0.000102	1.16847	FBXL20	F-box and leucine rich repeat protein 20
729	0.0135	1.1684	RNF217	ring finger protein 217
728	0.0014	1.16792	PPARD	peroxisome proliferator activated receptor delta
727	0.0247	1.16623	CTDSPL	CTD small phosphatase like
726	0.00518	1.16621	CD274	CD274 molecule
725	0.0125	1.16599	MET	MET proto-oncogene, receptor tyrosine kinase
724	0.000736	1.16551	CTNNB1	catenin beta 1
723	0.0375	1.1654	KCND2	potassium voltage-gated channel subfamily D member 2
722	0.000874	1.16529	NOP10	NOP10 ribonucleoprotein
721	0.0277	1.16528	ALYREF	Aly
720	0.00418	1.16504	PELI1	pellino E3 ubiquitin protein ligase 1
719	0.0242	1.16368	PYGL	phosphorylase, glycogen, liver
718	0.0502	1.16334	CAMK2N1	calcium
717	0.00223	1.16323	KCTD1	potassium channel tetramerization domain containing 1
716	0.0381	1.16285	PIK3R5	phosphoinositide-3-kinase regulatory subunit 5
715	0.00249	1.1619	NECAP2	NECAP endocytosis associated 2
714	0.0376	1.16131	NCF4	neutrophil cytosolic factor 4
713	0.00415	1.16096	KIRREL	kin of IRRE like (Drosophila)
712	0.0212	1.16087	FOSL2	FOS like 2, AP-1 transcription factor subunit
711	0.0541	1.16002	DUSP10	dual specificity phosphatase 10
710	0.0285	1.15987	CYBB	cytochrome b-245 beta chain
709	0.0071	1.15981	PPP3CA	protein phosphatase 3 catalytic subunit alpha
708	0.000377	1.15943	PSMD14	proteasome 26S subunit, non-ATPase 14
707	0.00418	1.15909	ARHGAP27	Rho GTPase activating protein 27
706	0.00648	1.15891	RASSF4	Ras association domain family member 4
705	0.0338	1.15889	AURKA	aurora kinase A
704	0.024	1.15845	PITX1	paired like homeodomain 1
703	0.00244	1.15836	TLCD1	TLC domain containing 1
702	0.0154	1.15833	MSRB2	methionine sulfoxide reductase B2
701	0.0375	1.15771	PKP3	plakophilin 3
700	0.027	1.15735	THSD7A	thrombospondin type 1 domain containing 7A
699	0.00713	1.15733	LMNA	lamin A
698	0.000394	1.15696	TXNDC9	thioredoxin domain containing 9
697	0.0336	1.15637	PLXDC2	plexin domain containing 2
696	0.0569	1.1562	PNN	pinin, desmosome associated protein
695	0.00426	1.15607	SMARCA4	SWI
694	0.00607	1.15598	CD180	CD180 molecule
693	0.00686	1.15581	PSMA5	proteasome subunit alpha 5
692	0.0272	1.15527	RAB3B	RAB3B, member RAS oncogene family
691	0.00265	1.15491	POLB	DNA polymerase beta
690	0.0264	1.15484	PTPN22	protein tyrosine phosphatase, non-receptor type 22
689	0.0156	1.15472	TCF3	transcription factor 3
688	0.00526	1.15423	PHF19	PHD finger protein 19
687	1.67e-05	1.15354	SLC25A14	solute carrier family 25 member 14
686	0.0382	1.15335	KIF13B	kinesin family member 13B
685	0.00465	1.15305	LRRC8A	leucine rich repeat containing 8 family member A
684	0.00282	1.15297	CTSZ	cathepsin Z
683	0.0119	1.15297	MYO5A	myosin VA
682	0.000914	1.15274	MIR6734	microRNA 6734
681	0.0593	1.15207	ALS2CL	ALS2 C-terminal like
680	0.00566	1.15168	DDX60L	DEAD-box helicase 60-like
679	0.00791	1.15163	JAG1	jagged 1
678	0.0107	1.15159	MIR210HG	MIR210 host gene
677	0.0454	1.15152	TSHZ2	teashirt zinc finger homeobox 2
676	0.0212	1.15121	ENDOD1	endonuclease domain containing 1
675	0.00174	1.15054	CASP8	caspase 8
674	0.0128	1.15025	LPCAT2	lysophosphatidylcholine acyltransferase 2
673	0.00728	1.15016	HLA-A	major histocompatibility complex, class I, A
672	0.000682	1.15013	ZDHHC20	zinc finger DHHC-type containing 20
671	0.00221	1.14999	NFE2L1	nuclear factor, erythroid 2 like 1
670	0.0156	1.1499	CBL	Cbl proto-oncogene
669	0.0316	1.14979	MFGE8	milk fat globule-EGF factor 8 protein
668	0.00366	1.14968	MYADM	myeloid associated differentiation marker
667	0.00198	1.14957	P2RX5-TAX1BP3	P2RX5-TAX1BP3 readthrough (NMD candidate)
666	0.0366	1.14866	CFHR1	complement factor H related 1
665	0.00439	1.1486	UBA6	ubiquitin like modifier activating enzyme 6
664	0.000871	1.14813	RBX1	ring-box 1
663	0.000407	1.14812	CAPRIN1	cell cycle associated protein 1
662	0.00155	1.14803	IFNAR2	interferon alpha and beta receptor subunit 2
661	0.028	1.14801	PLEK	pleckstrin
660	0.00599	1.14787	POSTN	periostin
659	0.00375	1.14764	CD83	CD83 molecule
658	0.00348	1.1475	FAM60A	family with sequence similarity 60 member A
657	0.00111	1.14731	IMPAD1	inositol monophosphatase domain containing 1
656	0.00694	1.14718	IL13RA1	interleukin 13 receptor subunit alpha 1
655	0.0189	1.14708	IFITM3	interferon induced transmembrane protein 3
654	0.022	1.14684	AJUBA	ajuba LIM protein
653	0.00092	1.14675	ATP10A	ATPase phospholipid transporting 10A (putative)
652	0.0133	1.14628	EBP	emopamil binding protein (sterol isomerase)
651	0.00637	1.14623	ENO1	enolase 1
650	0.0011	1.14616	PTBP3	polypyrimidine tract binding protein 3
649	0.0248	1.14611	CALHM2	calcium homeostasis modulator 2
648	0.0082	1.14602	AGPAT4	1-acylglycerol-3-phosphate O-acyltransferase 4
647	0.000311	1.14598	MIR4738	microRNA 4738
646	0.0121	1.14592	S100PBP	S100P binding protein
645	0.0214	1.14577	LOC100996792	dual specificity mitogen-activated protein kinase kinase 3
644	0.00125	1.14572	MSH5-SAPCD1	MSH5-SAPCD1 readthrough (NMD candidate)
643	0.0113	1.14502	MFSD10	major facilitator superfamily domain containing 10
642	0.0436	1.14497	E2F8	E2F transcription factor 8
641	0.0127	1.14494	TRIP10	thyroid hormone receptor interactor 10
640	0.00621	1.14428	STAT1	signal transducer and activator of transcription 1
639	0.0254	1.14422	PALM2-AKAP2	PALM2-AKAP2 readthrough
638	0.00351	1.1441	CTC-338M12.4	uncharacterized LOC101928649
637	0.00319	1.14407	RPP40	ribonuclease P
636	0.00666	1.14403	LSM4	LSM4 homolog, U6 small nuclear RNA and mRNA degradation associated
635	0.0206	1.14402	CD53	CD53 molecule
634	0.000471	1.14394	CETN2	centrin 2
633	0.000895	1.14363	MEGF6	multiple EGF like domains 6
632	0.0408	1.14358	RUNX3	runt related transcription factor 3
631	0.0309	1.14349	MIR155	microRNA 155
630	0.00145	1.14341	EIF4E2	eukaryotic translation initiation factor 4E family member 2
629	0.000464	1.143	NFYA	nuclear transcription factor Y subunit alpha
628	0.0263	1.14178	MGST3	microsomal glutathione S-transferase 3
627	0.0268	1.1416	LOC101929796	notch homolog 2 N-terminal-like protein
626	0.0143	1.14141	LIMS1	LIM zinc finger domain containing 1
625	0.0476	1.14074	REEP3	receptor accessory protein 3
624	2.03e-05	1.1404	WDFY1	WD repeat and FYVE domain containing 1
623	0.000235	1.14009	C11orf70	chromosome 11 open reading frame 70
622	0.0427	1.13943	DSG2	desmoglein 2
621	0.000153	1.13937	IFT22	intraflagellar transport 22
620	0.0125	1.13935	GMIP	GEM interacting protein
619	0.000827	1.13914	YIPF1	Yip1 domain family member 1
618	0.0475	1.13903	LPCAT4	lysophosphatidylcholine acyltransferase 4
617	0.000403	1.13844	DGUOK	deoxyguanosine kinase
616	4.2e-05	1.1384	MPZL3	myelin protein zero like 3
615	0.000172	1.13824	MED19	mediator complex subunit 19
614	0.0312	1.13789	BIRC3	baculoviral IAP repeat containing 3
613	0.00288	1.13762	DIAPH1	diaphanous related formin 1
612	0.0506	1.13756	RASSF7	Ras association domain family member 7
611	0.0099	1.13738	TYMS	thymidylate synthetase
610	0.0115	1.13718	SLC9A6	solute carrier family 9 member A6
609	0.0115	1.13706	NR1D1	nuclear receptor subfamily 1 group D member 1
608	0.00326	1.13697	KLHL7	kelch like family member 7
607	0.047	1.13668	FGF1	fibroblast growth factor 1
606	0.00626	1.13607	DCUN1D4	defective in cullin neddylation 1 domain containing 4
605	0.000955	1.13603	MLKL	mixed lineage kinase domain like
604	0.0464	1.13576	IRF1	interferon regulatory factor 1
603	0.00167	1.13574	GNL2	G protein nucleolar 2
602	0.00158	1.13508	KATNAL1	katanin catalytic subunit A1 like 1
601	0.00393	1.13481	VAV1	vav guanine nucleotide exchange factor 1
600	0.00321	1.13478	RCN2	reticulocalbin 2
599	0.0498	1.1346	ZCCHC2	zinc finger CCHC-type containing 2
598	0.0109	1.1345	MCOLN2	mucolipin 2
597	5.71e-05	1.1337	MBTPS2	membrane bound transcription factor peptidase, site 2
596	0.0398	1.13319	C1R	complement C1r subcomponent
595	0.000482	1.133	ATR	ATR serine
594	0.0131	1.1328	C2	complement component 2
593	0.000758	1.13222	BBS9	Bardet-Biedl syndrome 9
592	0.00813	1.13132	SOWAHC	sosondowah ankyrin repeat domain family member C
591	0.000149	1.13124	KHDRBS1	KH RNA binding domain containing, signal transduction associated 1
590	0.00699	1.13121	SPTBN1	spectrin beta, non-erythrocytic 1
589	0.00339	1.13088	ATF7	activating transcription factor 7
588	0.0026	1.13088	N4BP1	NEDD4 binding protein 1
587	0.0237	1.13059	NEMP1	nuclear envelope integral membrane protein 1
586	0.00411	1.13038	SUSD1	sushi domain containing 1
585	0.0177	1.13033	RHBDF2	rhomboid 5 homolog 2
584	0.00726	1.12985	MYD88	myeloid differentiation primary response 88
583	0.0271	1.12961	FGD2	FYVE, RhoGEF and PH domain containing 2
582	0.00111	1.12874	KIF2A	kinesin family member 2A
581	0.0212	1.1286	FARSA	phenylalanyl-tRNA synthetase alpha subunit
580	0.0196	1.12852	NID2	nidogen 2
579	0.0013	1.12841	H2AFY	H2A histone family member Y
578	0.00155	1.12821	PAPOLG	poly(A) polymerase gamma
577	0.00585	1.12817	FKBP7	FK506 binding protein 7
576	0.000432	1.12809	TWF2	twinfilin actin binding protein 2
575	0.00287	1.12805	TIMM17B	translocase of inner mitochondrial membrane 17 homolog B (yeast)
574	0.00071	1.12794	SAR1A	secretion associated Ras related GTPase 1A
573	0.00327	1.12741	GPD2	glycerol-3-phosphate dehydrogenase 2
572	0.00459	1.12728	STAMBPL1	STAM binding protein like 1
571	0.036	1.12718	TIMM50	translocase of inner mitochondrial membrane 50
570	0.0208	1.12712	DHCR7	7-dehydrocholesterol reductase
569	0.0136	1.12699	PLXND1	plexin D1
568	0.00124	1.12641	F11R	F11 receptor
567	0.000266	1.12628	CALU	calumenin
566	0.0106	1.12622	PARP14	poly(ADP-ribose) polymerase family member 14
565	0.00415	1.12611	GIT2	GIT ArfGAP 2
564	0.0267	1.12549	PRICKLE1	prickle planar cell polarity protein 1
563	0.00136	1.12504	ATP2A2	ATPase sarcoplasmic
562	0.00631	1.12501	PHTF2	putative homeodomain transcription factor 2
561	0.0502	1.12443	DUSP4	dual specificity phosphatase 4
560	0.00993	1.12428	CDK19	cyclin dependent kinase 19
559	0.0162	1.12366	TTK	TTK protein kinase
558	0.0185	1.1232	PPT1	palmitoyl-protein thioesterase 1
557	0.00106	1.12316	NAV1	neuron navigator 1
556	0.0383	1.12299	PHACTR1	phosphatase and actin regulator 1
555	0.00154	1.12255	STRN	striatin
554	0.0196	1.12163	RHOC	ras homolog family member C
553	0.000211	1.12161	VGLL4	vestigial like family member 4
552	0.00289	1.12149	MIF	macrophage migration inhibitory factor (glycosylation-inhibiting factor)
551	0.000563	1.12088	CTTN	cortactin
550	0.0269	1.12009	SLC11A1	solute carrier family 11 member 1
549	0.00493	1.12007	GPATCH8	G-patch domain containing 8
548	0.00434	1.11963	LSG1	large 60S subunit nuclear export GTPase 1
547	0.0043	1.11959	ZC3HAV1	zinc finger CCCH-type containing, antiviral 1
546	0.00511	1.11914	SYNRG	synergin, gamma
545	0.00666	1.11906	ID2B	inhibitor of DNA binding 2B, HLH protein (pseudogene)
544	0.0415	1.11895	CD86	CD86 molecule
543	0.00773	1.11885	TRA2B	transformer 2 beta homolog (Drosophila)
542	0.00119	1.11874	ITGB1	integrin subunit beta 1
541	0.00176	1.11873	MED31	mediator complex subunit 31
540	0.0183	1.11871	NR2F1-AS1	NR2F1 antisense RNA 1
539	0.0035	1.11808	LRCH3	leucine rich repeats and calponin homology domain containing 3
538	0.00415	1.11807	TBXAS1	thromboxane A synthase 1
537	0.000793	1.11801	SLFN12	schlafen family member 12
536	0.0281	1.11737	CLTB	clathrin light chain B
535	0.00131	1.11709	RRAGC	Ras related GTP binding C
534	0.000761	1.11697	ACTR3	ARP3 actin related protein 3 homolog
533	0.0238	1.11653	FEZ2	fasciculation and elongation protein zeta 2
532	0.00919	1.11636	HIP1	huntingtin interacting protein 1
531	0.000189	1.11565	PSMB3	proteasome subunit beta 3
530	0.0372	1.11519	ARHGAP25	Rho GTPase activating protein 25
529	0.0564	1.11474	LMO4	LIM domain only 4
528	0.0322	1.11466	NCOA7	nuclear receptor coactivator 7
527	0.0297	1.11466	CLIP2	CAP-Gly domain containing linker protein 2
526	0.000896	1.11444	HPS3	HPS3, biogenesis of lysosomal organelles complex 2 subunit 1
525	0.0568	1.11393	EREG	epiregulin
524	0.000114	1.11382	KIAA1217	KIAA1217
523	0.0515	1.1135	APBB1IP	amyloid beta precursor protein binding family B member 1 interacting protein
522	0.0112	1.11321	KRT80	keratin 80
521	0.0216	1.1131	DOPEY2	dopey family member 2
520	0.000566	1.11264	PGM2	phosphoglucomutase 2
519	0.00153	1.11218	MPHOSPH6	M-phase phosphoprotein 6
518	0.00044	1.11217	MAGOHB	mago homolog B, exon junction complex core component
517	0.0094	1.112	ETV5	ETS variant 5
516	0.0034	1.11192	NUP205	nucleoporin 205
515	0.00377	1.11161	SLC44A1	solute carrier family 44 member 1
514	0.0013	1.11149	LTBP1	latent transforming growth factor beta binding protein 1
513	0.0213	1.11115	SAMD9L	sterile alpha motif domain containing 9 like
512	0.00166	1.11098	VEZT	vezatin, adherens junctions transmembrane protein
511	0.0332	1.11021	CDH6	cadherin 6
510	0.00875	1.11011	LSM7	LSM7 homolog, U6 small nuclear RNA and mRNA degradation associated
509	0.0136	1.10981	ALAS1	5'-aminolevulinate synthase 1
508	0.00121	1.1097	NAGA	alpha-N-acetylgalactosaminidase
507	0.0512	1.10964	PTHLH	parathyroid hormone like hormone
506	0.0144	1.10962	ASL	argininosuccinate lyase
505	0.0147	1.10935	HTRA1	HtrA serine peptidase 1
504	0.00874	1.1092	LILRA2	leukocyte immunoglobulin like receptor A2
503	0.00963	1.10894	TPT1-AS1	TPT1 antisense RNA 1
502	0.00802	1.10877	UPF3B	UPF3 regulator of nonsense transcripts homolog B (yeast)
501	0.00132	1.10877	PLS3	plastin 3
500	0.0204	1.10873	PYCARD	PYD and CARD domain containing
499	0.0308	1.10865	LRRC32	leucine rich repeat containing 32
498	0.0124	1.10842	TMC6	transmembrane channel like 6
497	0.0486	1.10841	SEMA4B	semaphorin 4B
496	0.00054	1.1082	ADSS	adenylosuccinate synthase
495	0.000337	1.10801	RALA	RALA Ras like proto-oncogene A
494	0.00792	1.10765	TANC2	tetratricopeptide repeat, ankyrin repeat and coiled-coil containing 2
493	0.00634	1.10753	UBASH3B	ubiquitin associated and SH3 domain containing B
492	0.0022	1.10739	LYPLA1	lysophospholipase I
491	0.000366	1.10712	CD59	CD59 molecule
490	0.00271	1.10706	MAPK1	mitogen-activated protein kinase 1
489	0.042	1.10687	CD84	CD84 molecule
488	0.00842	1.10643	HLA-B	major histocompatibility complex, class I, B
487	0.000232	1.10622	KIF3A	kinesin family member 3A
486	0.00602	1.10618	ABRACL	ABRA C-terminal like
485	0.00276	1.10583	TADA1	transcriptional adaptor 1
484	0.00047	1.1056	SMS	spermine synthase
483	0.0596	1.10527	TFRC	transferrin receptor
482	0.0561	1.1049	MACC1	metastasis associated in colon cancer 1
481	0.00241	1.10482	CTSV	cathepsin V
480	0.00257	1.10477	DESI2	desumoylating isopeptidase 2
479	0.000991	1.10437	UBE2I	ubiquitin conjugating enzyme E2 I
478	0.00746	1.10415	CSE1L	chromosome segregation 1 like
477	0.000285	1.10396	LOC101928879	COMM domain-containing protein 5-like
476	0.016	1.10366	LOC103091866	uncharacterized LOC103091866
475	0.00689	1.10353	ALDOA	aldolase, fructose-bisphosphate A
474	0.00027	1.10337	ARHGAP1	Rho GTPase activating protein 1
473	0.00834	1.10326	RSPH10B2	radial spoke head 10 homolog B2
472	0.016	1.10299	SPRED1	sprouty related EVH1 domain containing 1
471	0.0183	1.1018	SOX9	SRY-box 9
470	0.0007	1.10158	ATP6V1E1	ATPase H+ transporting V1 subunit E1
469	0.0123	1.10128	GNAI2	G protein subunit alpha i2
468	0.0102	1.10123	CUL2	cullin 2
467	5.58e-05	1.10065	B3GNTL1	UDP-GlcNAc:betaGal beta-1,3-N-acetylglucosaminyltransferase-like 1
466	0.0157	1.10061	TRIM7	tripartite motif containing 7
465	0.0503	1.10045	GEM	GTP binding protein overexpressed in skeletal muscle
464	0.0193	1.10035	BCL2L1	BCL2 like 1
463	0.00495	1.1002	NAB1	NGFI-A binding protein 1
462	0.00179	1.10012	RUVBL1	RuvB like AAA ATPase 1
461	0.0137	1.10009	1900-01-01	septin 9
460	0.00122	1.09988	TULP3	tubby like protein 3
459	0.0145	1.0993	RCN3	reticulocalbin 3
458	0.000354	1.09899	CCT5	chaperonin containing TCP1 subunit 5
457	0.0256	1.09875	ECT2	epithelial cell transforming 2
456	0.00473	1.09801	C16orf91	chromosome 16 open reading frame 91
455	0.00455	1.09796	LACTB	lactamase beta
454	0.000241	1.09787	ZNF207	zinc finger protein 207
453	0.0103	1.09782	GTF2B	general transcription factor IIB
452	0.0262	1.09772	CRNDE	colorectal neoplasia differentially expressed (non-protein coding)
451	0.000226	1.0977	NAA15	N(alpha)-acetyltransferase 15, NatA auxiliary subunit
450	0.0115	1.09755	FAS	Fas cell surface death receptor
449	0.000944	1.09751	NARF	nuclear prelamin A recognition factor
448	0.00608	1.09645	TMEM47	transmembrane protein 47
447	0.0113	1.09613	MLLT3	MLLT3, super elongation complex subunit
446	0.0226	1.09569	TGIF1	TGFB induced factor homeobox 1
445	0.00471	1.0953	SH3BP2	SH3 domain binding protein 2
444	0.004	1.0947	LOC153684	uncharacterized LOC153684
443	0.00712	1.09441	STX7	syntaxin 7
442	0.0344	1.09432	GLT8D2	glycosyltransferase 8 domain containing 2
441	0.0286	1.09421	TMEM140	transmembrane protein 140
440	0.00817	1.094	NUP85	nucleoporin 85
439	0.000226	1.09317	PDXK	pyridoxal (pyridoxine, vitamin B6) kinase
438	0.0109	1.09296	RPL39L	ribosomal protein L39 like
437	0.047	1.0926	HLA-DRB6	major histocompatibility complex, class II, DR beta 6 (pseudogene)
436	0.0151	1.09246	SRD5A1	steroid 5 alpha-reductase 1
435	0.00918	1.09194	ICAM2	intercellular adhesion molecule 2
434	0.00415	1.09166	BAIAP2-AS1	BAIAP2 antisense RNA 1 (head to head)
433	0.004	1.09136	TEAD1	TEA domain transcription factor 1
432	0.0367	1.09125	LINC01116	long intergenic non-protein coding RNA 1116
431	0.000518	1.09117	PSMD11	proteasome 26S subunit, non-ATPase 11
430	0.0105	1.09112	PLOD2	procollagen-lysine,2-oxoglutarate 5-dioxygenase 2
429	0.00999	1.09081	USP25	ubiquitin specific peptidase 25
428	0.0021	1.09065	PTPN12	protein tyrosine phosphatase, non-receptor type 12
427	0.00104	1.09045	NME7	NME
426	0.000281	1.09036	PHF14	PHD finger protein 14
425	0.0041	1.09035	PSMB4	proteasome subunit beta 4
424	0.00229	1.0894	ANKLE2	ankyrin repeat and LEM domain containing 2
423	0.000426	1.08939	POLR2G	RNA polymerase II subunit G
422	0.000781	1.0891	NUP37	nucleoporin 37
421	0.00755	1.08888	LOC730268	anaphase-promoting complex subunit 1-like
420	0.0577	1.08843	FAM155A	family with sequence similarity 155 member A
419	0.0041	1.08738	SSH3	slingshot protein phosphatase 3
418	0.00867	1.08719	ATP11B	ATPase phospholipid transporting 11B (putative)
417	0.0122	1.08694	NRAS	neuroblastoma RAS viral oncogene homolog
416	0.00369	1.08663	SLC39A11	solute carrier family 39 member 11
415	0.0327	1.08644	MRPS12	mitochondrial ribosomal protein S12
414	0.00137	1.08639	FOXC1	forkhead box C1
413	0.00811	1.08617	SKAP2	src kinase associated phosphoprotein 2
412	0.00292	1.08597	WDR41	WD repeat domain 41
411	0.0196	1.08586	CPD	carboxypeptidase D
410	0.0182	1.08539	MCL1	BCL2 family apoptosis regulator
409	0.0315	1.08455	TRIM69	tripartite motif containing 69
408	0.00109	1.08451	ASPHD1	aspartate beta-hydroxylase domain containing 1
407	0.00292	1.08439	PATL1	PAT1 homolog 1, processing body mRNA decay factor
406	0.000567	1.08401	LOC101928615	uncharacterized LOC101928615
405	0.00206	1.08386	EPHX4	epoxide hydrolase 4
404	0.00512	1.08338	PHB	prohibitin
403	0.0201	1.08282	CHSY3	chondroitin sulfate synthase 3
402	0.00639	1.08265	ACSL4	acyl-CoA synthetase long-chain family member 4
401	0.0201	1.08257	SETX	senataxin
400	0.00236	1.08257	SAT1	spermidine
399	0.000404	1.08207	ARL6IP6	ADP ribosylation factor like GTPase 6 interacting protein 6
398	0.0357	1.08167	UNC5B-AS1	UNC5B antisense RNA 1
397	0.013	1.08105	RPS16P5	ribosomal protein S16 pseudogene 5
396	0.0198	1.08091	HCK	HCK proto-oncogene, Src family tyrosine kinase
395	0.000606	1.08073	RIT1	Ras like without CAAX 1
394	0.0163	1.08058	C9orf72	chromosome 9 open reading frame 72
393	0.0404	1.08056	LOC100233156	tektin 4 pseudogene
392	0.009	1.08055	TNIP2	TNFAIP3 interacting protein 2
391	0.00486	1.08027	BAG4	BCL2 associated athanogene 4
390	0.00711	1.07976	BBS12	Bardet-Biedl syndrome 12
389	0.00491	1.07911	CDK6	cyclin dependent kinase 6
388	0.00856	1.07895	RBMS1	RNA binding motif single stranded interacting protein 1
387	0.00416	1.07889	BICD2	BICD cargo adaptor 2
386	0.0495	1.07871	TPM4	tropomyosin 4
385	0.00199	1.07866	AMPD2	adenosine monophosphate deaminase 2
384	0.000465	1.07849	STAT2	signal transducer and activator of transcription 2
383	0.0199	1.07794	DKK3	dickkopf WNT signaling pathway inhibitor 3
382	0.00627	1.07759	ANKFY1	ankyrin repeat and FYVE domain containing 1
381	0.0217	1.07739	ABCC5	ATP binding cassette subfamily C member 5
380	0.00521	1.07704	CNIH4	cornichon family AMPA receptor auxiliary protein 4
379	0.0406	1.07679	IRF6	interferon regulatory factor 6
378	0.0022	1.07664	MRPL14	mitochondrial ribosomal protein L14
377	0.00155	1.07616	EIF4A3	eukaryotic translation initiation factor 4A3
376	0.0114	1.0758	TMPPE	transmembrane protein with metallophosphoesterase domain
375	0.0136	1.0756	MACF1	microtubule-actin crosslinking factor 1
374	0.000168	1.07556	THUMPD2	THUMP domain containing 2
373	0.007	1.07555	NAP1L4	nucleosome assembly protein 1 like 4
372	0.0163	1.07527	CENPE	centromere protein E
371	0.000865	1.07526	SRSF1	serine and arginine rich splicing factor 1
370	0.00772	1.07518	EHD1	EH domain containing 1
369	0.00392	1.07434	TWISTNB	TWIST neighbor
368	0.00915	1.07424	FMNL2	formin like 2
367	0.0142	1.07421	RPGRIP1L	RPGRIP1 like
366	0.00128	1.07412	MORC2	MORC family CW-type zinc finger 2
365	0.0187	1.07408	ARL6IP1	ADP ribosylation factor like GTPase 6 interacting protein 1
364	0.0305	1.07406	ITGBL1	integrin subunit beta like 1
363	0.00602	1.07395	RRP15	ribosomal RNA processing 15 homolog
362	0.00656	1.0739	ITGAV	integrin subunit alpha V
361	0.00414	1.07363	WARS	tryptophanyl-tRNA synthetase
360	0.0211	1.07341	ANKRD37	ankyrin repeat domain 37
359	0.0207	1.07315	SERTAD1	SERTA domain containing 1
358	0.00358	1.07295	HLA-E	major histocompatibility complex, class I, E
357	0.000636	1.0729	RSRC1	arginine and serine rich coiled-coil 1
356	0.00325	1.07276	PNO1	partner of NOB1 homolog
355	0.00163	1.0727	XPO5	exportin 5
354	0.0143	1.0723	NORAD	non-coding RNA activated by DNA damage
353	0.0478	1.07227	LAMP3	lysosomal associated membrane protein 3
352	0.00194	1.07186	KCTD11	potassium channel tetramerization domain containing 11
351	0.000851	1.07154	ZNF260	zinc finger protein 260
350	0.0187	1.07144	RNASEL	ribonuclease L
349	0.0155	1.07116	TAGAP	T-cell activation RhoGTPase activating protein
348	0.0088	1.07088	ARHGAP5	Rho GTPase activating protein 5
347	0.00259	1.07082	STK38	serine
346	0.0006	1.07081	SEMA4C	semaphorin 4C
345	0.00882	1.07052	CDC42SE1	CDC42 small effector 1
344	0.0281	1.06972	AP1M2	adaptor related protein complex 1 mu 2 subunit
343	0.0509	1.0697	DNM2	dynamin 2
342	0.00366	1.06924	1900-01-01	septin 7
341	0.00807	1.06904	GALNT10	polypeptide N-acetylgalactosaminyltransferase 10
340	0.00745	1.06903	MTFR2	mitochondrial fission regulator 2
339	0.00912	1.06851	TRIM6-TRIM34	TRIM6-TRIM34 readthrough
338	0.00513	1.06815	MSANTD3-TMEFF1	MSANTD3-TMEFF1 readthrough
337	0.000949	1.06735	IWS1	IWS1, SUPT6H interacting protein
336	0.00295	1.06721	SMG9	SMG9, nonsense mediated mRNA decay factor
335	0.00385	1.06674	RC3H2	ring finger and CCCH-type domains 2
334	0.00584	1.06641	CARD11	caspase recruitment domain family member 11
333	0.000154	1.06634	EMG1	EMG1, N1-specific pseudouridine methyltransferase
332	0.0595	1.06613	TIMP3	TIMP metallopeptidase inhibitor 3
331	0.006	1.06613	ETV1	ETS variant 1
330	0.000829	1.06584	RPE	ribulose-5-phosphate-3-epimerase
329	0.00251	1.06569	RTN2	reticulon 2
328	0.0341	1.06506	PRRG4	proline rich and Gla domain 4
327	0.00575	1.06494	MYL12A	myosin light chain 12A
326	0.000296	1.06437	MIR21	microRNA 21
325	0.0213	1.06436	DOCK6	dedicator of cytokinesis 6
324	0.00212	1.06408	RNF111	ring finger protein 111
323	0.00587	1.06405	RASA2	RAS p21 protein activator 2
322	0.00549	1.06366	NUCKS1	nuclear casein kinase and cyclin dependent kinase substrate 1
321	0.00115	1.06355	RUFY2	RUN and FYVE domain containing 2
320	0.0124	1.06337	TRIM38	tripartite motif containing 38
319	0.0423	1.0633	MYH10	myosin, heavy chain 10, non-muscle
318	0.0086	1.06252	THUMPD3	THUMP domain containing 3
317	0.0523	1.06238	ABHD2	abhydrolase domain containing 2
316	0.0221	1.06236	LST1	leukocyte specific transcript 1
315	0.00113	1.06235	CACNB3	calcium voltage-gated channel auxiliary subunit beta 3
314	0.00024	1.06212	NUP58	nucleoporin 58
313	0.000404	1.06183	RALBP1	ralA binding protein 1
312	0.00318	1.06164	ALKBH6	alkB homolog 6
311	0.025	1.06154	CCL26	C-C motif chemokine ligand 26
310	0.0143	1.0608	NAPG	NSF attachment protein gamma
309	0.000929	1.06074	KDELR3	KDEL endoplasmic reticulum protein retention receptor 3
308	0.000494	1.06071	UBE2D1	ubiquitin conjugating enzyme E2 D1
307	0.00887	1.06066	LOC100129406	uncharacterized LOC100129406
306	0.0109	1.06059	METTL8	methyltransferase like 8
305	0.000202	1.06049	RAC1	ras-related C3 botulinum toxin substrate 1 (rho family, small GTP binding protein Rac1)
304	0.0493	1.06048	KCNK1	potassium two pore domain channel subfamily K member 1
303	0.0024	1.06028	ACTB	actin beta
302	0.0245	1.06027	LPXN	leupaxin
301	0.00131	1.06015	BICD1	BICD cargo adaptor 1
300	0.00354	1.06005	SGO2	shugoshin 2
299	0.0287	1.05983	TRIB2	tribbles pseudokinase 2
298	0.00173	1.05966	MIR6733	microRNA 6733
297	0.0349	1.05963	FZD1	frizzled class receptor 1
296	0.013	1.05949	ZBTB43	zinc finger and BTB domain containing 43
295	0.0124	1.05942	TMEM265	transmembrane protein 265
294	0.014	1.05927	BMP1	bone morphogenetic protein 1
293	0.00529	1.05915	PSRC1	proline and serine rich coiled-coil 1
292	0.0232	1.05914	TRIO	trio Rho guanine nucleotide exchange factor
291	0.012	1.05885	GLUL	glutamate-ammonia ligase
290	0.0125	1.05884	STK4	serine
289	0.00935	1.05855	PTK2	protein tyrosine kinase 2
288	0.00369	1.05838	C3orf80	chromosome 3 open reading frame 80
287	0.0141	1.05809	MIR6800	microRNA 6800
286	0.00222	1.05795	NCK1	NCK adaptor protein 1
285	0.00213	1.05781	SLC25A19	solute carrier family 25 member 19
284	0.000533	1.05757	SMC6	structural maintenance of chromosomes 6
283	0.000139	1.05747	EXPH5	exophilin 5
282	0.000332	1.05706	RABGEF1	RAB guanine nucleotide exchange factor 1
281	0.00494	1.057	NUP107	nucleoporin 107
280	0.0566	1.05684	EVL	Enah
279	0.00337	1.0568	MITF	melanogenesis associated transcription factor
278	0.0112	1.05617	CD47	CD47 molecule
277	0.0194	1.056	RALGPS2	Ral GEF with PH domain and SH3 binding motif 2
276	0.00298	1.05586	STMN1	stathmin 1
275	0.0378	1.05586	SCO2	SCO2 cytochrome c oxidase assembly protein
274	0.000436	1.05582	SLC15A4	solute carrier family 15 member 4
273	0.00613	1.05523	EED	embryonic ectoderm development
272	0.00443	1.05515	TXN	thioredoxin
271	0.0136	1.05496	ELF3	E74 like ETS transcription factor 3
270	0.013	1.05475	ZCCHC10	zinc finger CCHC-type containing 10
269	0.00331	1.05392	ACTR6	ARP6 actin-related protein 6 homolog
268	0.00191	1.05377	NTMT1	N-terminal Xaa-Pro-Lys N-methyltransferase 1
267	0.00159	1.05373	NAGK	N-acetylglucosamine kinase
266	0.0508	1.0536	TNIK	TRAF2 and NCK interacting kinase
265	0.000404	1.05335	SP100	SP100 nuclear antigen
264	0.000591	1.05314	TWSG1	twisted gastrulation BMP signaling modulator 1
263	0.0596	1.05286	BICC1	BicC family RNA binding protein 1
262	0.000923	1.05286	LRCH1	leucine rich repeats and calponin homology domain containing 1
261	0.0194	1.05278	SLC24A3	solute carrier family 24 member 3
260	0.0389	1.05272	GBP5	guanylate binding protein 5
259	0.00604	1.05267	SYNE2	spectrin repeat containing nuclear envelope protein 2
258	0.00255	1.05261	ZNF281	zinc finger protein 281
257	0.0029	1.05251	ZFYVE16	zinc finger FYVE-type containing 16
256	0.000492	1.05248	HIF1A	hypoxia inducible factor 1 alpha subunit
255	0.000744	1.05237	ZNF668	zinc finger protein 668
254	0.00399	1.05211	HOMER3	homer scaffolding protein 3
253	0.0399	1.05194	ESM1	endothelial cell specific molecule 1
252	0.0154	1.05161	HCCS	holocytochrome c synthase
251	0.0405	1.05107	PYGB	phosphorylase, glycogen; brain
250	0.0375	1.05084	BHLHE41	basic helix-loop-helix family member e41
249	0.00394	1.05055	LOC101928625	uncharacterized LOC101928625
248	0.00981	1.05034	PLEKHG2	pleckstrin homology and RhoGEF domain containing G2
247	0.0102	1.05015	ZMAT3	zinc finger matrin-type 3
246	0.00353	1.05007	PPFIA1	PTPRF interacting protein alpha 1
245	0.00487	1.04944	PKM	pyruvate kinase, muscle
244	0.015	1.04931	FYN	FYN proto-oncogene, Src family tyrosine kinase
243	0.00311	1.04931	FANCD2	Fanconi anemia complementation group D2
242	0.0124	1.04928	SGIP1	SH3 domain GRB2 like endophilin interacting protein 1
241	0.0101	1.04918	CCNA2	cyclin A2
240	0.00499	1.04911	PIN1	peptidylprolyl cis
239	0.0252	1.04901	GPAT4	glycerol-3-phosphate acyltransferase 4
238	0.0369	1.04876	FYB	FYN binding protein
237	0.00535	1.04876	NME1	NME
236	0.00041	1.0486	LINC01420	long intergenic non-protein coding RNA 1420
235	2.07e-05	1.04747	TRIP12	thyroid hormone receptor interactor 12
234	0.0521	1.04741	LOC145474	uncharacterized LOC145474
233	0.00471	1.04735	DDAH2	dimethylarginine dimethylaminohydrolase 2
232	0.00604	1.04724	KNTC1	kinetochore associated 1
231	0.0208	1.04715	DNAJB6	DnaJ heat shock protein family (Hsp40) member B6
230	0.000148	1.04679	NUDCD3	NudC domain containing 3
229	0.0201	1.0464	PDLIM7	PDZ and LIM domain 7
228	0.0175	1.04634	EFS	embryonal Fyn-associated substrate
227	0.0362	1.04631	LOC728554	THO complex 3 pseudogene
226	0.00282	1.04628	IFNAR1	interferon alpha and beta receptor subunit 1
225	8.97e-06	1.04611	LOC101928269	uncharacterized LOC101928269
224	0.0144	1.04589	KCNJ2	potassium voltage-gated channel subfamily J member 2
223	0.0152	1.04577	MFHAS1	malignant fibrous histiocytoma amplified sequence 1
222	0.0433	1.0451	FKBP1B	FK506 binding protein 1B
221	0.0229	1.04507	ASPH	aspartate beta-hydroxylase
220	0.00898	1.0448	GALNT3	polypeptide N-acetylgalactosaminyltransferase 3
219	0.00544	1.04453	RHBDF1	rhomboid 5 homolog 1
218	0.000256	1.04451	GSAP	gamma-secretase activating protein
217	0.00748	1.04444	SH3RF1	SH3 domain containing ring finger 1
216	0.0103	1.04434	IFT172	intraflagellar transport 172
215	0.0106	1.0443	SLFN11	schlafen family member 11
214	0.0201	1.0443	UBALD2	UBA like domain containing 2
213	0.0109	1.04428	RASEF	RAS and EF-hand domain containing
212	0.0034	1.04398	GGPS1	geranylgeranyl diphosphate synthase 1
211	0.00539	1.04386	SKAP1	src kinase associated phosphoprotein 1
210	1.19e-05	1.04384	DSCC1	DNA replication and sister chromatid cohesion 1
209	0.0156	1.04329	PRKG1	protein kinase, cGMP-dependent, type I
208	0.00308	1.04327	LOC101927178	uncharacterized LOC101927178
207	0.00618	1.04273	APTX	aprataxin
206	0.0143	1.04262	TNFRSF10B	TNF receptor superfamily member 10b
205	0.0245	1.04235	NET1	neuroepithelial cell transforming 1
204	0.0073	1.04216	CD40	CD40 molecule
203	0.000957	1.04211	FKBP14	FK506 binding protein 14
202	0.00221	1.04189	PAQR4	progestin and adipoQ receptor family member 4
201	0.019	1.04154	TNFSF10	tumor necrosis factor superfamily member 10
200	0.00149	1.04132	RAB5A	RAB5A, member RAS oncogene family
199	0.00353	1.04132	GZF1	GDNF inducible zinc finger protein 1
198	0.0116	1.04129	NANP	N-acetylneuraminic acid phosphatase
197	0.0132	1.04124	MICAL2	microtubule associated monooxygenase, calponin and LIM domain containing 2
196	0.00154	1.04121	SESTD1	SEC14 and spectrin domain containing 1
195	5.41e-05	1.04115	LOC101060363	peptidyl-prolyl cis-trans isomerase A pseudogene
194	0.00503	1.04091	VWA5A	von Willebrand factor A domain containing 5A
193	0.0386	1.04088	PARP3	poly(ADP-ribose) polymerase family member 3
192	0.03	1.04062	XRCC4	X-ray repair cross complementing 4
191	0.00365	1.04051	PARP12	poly(ADP-ribose) polymerase family member 12
190	0.00278	1.03997	BNIP3L	BCL2 interacting protein 3 like
189	0.00243	1.03975	MRPS6	mitochondrial ribosomal protein S6
188	0.00293	1.03971	CTSC	cathepsin C
187	0.000987	1.03967	UBR4	ubiquitin protein ligase E3 component n-recognin 4
186	0.0217	1.03958	IRF9	interferon regulatory factor 9
185	0.000348	1.03905	VANGL1	VANGL planar cell polarity protein 1
184	0.00196	1.03894	DEGS1	delta 4-desaturase, sphingolipid 1
183	0.0046	1.03819	HSPE1	heat shock protein family E (Hsp10) member 1
182	0.00415	1.03772	AGFG1	ArfGAP with FG repeats 1
181	0.00848	1.03761	APLP2	amyloid beta precursor like protein 2
180	0.0014	1.03696	RIN3	Ras and Rab interactor 3
179	0.00405	1.0369	CTNNBL1	catenin beta like 1
178	0.0322	1.03683	EPB41L1	erythrocyte membrane protein band 4.1 like 1
177	0.00698	1.03683	SIN3A	SIN3 transcription regulator family member A
176	0.00188	1.0367	STRA13	stimulated by retinoic acid 13
175	0.00812	1.03655	LZTS1	leucine zipper tumor suppressor 1
174	0.0321	1.03641	HMGCS1	3-hydroxy-3-methylglutaryl-CoA synthase 1
173	0.00468	1.03586	SNRPB	small nuclear ribonucleoprotein polypeptides B and B1
172	0.00263	1.03559	DEDD2	death effector domain containing 2
171	0.00783	1.03526	ETNK1	ethanolamine kinase 1
170	0.0273	1.0351	AP3M2	adaptor related protein complex 3 mu 2 subunit
169	0.00101	1.03418	DTX3L	deltex E3 ubiquitin ligase 3L
168	0.0146	1.03418	NFKBIZ	NFKB inhibitor zeta
167	0.00354	1.03409	NR2C2AP	nuclear receptor 2C2 associated protein
[truncated: 166 more rows]

## Sheet: Down-female
NO	P.Value	logFC	Gene.symbol	Gene.title
1	0.00281	-6.93823	REG3A	regenerating family member 3 alpha
2	0.00166	-6.58139	PNLIPRP2	pancreatic lipase related protein 2 (gene
3	0.00488	-6.27038	CELP	carboxyl ester lipase pseudogene
4	0.00592	-6.16995	CPA2	carboxypeptidase A2
5	0.0155	-5.96546	SYCN	syncollin
6	0.00927	-5.91581	REG1B	regenerating family member 1 beta
7	0.0128	-5.85142	GP2	glycoprotein 2
8	0.00433	-5.79378	CTRL	chymotrypsin like
9	0.0132	-5.78307	PNLIPRP1	pancreatic lipase related protein 1
10	0.0016	-5.64588	SERPINI2	serpin family I member 2
11	0.00118	-5.44593	PDIA2	protein disulfide isomerase family A member 2
12	0.00512	-5.40931	CELA2B	chymotrypsin like elastase family member 2B
13	0.00171	-5.38092	REG1A	regenerating family member 1 alpha
14	0.0369	-5.28102	PLA2G1B	phospholipase A2 group IB
15	0.0302	-5.27528	CEL	carboxyl ester lipase
16	0.0508	-5.16487	CELA2A	chymotrypsin like elastase family member 2A
17	0.0391	-5.05733	CTRC	chymotrypsin C
18	0.00587	-4.87268	ALB	albumin
19	0.0192	-4.87014	CUZD1	CUB and zona pellucida like domains 1
20	0.000611	-4.63952	TMED6	transmembrane p24 trafficking protein 6
21	0.000833	-4.51981	KLK1	kallikrein 1
22	0.00223	-4.43137	AQP8	aquaporin 8
23	0.00175	-4.41813	PRSS3	protease, serine 3
24	0.0213	-4.30503	PRSS2	protease, serine 2
25	0.000413	-4.24783	KIAA1324	KIAA1324
26	2.41e-05	-4.21261	KCNK3	potassium two pore domain channel subfamily K member 3
27	0.0065	-4.14016	PRSS3P2	protease, serine 3 pseudogene 2
28	0.0157	-4.13848	ERP27	endoplasmic reticulum protein 27
29	0.000157	-4.13694	SPX	spexin hormone
30	2.21e-05	-4.07703	GATM	glycine amidinotransferase
31	0.000286	-4.06857	ANPEP	alanyl aminopeptidase, membrane
32	1.82e-05	-4.06599	DNASE1	deoxyribonuclease 1
33	0.000194	-3.99405	SLC4A4	solute carrier family 4 member 4
34	0.00612	-3.94225	REG3G	regenerating family member 3 gamma
35	0.00258	-3.87061	RBPJL	recombination signal binding protein for immunoglobulin kappa J region like
36	0.000202	-3.83282	BHLHA15	basic helix-loop-helix family member a15
37	0.0552	-3.78929	ACTG1P4	actin gamma 1 pseudogene 4
38	0.00129	-3.74359	GSTA1	glutathione S-transferase alpha 1
39	0.000503	-3.65752	PDK4	pyruvate dehydrogenase kinase 4
40	0.00162	-3.59255	REG1CP	regenerating family member 1 gamma, pseudogene
41	0.00754	-3.4325	AQP12B	aquaporin 12B
42	0.00244	-3.41116	KCNJ16	potassium voltage-gated channel subfamily J member 16
43	0.000118	-3.32442	SLC16A10	solute carrier family 16 member 10
44	0.000389	-3.30894	CBS	cystathionine-beta-synthase
45	0.00378	-3.30263	TEX11	testis expressed 11
46	2.25e-05	-3.27835	P2RX1	purinergic receptor P2X 1
47	4.56e-05	-3.22578	DPEP1	dipeptidase 1 (renal)
48	5.44e-09	-3.20297	MT1G	metallothionein 1G
49	0.0022	-3.20037	TDH	L-threonine dehydrogenase (pseudogene)
50	0.000389	-3.18762	TMEM52	transmembrane protein 52
51	0.0043	-3.16877	GNMT	glycine N-methyltransferase
52	0.00029	-3.15783	TRHDE	thyrotropin releasing hormone degrading enzyme
53	4.01e-05	-3.15578	SLC39A5	solute carrier family 39 member 5
54	0.000844	-3.15018	FAM150B	family with sequence similarity 150 member B
55	0.00212	-3.09329	ZG16	zymogen granule protein 16
56	0.0017	-3.09035	IGFBP2	insulin like growth factor binding protein 2
57	0.00103	-3.06506	NR5A2	nuclear receptor subfamily 5 group A member 2
58	0.00643	-3.0306	EGF	epidermal growth factor
59	0.000111	-3.02987	PAIP2B	poly(A) binding protein interacting protein 2B
60	0.0569	-3.02538	ALDOB	aldolase, fructose-bisphosphate B
61	0.000126	-3.02062	LMO3	LIM domain only 3
62	0.00484	-2.99143	SLC3A1	solute carrier family 3 member 1
63	7.19e-07	-2.93917	AKAP7	A-kinase anchoring protein 7
64	3.71e-06	-2.88773	SFRP5	secreted frizzled related protein 5
65	1.42e-05	-2.884	MYRIP	myosin VIIA and Rab interacting protein
66	0.0277	-2.87367	TMPRSS15	transmembrane protease, serine 15
67	0.000288	-2.81699	PDZK1	PDZ domain containing 1
68	8.83e-05	-2.8159	EPB41L4B	erythrocyte membrane protein band 4.1 like 4B
69	0.0432	-2.80825	LCT	lactase
70	0.000167	-2.79224	DMD	dystrophin
71	0.00121	-2.77941	SEL1L	SEL1L ERAD E3 ligase adaptor subunit
72	0.00277	-2.7687	LINC00261	long intergenic non-protein coding RNA 261
73	8.08e-05	-2.75523	EPHX2	epoxide hydrolase 2
74	0.000261	-2.75075	SEMA6D	semaphorin 6D
75	0.0131	-2.74948	LGALS2	galectin 2
76	4.92e-05	-2.74805	SYBU	syntabulin
77	0.00368	-2.71976	AOX1	aldehyde oxidase 1
78	0.0021	-2.70896	HOMER2	homer scaffolding protein 2
79	4.14e-05	-2.66113	RGN	regucalcin
80	0.00786	-2.64833	PSAT1	phosphoserine aminotransferase 1
81	6.36e-05	-2.63933	EPHX1	epoxide hydrolase 1
82	0.00537	-2.63722	AZGP1	alpha-2-glycoprotein 1, zinc-binding
83	1.11e-05	-2.63378	F11	coagulation factor XI
84	7.15e-05	-2.63262	DPP10	dipeptidyl peptidase like 10
85	2.23e-06	-2.61908	CA4	carbonic anhydrase 4
86	8.35e-05	-2.61627	RNF186	ring finger protein 186
87	0.00156	-2.59344	SLC43A1	solute carrier family 43 member 1
88	8.65e-06	-2.58273	GSTA3	glutathione S-transferase alpha 3
89	0.000137	-2.57065	ESRRG	estrogen related receptor gamma
90	0.0345	-2.56634	MEP1A	meprin A subunit alpha
91	0.00205	-2.55918	GUCA1C	guanylate cyclase activator 1C
92	0.0021	-2.53809	SLC1A2	solute carrier family 1 member 2
93	0.00107	-2.52516	ABAT	4-aminobutyrate aminotransferase
94	0.0387	-2.52104	COCH	cochlin
95	0.0539	-2.50484	LEFTY1	left-right determination factor 1
96	0.00349	-2.50206	C5	complement component 5
97	0.0168	-2.47448	PAK3	p21 (RAC1) activated kinase 3
98	0.00316	-2.46975	SLC35G1	solute carrier family 35 member G1
99	0.0457	-2.45859	UGT2A3	UDP glucuronosyltransferase family 2 member A3
100	0.00303	-2.45744	VIP	vasoactive intestinal peptide
101	0.0147	-2.45564	CFTR	cystic fibrosis transmembrane conductance regulator
102	2.23e-05	-2.44993	MST1L	macrophage stimulating 1 like
103	0.000367	-2.44374	TRIM74	tripartite motif containing 74
104	0.000405	-2.4375	GATA4	GATA binding protein 4
105	0.00451	-2.43593	PBLD	phenazine biosynthesis like protein domain containing
106	0.00346	-2.43514	TMEM97	transmembrane protein 97
107	0.0244	-2.41925	BEX1	brain expressed X-linked 1
108	0.0323	-2.41438	FGL1	fibrinogen like 1
109	0.00145	-2.41405	IL22RA1	interleukin 22 receptor subunit alpha 1
110	0.00952	-2.40876	ERO1B	endoplasmic reticulum oxidoreductase 1 beta
111	0.00149	-2.39351	GRB14	growth factor receptor bound protein 14
112	7.08e-05	-2.37702	MIR4680	microRNA 4680
113	0.00148	-2.30309	RAB26	RAB26, member RAS oncogene family
114	0.00179	-2.28999	LOC100129129	uncharacterized LOC100129129
115	0.054	-2.28448	C6	complement component 6
116	7.55e-06	-2.28239	SLC17A4	solute carrier family 17 member 4
117	0.000452	-2.26226	LOC285097	uncharacterized FLJ38379
118	0.0016	-2.2578	GIPC2	GIPC PDZ domain containing family member 2
119	8.56e-06	-2.24562	DPP10-AS1	DPP10 antisense RNA 1
120	0.0121	-2.24513	CHGA	chromogranin A
121	0.000112	-2.24258	LOC101930322	multidrug resistance-associated protein 6-like
122	0.0208	-2.24237	ADH1B	alcohol dehydrogenase 1B (class I), beta polypeptide
123	0.00039	-2.23928	FAM46C	family with sequence similarity 46 member C
124	0.00347	-2.22821	DIRAS3	DIRAS family GTPase 3
125	0.000453	-2.22679	GAS2	growth arrest specific 2
126	5.65e-06	-2.2024	MT1F	metallothionein 1F
127	0.00267	-2.19936	BACE1	beta-secretase 1
128	0.0402	-2.18279	DDC	dopa decarboxylase
129	0.000467	-2.17902	MTUS2	microtubule associated tumor suppressor candidate 2
130	0.00177	-2.17754	F8	coagulation factor VIII
131	0.00135	-2.17579	CCKBR	cholecystokinin B receptor
132	0.000725	-2.17457	GAMT	guanidinoacetate N-methyltransferase
133	0.000143	-2.16751	LINC00339	long intergenic non-protein coding RNA 339
134	0.00902	-2.16734	A1CF	APOBEC1 complementation factor
135	0.0297	-2.16682	ABCG5	ATP binding cassette subfamily G member 5
136	0.00189	-2.1648	ANGPTL1	angiopoietin like 1
137	1.29e-05	-2.15497	ACOX2	acyl-CoA oxidase 2
138	0.00214	-2.13782	LOC105370943	uncharacterized LOC105370943
139	0.0334	-2.13737	CCL25	C-C motif chemokine ligand 25
140	0.00669	-2.13434	MIR29C	microRNA 29c
141	0.00112	-2.13041	CTH	cystathionine gamma-lyase
142	0.00166	-2.12152	LOC283075	uncharacterized LOC283075
143	0.0502	-2.11968	APOA4	apolipoprotein A4
144	4.59e-05	-2.09876	KLB	klotho beta
145	0.0387	-2.08084	SLC2A2	solute carrier family 2 member 2
146	0.0146	-2.08005	SCARA5	scavenger receptor class A member 5
147	0.0502	-2.07224	FAM3B	family with sequence similarity 3 member B
148	6.68e-06	-2.07096	CCDC69	coiled-coil domain containing 69
149	0.00091	-2.06162	BTG2	BTG anti-proliferation factor 2
150	0.000459	-2.05989	HSPB6	heat shock protein family B (small) member 6
151	0.000177	-2.05451	KLF15	Kruppel like factor 15
152	0.00651	-2.0444	NR0B2	nuclear receptor subfamily 0 group B member 2
153	0.00431	-2.03916	IMPA2	inositol monophosphatase 2
154	0.0148	-2.03912	ACADL	acyl-CoA dehydrogenase, long chain
155	0.000881	-2.03615	CTNND2	catenin delta 2
156	0.0535	-2.03141	HEPACAM2	HEPACAM family member 2
157	0.000264	-2.03105	SLC25A34	solute carrier family 25 member 34
158	0.00215	-2.03057	MT1M	metallothionein 1M
159	0.000309	-2.02716	KLHL13	kelch like family member 13
160	0.00299	-2.02079	AZGP1P1	alpha-2-glycoprotein 1, zinc-binding pseudogene 1
161	8.11e-06	-2.01002	BBIP1	BBSome interacting protein 1
162	0.00038	-2.00552	FKBP11	FK506 binding protein 11
163	0.00192	-2.00543	LIFR	leukemia inhibitory factor receptor alpha
164	0.00248	-1.99861	TCEA3	transcription elongation factor A3
165	0.00116	-1.99636	MCOLN3	mucolipin 3
166	1.04e-06	-1.99476	LOC102723493	uncharacterized LOC102723493
167	0.00157	-1.98038	CSN1S1	casein alpha s1
168	0.0469	-1.97717	C17orf78	chromosome 17 open reading frame 78
169	0.0247	-1.9668	AQP10	aquaporin 10
170	0.00125	-1.94879	SLC23A1	solute carrier family 23 member 1
171	0.00248	-1.94747	NUCB2	nucleobindin 2
172	6.82e-05	-1.94699	MPV17L	MPV17 mitochondrial inner membrane protein like
173	0.00503	-1.94508	SLC5A9	solute carrier family 5 member 9
174	0.00214	-1.94508	P4HB	prolyl 4-hydroxylase subunit beta
175	0.00176	-1.94354	GGT6	gamma-glutamyltransferase 6
176	4.75e-05	-1.94018	MT1H	metallothionein 1H
177	0.00285	-1.93933	WNT6	Wnt family member 6
178	0.0413	-1.93831	NTRK2	neurotrophic receptor tyrosine kinase 2
179	0.0166	-1.93344	ARSE	arylsulfatase E (chondrodysplasia punctata 1)
180	0.000893	-1.92876	TTN	titin
181	0.00142	-1.92743	PIWIL2	piwi like RNA-mediated gene silencing 2
182	0.0204	-1.92577	SLC13A2	solute carrier family 13 member 2
183	0.000185	-1.9111	GPR155	G protein-coupled receptor 155
184	0.059	-1.90864	SPINK4	serine peptidase inhibitor, Kazal type 4
185	0.00908	-1.90779	SULT2A1	sulfotransferase family 2A member 1
186	0.0352	-1.90535	MALRD1	MAM and LDL receptor class A domain containing 1
187	0.00953	-1.90367	TSPAN7	tetraspanin 7
188	0.00288	-1.90076	TPST2	tyrosylprotein sulfotransferase 2
189	0.0002	-1.9004	DERL3	derlin 3
190	5.08e-05	-1.89994	RYR2	ryanodine receptor 2
191	0.0423	-1.88926	SLC7A9	solute carrier family 7 member 9
192	0.00226	-1.88784	CCDC110	coiled-coil domain containing 110
193	0.0272	-1.88502	ALPI	alkaline phosphatase, intestinal
194	0.00202	-1.88024	GLS2	glutaminase 2
195	0.00597	-1.87843	CREB3L3	cAMP responsive element binding protein 3 like 3
196	0.00123	-1.87121	PRLR	prolactin receptor
197	0.000892	-1.86796	ECHDC3	enoyl-CoA hydratase domain containing 3
198	0.0181	-1.86479	SORBS2	sorbin and SH3 domain containing 2
199	2.32e-05	-1.86277	RBM47	RNA binding motif protein 47
200	0.00943	-1.85762	SLC46A1	solute carrier family 46 member 1
201	0.00181	-1.85415	FBXO22	F-box protein 22
202	0.00175	-1.84706	PLCE1	phospholipase C epsilon 1
203	0.0253	-1.84421	MUC2	mucin 2, oligomeric mucus
204	0.00467	-1.84178	FOXP2	forkhead box P2
205	0.00143	-1.83437	SERPINI1	serpin family I member 1
206	0.000185	-1.8314	CYB5A	cytochrome b5 type A
207	0.0153	-1.82745	XPNPEP2	X-prolyl aminopeptidase 2
208	0.0246	-1.82203	BNIP3	BCL2 interacting protein 3
209	0.00721	-1.82187	LPAR3	lysophosphatidic acid receptor 3
210	1.04e-05	-1.8198	TRPV6	transient receptor potential cation channel subfamily V member 6
211	0.011	-1.81652	CHRM3	cholinergic receptor muscarinic 3
212	0.000491	-1.81501	SLC25A45	solute carrier family 25 member 45
213	0.056	-1.80661	FOLH1B	folate hydrolase 1B
214	0.00156	-1.80641	FAM129A	family with sequence similarity 129 member A
215	8.12e-05	-1.80635	CHN2	chimerin 2
216	0.00555	-1.80488	DPT	dermatopontin
217	0.0241	-1.79519	PM20D1	peptidase M20 domain containing 1
218	0.0288	-1.79372	CD36	CD36 molecule
219	0.000469	-1.78346	GPD1	glycerol-3-phosphate dehydrogenase 1
220	0.00109	-1.77876	DTNA	dystrobrevin alpha
221	0.00165	-1.77483	BRSK2	BR serine
222	0.0018	-1.77472	GCAT	glycine C-acetyltransferase
223	0.0101	-1.77217	TRIM50	tripartite motif containing 50
224	0.0158	-1.76367	KCNJ13	potassium voltage-gated channel subfamily J member 13
225	0.00262	-1.76231	PON3	paraoxonase 3
226	0.0109	-1.76102	ENPP7	ectonucleotide pyrophosphatase
227	0.0045	-1.75871	ALDH1A1	aldehyde dehydrogenase 1 family member A1
228	0.00283	-1.75395	ACACB	acetyl-CoA carboxylase beta
229	0.000145	-1.75153	LOC102724387	uncharacterized LOC102724387
230	0.0545	-1.74665	ERICH4	glutamate rich 4
231	0.0132	-1.73994	CXCL12	C-X-C motif chemokine ligand 12
232	0.0126	-1.73391	PRIMA1	proline rich membrane anchor 1
233	0.00114	-1.73296	ENPP3	ectonucleotide pyrophosphatase
234	0.000303	-1.72438	USP2	ubiquitin specific peptidase 2
235	0.015	-1.72416	PLIN4	perilipin 4
236	0.0021	-1.71765	SLC30A2	solute carrier family 30 member 2
237	0.0206	-1.71711	AQP11	aquaporin 11
238	0.0499	-1.71421	LOC101927734	uncharacterized LOC101927734
239	0.00055	-1.70789	MPP7	membrane palmitoylated protein 7
240	0.00123	-1.70498	RPL21P28	ribosomal protein L21 pseudogene 28
241	0.0131	-1.69813	GPT2	glutamic--pyruvic transaminase 2
242	0.00946	-1.69417	PPID	peptidylprolyl isomerase D
243	0.00212	-1.68717	MUC15	mucin 15, cell surface associated
244	0.00267	-1.67975	RBM20	RNA binding motif protein 20
245	0.000115	-1.67651	ABCA5	ATP binding cassette subfamily A member 5
246	0.0054	-1.67208	MLN	motilin
247	0.000609	-1.66721	SDPR	serum deprivation response
248	0.0455	-1.66017	PROX1	prospero homeobox 1
249	0.0171	-1.65222	APOH	apolipoprotein H
250	0.000306	-1.64703	SEMA6A	semaphorin 6A
251	0.0164	-1.64583	FHL1	four and a half LIM domains 1
252	0.011	-1.64556	EPOR	erythropoietin receptor
253	0.0316	-1.64193	SOWAHA	sosondowah ankyrin repeat domain family member A
254	0.0043	-1.6411	KLK3	kallikrein related peptidase 3
255	0.00631	-1.63995	BTNL3	butyrophilin like 3
256	0.00183	-1.63802	GRPR	gastrin releasing peptide receptor
257	0.0218	-1.63589	C7	complement component 7
258	0.0257	-1.6318	SLC39A8	solute carrier family 39 member 8
259	0.000902	-1.63023	ACAT1	acetyl-CoA acetyltransferase 1
260	0.00508	-1.62908	LOC100289094	uncharacterized LOC100289094
261	7.74e-05	-1.62321	DENND5B	DENN domain containing 5B
262	0.0199	-1.62304	CLU	clusterin
263	6.41e-05	-1.62212	MT1HL1	metallothionein 1H-like 1
264	0.00632	-1.61137	TF	transferrin
265	0.0155	-1.61077	MAMDC2	MAM domain containing 2
266	0.0296	-1.60898	SLC6A19	solute carrier family 6 member 19
267	0.00178	-1.60896	ECE2	endothelin converting enzyme 2
268	0.000497	-1.60859	MT1E	metallothionein 1E
269	8.44e-06	-1.6038	SLC28A1	solute carrier family 28 member 1
270	0.0462	-1.60242	REEP1	receptor accessory protein 1
271	0.00382	-1.59733	SFTPC	surfactant protein C
272	0.00869	-1.59581	ACSM3	acyl-CoA synthetase medium-chain family member 3
273	0.00141	-1.5932	YIPF4	Yip1 domain family member 4
274	0.0116	-1.592	SMLR1	small leucine rich protein 1
275	0.000196	-1.5833	MT1X	metallothionein 1X
276	0.0221	-1.57721	GPAM	glycerol-3-phosphate acyltransferase, mitochondrial
277	0.0115	-1.57442	PPP1R1A	protein phosphatase 1 regulatory inhibitor subunit 1A
278	0.00834	-1.57382	ACVR1C	activin A receptor type 1C
279	0.00248	-1.56726	PTGER4	prostaglandin E receptor 4
280	0.0013	-1.56484	HRASLS5	HRAS like suppressor family member 5
281	0.0111	-1.56061	FAM107A	family with sequence similarity 107 member A
282	0.000208	-1.55998	KCNJ8	potassium voltage-gated channel subfamily J member 8
283	5.91e-06	-1.55916	NPNT	nephronectin
284	0.001	-1.55808	PRKG2	protein kinase, cGMP-dependent, type II
285	0.00332	-1.55672	PHGDH	phosphoglycerate dehydrogenase
286	8.01e-05	-1.55277	CPEB3	cytoplasmic polyadenylation element binding protein 3
287	0.00164	-1.54508	SLC39A14	solute carrier family 39 member 14
288	0.0023	-1.54488	PLIN5	perilipin 5
289	0.000275	-1.54337	GNG7	G protein subunit gamma 7
290	0.00401	-1.54329	PLXNA2	plexin A2
291	0.0195	-1.53924	RORC	RAR related orphan receptor C
292	0.00265	-1.53906	COMTD1	catechol-O-methyltransferase domain containing 1
293	0.0199	-1.53743	FGFR3	fibroblast growth factor receptor 3
294	3.98e-05	-1.53596	ARHGEF26	Rho guanine nucleotide exchange factor 26
295	0.0445	-1.53119	ATP1A2	ATPase Na+
296	0.00173	-1.5309	PEX5L	peroxisomal biogenesis factor 5 like
297	0.0534	-1.53059	SLC26A3	solute carrier family 26 member 3
298	0.0277	-1.52453	SLC51B	solute carrier family 51 beta subunit
299	0.0438	-1.52448	STXBP6	syntaxin binding protein 6
300	0.021	-1.52154	RNASE1	ribonuclease A family member 1, pancreatic
301	0.031	-1.52139	VEPH1	ventricular zone expressed PH domain containing 1
302	0.00329	-1.51932	PDCD4	programmed cell death 4 (neoplastic transformation inhibitor)
303	0.0238	-1.51865	RBP1	retinol binding protein 1
304	0.0105	-1.51713	HS6ST2	heparan sulfate 6-O-sulfotransferase 2
305	0.000107	-1.51392	ACADSB	acyl-CoA dehydrogenase, short
306	2.11e-06	-1.51022	SCAMP5	secretory carrier membrane protein 5
307	0.0432	-1.51019	SUPT20H	SPT20 homolog, SAGA complex component
308	0.000375	-1.50742	GATS	GATS, stromal antigen 3 opposite strand
309	0.000755	-1.50615	MYZAP	myocardial zonula adherens protein
310	0.00284	-1.5035	METTL7A	methyltransferase like 7A
311	0.00048	-1.50327	TMEM56	transmembrane protein 56
312	0.0022	-1.49973	SOX15	SRY-box 15
313	0.00165	-1.49849	GPHA2	glycoprotein hormone alpha 2
314	0.0249	-1.49737	SLC10A2	solute carrier family 10 member 2
315	0.000202	-1.4955	PEBP1	phosphatidylethanolamine binding protein 1
316	5.92e-05	-1.49424	XBP1	X-box binding protein 1
317	0.0475	-1.49304	LYVE1	lymphatic vessel endothelial hyaluronan receptor 1
318	2.51e-06	-1.4921	CLK4	CDC like kinase 4
319	0.00348	-1.48907	SIDT2	SID1 transmembrane family member 2
320	0.0258	-1.48706	PLA2G12B	phospholipase A2 group XIIB
321	0.000299	-1.48629	JADE1	jade family PHD finger 1
322	4.04e-05	-1.48266	CNKSR3	CNKSR family member 3
323	0.000873	-1.48004	PLA2G12A	phospholipase A2 group XIIA
324	0.0044	-1.47873	NRG4	neuregulin 4
325	0.00137	-1.47516	SEC11C	SEC11 homolog C, signal peptidase complex subunit
326	0.000959	-1.47233	LRIG1	leucine rich repeats and immunoglobulin like domains 1
327	0.00546	-1.46969	PRDX4	peroxiredoxin 4
328	0.00232	-1.46904	PIPOX	pipecolic acid and sarcosine oxidase
329	0.00028	-1.46758	ECI2	enoyl-CoA delta isomerase 2
330	0.0184	-1.46284	SLC41A1	solute carrier family 41 member 1
331	0.000367	-1.46168	RNF125	ring finger protein 125
332	2.33e-05	-1.46152	SUCLG1	succinate-CoA ligase alpha subunit
333	0.00271	-1.46131	PCDHB4	protocadherin beta 4
334	0.00855	-1.4579	CAMK2N2	calcium
335	0.0227	-1.45618	CYP2C19	cytochrome P450 family 2 subfamily C member 19
336	0.00109	-1.45441	LOC101930583	uncharacterized LOC101930583
337	0.0158	-1.45414	INHA	inhibin alpha subunit
338	0.000146	-1.45007	PTPRZ1	protein tyrosine phosphatase, receptor type Z1
339	0.0396	-1.44866	C2orf88	chromosome 2 open reading frame 88
340	0.00514	-1.44847	SLC25A15	solute carrier family 25 member 15
341	0.00346	-1.44607	PLCB1	phospholipase C beta 1
342	0.0474	-1.44399	PCP4	Purkinje cell protein 4
343	0.0595	-1.44361	PGM5	phosphoglucomutase 5
344	0.00482	-1.44023	PKD1L2	polycystin 1 like 2 (gene
345	0.0177	-1.43572	NPY6R	neuropeptide Y receptor Y6 (pseudogene)
346	0.00961	-1.42996	IGH	immunoglobulin heavy locus
347	0.0323	-1.42496	SLC7A2	solute carrier family 7 member 2
348	0.00341	-1.42137	PDE8B	phosphodiesterase 8B
349	0.0112	-1.41799	G6PC	glucose-6-phosphatase catalytic subunit
350	0.0205	-1.41556	AKR7A3	aldo-keto reductase family 7 member A3
351	0.000467	-1.41526	GDPD2	glycerophosphodiester phosphodiesterase domain containing 2
352	0.000853	-1.41073	PLPP5	phospholipid phosphatase 5
353	0.0245	-1.41026	ATP2A3	ATPase sarcoplasmic
354	0.00297	-1.40712	ANO5	anoctamin 5
355	0.00531	-1.40473	KIRREL2	kin of IRRE like 2 (Drosophila)
356	0.000423	-1.40434	LOC101928535	uncharacterized LOC101928535
357	0.0083	-1.40407	FGFR1	fibroblast growth factor receptor 1
358	0.00595	-1.40254	LINC00491	long intergenic non-protein coding RNA 491
359	0.00244	-1.40015	GKAP1	G kinase anchoring protein 1
360	0.00122	-1.3996	HHLA1	HERV-H LTR-associating 1
361	0.00403	-1.39647	RAB3D	RAB3D, member RAS oncogene family
362	0.00934	-1.39098	CCL28	C-C motif chemokine ligand 28
363	0.0348	-1.39063	GMNN	geminin, DNA replication inhibitor
364	0.00219	-1.39024	FAM167A-AS1	FAM167A antisense RNA 1
365	0.0166	-1.38004	MAOA	monoamine oxidase A
366	0.0138	-1.3784	ADAMTSL3	ADAMTS like 3
367	0.0182	-1.37713	LRP4	LDL receptor related protein 4
368	0.000866	-1.37561	NEDD4L	neural precursor cell expressed, developmentally down-regulated 4-like, E3 ubiquitin protein ligase
369	0.0034	-1.37378	RHOBTB3	Rho related BTB domain containing 3
370	0.0526	-1.37177	COL4A3	collagen type IV alpha 3 chain
371	0.0103	-1.36804	RGMA	repulsive guidance molecule family member a
372	0.0123	-1.36795	KSR1	kinase suppressor of ras 1
373	0.0536	-1.36607	KHK	ketohexokinase
374	0.000383	-1.36503	C8orf49	chromosome 8 open reading frame 49
375	0.00655	-1.36226	SIGLEC11	sialic acid binding Ig like lectin 11
376	0.0324	-1.36134	MAB21L2	mab-21 like 2
377	0.0571	-1.35891	CCEPR	cervical carcinoma expressed PCNA regulatory lncRNA
378	0.00236	-1.35393	GPR62	G protein-coupled receptor 62
379	6.29e-05	-1.35091	ACADM	acyl-CoA dehydrogenase, C-4 to C-12 straight chain
380	0.000533	-1.34749	PBX1	PBX homeobox 1
381	4.84e-05	-1.34341	MTERF2	mitochondrial transcription termination factor 2
382	0.00258	-1.33838	KCTD16	potassium channel tetramerization domain containing 16
383	0.0572	-1.33584	PCK2	phosphoenolpyruvate carboxykinase 2, mitochondrial
384	0.000788	-1.33539	ARHGDIG	Rho GDP dissociation inhibitor gamma
385	0.00224	-1.33363	IGFN1	immunoglobulin-like and fibronectin type III domain containing 1
386	0.00022	-1.33161	TAC3	tachykinin 3
387	1.36e-05	-1.32443	ADHFE1	alcohol dehydrogenase, iron containing 1
388	0.00164	-1.32331	CXXC4	CXXC finger protein 4
389	0.000194	-1.3226	CERS4	ceramide synthase 4
390	0.00324	-1.3217	MKNK1	MAP kinase interacting serine
391	0.00419	-1.32156	PPP2R2D	protein phosphatase 2 regulatory subunit Bdelta
392	0.0181	-1.31884	NR3C2	nuclear receptor subfamily 3 group C member 2
393	0.00451	-1.31479	LOC102723886	uncharacterized LOC102723886
394	0.0429	-1.31253	ABCG8	ATP binding cassette subfamily G member 8
395	0.00971	-1.31217	HAND1	heart and neural crest derivatives expressed 1
396	0.0595	-1.31137	TUBAL3	tubulin alpha like 3
397	0.0542	-1.30873	MOGAT2	monoacylglycerol O-acyltransferase 2
398	0.0072	-1.30465	NEGR1	neuronal growth regulator 1
399	0.00714	-1.30416	SMPDL3B	sphingomyelin phosphodiesterase acid like 3B
400	0.0299	-1.30397	C1orf115	chromosome 1 open reading frame 115
401	0.00348	-1.30199	CACNB2	calcium voltage-gated channel auxiliary subunit beta 2
402	0.0194	-1.3016	TNXB	tenascin XB
403	0.000222	-1.30111	NADK2	NAD kinase 2, mitochondrial
404	0.000403	-1.30031	ST6GALNAC4	ST6 N-acetylgalactosaminide alpha-2,6-sialyltransferase 4
405	0.00447	-1.29985	IFRD1	interferon related developmental regulator 1
406	0.000642	-1.29956	LINC00671	long intergenic non-protein coding RNA 671
407	0.00198	-1.29939	SAMD15	sterile alpha motif domain containing 15
408	0.0108	-1.29927	ABHD6	abhydrolase domain containing 6
409	0.0593	-1.29902	PRKAR2B	protein kinase cAMP-dependent type II regulatory subunit beta
410	0.00826	-1.29555	FXYD1	FXYD domain containing ion transport regulator 1
411	0.00262	-1.29545	B3GALNT2	beta-1,3-N-acetylgalactosaminyltransferase 2
412	0.00389	-1.29527	C18orf61	uncharacterized LOC497259
413	0.000103	-1.29478	PDE5A	phosphodiesterase 5A
414	0.0562	-1.2943	SMYD1	SET and MYND domain containing 1
415	0.0349	-1.29372	SGK2	SGK2, serine
416	0.0046	-1.29303	KIAA2022	KIAA2022
417	0.00578	-1.29241	PRR26	proline rich 26
418	0.00382	-1.2919	MAN1A1	mannosidase alpha class 1A member 1
419	0.00342	-1.2908	LOC105369167	uncharacterized LOC105369167
420	0.000763	-1.2907	COQ8A	coenzyme Q8A
421	0.0088	-1.28946	CHAC1	ChaC glutathione specific gamma-glutamylcyclotransferase 1
422	0.00383	-1.28864	NFIA	nuclear factor I A
423	0.00475	-1.28509	MST1	macrophage stimulating 1
424	0.000172	-1.28034	CC2D1A	coiled-coil and C2 domain containing 1A
425	0.00113	-1.27913	CITED2	Cbp
426	0.0592	-1.27856	LOC100506718	uncharacterized LOC100506718
427	0.00977	-1.27707	GRAMD1C	GRAM domain containing 1C
428	0.00984	-1.27482	PIDD1	p53-induced death domain protein 1
429	0.00481	-1.27329	MAATS1	MYCBP associated and testis expressed 1
430	0.00246	-1.26911	EPHA8	EPH receptor A8
431	0.0154	-1.26437	APLP1	amyloid beta precursor like protein 1
432	0.0449	-1.26158	PLEKHH1	pleckstrin homology, MyTH4 and FERM domain containing H1
433	0.00955	-1.25605	SAT2	spermidine
434	0.0126	-1.25462	SYNPO2	synaptopodin 2
435	0.000665	-1.25129	ABCC13	ATP binding cassette subfamily C member 13 (pseudogene)
436	0.000383	-1.2508	GOLGA8A	golgin A8 family member A
437	0.0159	-1.25013	FAM13A	family with sequence similarity 13 member A
438	0.00909	-1.24913	PEBP4	phosphatidylethanolamine binding protein 4
439	0.00554	-1.24758	DAAM2	dishevelled associated activator of morphogenesis 2
440	0.051	-1.24669	GREM2	gremlin 2, DAN family BMP antagonist
441	4.9e-05	-1.24609	ARRB1	arrestin beta 1
442	0.0327	-1.245	NPY1R	neuropeptide Y receptor Y1
443	0.000303	-1.24408	DHRS12	dehydrogenase
444	0.00963	-1.24364	PELI2	pellino E3 ubiquitin protein ligase family member 2
445	0.0403	-1.24231	EXOSC7	exosome component 7
446	7.85e-05	-1.24161	GSTA4	glutathione S-transferase alpha 4
447	0.0049	-1.23972	C2orf16	chromosome 2 open reading frame 16
448	0.000139	-1.23934	CDIP1	cell death inducing p53 target 1
449	0.00255	-1.2391	FAM171A1	family with sequence similarity 171 member A1
450	0.0278	-1.23892	SCD5	stearoyl-CoA desaturase 5
451	0.00568	-1.23738	PWAR6	Prader Willi
452	0.000765	-1.23737	IDH2	isocitrate dehydrogenase (NADP(+)) 2, mitochondrial
453	0.00447	-1.2363	ALDH6A1	aldehyde dehydrogenase 6 family member A1
454	0.00115	-1.23621	1900-01-01	mitochondrial amidoxime reducing component 2
455	0.012	-1.23264	SLC52A1	solute carrier family 52 member 1
456	0.0149	-1.23165	LOC102724562	macrophage stimulating 1 pseudogene
457	3.71e-05	-1.23156	KDM8	lysine demethylase 8
458	0.00416	-1.23082	ZNF503	zinc finger protein 503
459	0.0203	-1.23069	TACR2	tachykinin receptor 2
460	0.00124	-1.22998	APOM	apolipoprotein M
461	0.0479	-1.22873	MAT1A	methionine adenosyltransferase 1A
462	0.00203	-1.22805	CCNT2	cyclin T2
463	0.000642	-1.22727	LOC100996696	polyadenylate-binding protein 4 pseudogene
464	0.034	-1.22647	BCL11A	B-cell CLL
465	0.00453	-1.22617	FREM1	FRAS1 related extracellular matrix 1
466	0.0117	-1.2259	DHDH	dihydrodiol dehydrogenase
467	0.000544	-1.22526	NAA16	N(alpha)-acetyltransferase 16, NatA auxiliary subunit
468	0.000117	-1.21993	TMEM221	transmembrane protein 221
469	0.022	-1.21912	LOC100506098	uncharacterized LOC100506098
470	0.0568	-1.21879	RBPMS2	RNA binding protein with multiple splicing 2
471	0.000232	-1.21463	KAT2B	lysine acetyltransferase 2B
472	0.00303	-1.21367	WNK2	WNK lysine deficient protein kinase 2
473	0.00363	-1.21284	KCNB1	potassium voltage-gated channel subfamily B member 1
474	0.0281	-1.2126	PGM5-AS1	PGM5 antisense RNA 1
475	0.00925	-1.21255	ST3GAL3	ST3 beta-galactoside alpha-2,3-sialyltransferase 3
476	0.00229	-1.20914	RAB4B	RAB4B, member RAS oncogene family
477	0.00659	-1.20849	GSTM2	glutathione S-transferase mu 2 (muscle)
478	0.0472	-1.2081	MYRFL	myelin regulatory factor-like
479	0.000901	-1.20714	SLC25A20	solute carrier family 25 member 20
480	0.00392	-1.2042	PXMP2	peroxisomal membrane protein 2
481	0.000499	-1.20289	PRPH	peripherin
482	0.00353	-1.20253	WHAMMP2	WAS protein homolog associated with actin, golgi membranes and microtubules pseudogene 2
483	0.0511	-1.20221	SOX6	SRY-box 6
484	0.000739	-1.20156	BTD	biotinidase
485	0.0252	-1.20096	GUCA2A	guanylate cyclase activator 2A
486	0.0022	-1.20036	MAN2C1	mannosidase alpha class 2C member 1
487	0.00542	-1.19618	PDE3A	phosphodiesterase 3A
488	2.65e-05	-1.19595	NFASC	neurofascin
489	0.0302	-1.19452	LOC653602	uncharacterized LOC653602
490	0.00946	-1.19416	SDR42E1	short chain dehydrogenase
491	0.0343	-1.19324	CYP39A1	cytochrome P450 family 39 subfamily A member 1
492	0.000158	-1.19294	LOC286071	uncharacterized LOC286071
493	0.00209	-1.19114	KLK12	kallikrein related peptidase 12
494	0.00592	-1.19038	UNC5D	unc-5 netrin receptor D
495	0.0486	-1.19008	ABCC2	ATP binding cassette subfamily C member 2
496	0.00165	-1.1884	GRB10	growth factor receptor bound protein 10
497	1.04e-05	-1.18497	LRRC2	leucine rich repeat containing 2
498	0.00332	-1.18497	EEF1A1	eukaryotic translation elongation factor 1 alpha 1
499	8.11e-05	-1.18474	PKLR	pyruvate kinase, liver and RBC
500	5.1e-05	-1.18458	USP44	ubiquitin specific peptidase 44
501	0.0343	-1.18142	CADPS	calcium dependent secretion activator
502	0.0317	-1.17977	KCNAB1	potassium voltage-gated channel subfamily A member regulatory beta subunit 1
503	0.000852	-1.17919	LOC101929726	uncharacterized LOC101929726
504	0.00408	-1.17853	CBARP	CACN beta subunit associated regulatory protein
505	0.00239	-1.17754	CRAT	carnitine O-acetyltransferase
506	0.0107	-1.17734	SIM1	single-minded family bHLH transcription factor 1
507	0.0404	-1.17593	IGHG1	immunoglobulin heavy constant gamma 1 (G1m marker)
508	0.00491	-1.17544	ANGPT1	angiopoietin 1
509	0.0108	-1.17503	KCNJ5	potassium voltage-gated channel subfamily J member 5
510	0.00806	-1.17442	DTX3	deltex E3 ubiquitin ligase 3
511	0.000489	-1.17398	LOC102725051	uncharacterized LOC102725051
512	0.0058	-1.17266	RAB30	RAB30, member RAS oncogene family
513	0.00601	-1.1717	MYCL	v-myc avian myelocytomatosis viral oncogene lung carcinoma derived homolog
514	0.0225	-1.17018	SPAG4	sperm associated antigen 4
515	0.0404	-1.16808	TREH	trehalase
516	0.0034	-1.168	AASS	aminoadipate-semialdehyde synthase
517	0.0114	-1.16568	KCNIP4	potassium voltage-gated channel interacting protein 4
518	0.00804	-1.16528	PRKD2	protein kinase D2
519	0.000957	-1.1627	THRB	thyroid hormone receptor beta
520	0.00614	-1.16253	EPHA1	EPH receptor A1
521	0.000184	-1.16029	LYRM9	LYR motif containing 9
522	0.000874	-1.15918	RADIL	Rap associating with DIL domain
523	0.0138	-1.15822	MYOT	myotilin
524	0.0138	-1.1578	GHRL	ghrelin
525	0.0313	-1.15686	OAF	out at first homolog
526	0.00215	-1.15644	SEPP1	selenoprotein P, plasma, 1
527	0.0218	-1.15612	LRRC43	leucine rich repeat containing 43
528	0.0191	-1.1558	MEIOC	meiosis specific with coiled-coil domain
529	0.00224	-1.15446	CYP4V2	cytochrome P450 family 4 subfamily V member 2
530	0.0178	-1.15382	CIRBP	cold inducible RNA binding protein
531	0.00114	-1.15315	MEIS1	Meis homeobox 1
532	0.00354	-1.15315	KLK2	kallikrein related peptidase 2
533	9.62e-05	-1.15168	AGXT2	alanine--glyoxylate aminotransferase 2
534	0.000537	-1.14954	PYM1	PYM homolog 1, exon junction complex associated factor
535	0.00658	-1.14905	UGT3A1	UDP glycosyltransferase family 3 member A1
536	0.00166	-1.14454	NIPAL4	NIPA like domain containing 4
537	0.0449	-1.14404	OLFM1	olfactomedin 1
538	0.00375	-1.14319	CFAP73	cilia and flagella associated protein 73
539	0.0273	-1.142	DNAJB9	DnaJ heat shock protein family (Hsp40) member B9
540	0.00241	-1.14125	HSDL2	hydroxysteroid dehydrogenase like 2
541	0.00318	-1.14091	TTLL7	tubulin tyrosine ligase like 7
542	0.00401	-1.14008	CPA5	carboxypeptidase A5
543	0.0501	-1.13965	PTPRN	protein tyrosine phosphatase, receptor type N
544	0.00459	-1.13939	AS3MT	arsenite methyltransferase
545	5.69e-06	-1.13933	HIF3A	hypoxia inducible factor 3 alpha subunit
546	0.00717	-1.13899	SOAT2	sterol O-acyltransferase 2
547	0.0108	-1.13868	CYP3A4	cytochrome P450 family 3 subfamily A member 4
548	0.000547	-1.13804	PYGM	phosphorylase, glycogen, muscle
549	0.000539	-1.13688	ALDH3B1	aldehyde dehydrogenase 3 family member B1
550	0.00812	-1.13557	TM7SF2	transmembrane 7 superfamily member 2
551	0.0429	-1.13178	MMRN1	multimerin 1
552	0.0023	-1.131	ACVR2B-AS1	ACVR2B antisense RNA 1
553	0.000344	-1.13092	HOXB-AS3	HOXB cluster antisense RNA 3
554	0.00394	-1.12972	SSR4	signal sequence receptor subunit 4
555	0.00218	-1.12925	CEBPA-AS1	CEBPA antisense RNA 1 (head to head)
556	4.51e-05	-1.12895	LINC00982	long intergenic non-protein coding RNA 982
557	0.0167	-1.12876	HAPLN4	hyaluronan and proteoglycan link protein 4
558	0.0019	-1.12829	ACY3	aminoacylase 3
559	0.00794	-1.12617	SATB1	SATB homeobox 1
560	0.00416	-1.12603	DMPK	dystrophia myotonica protein kinase
561	0.0066	-1.1243	KCNN3	potassium calcium-activated channel subfamily N member 3
562	0.00104	-1.12258	IFNLR1	interferon lambda receptor 1
563	0.0283	-1.12257	TLE2	transducin like enhancer of split 2
564	0.0415	-1.12167	SLC30A10	solute carrier family 30 member 10
565	0.00911	-1.12036	GSTM1	glutathione S-transferase mu 1
566	0.00172	-1.11953	FZD3	frizzled class receptor 3
567	0.0104	-1.11876	CTTNBP2	cortactin binding protein 2
568	0.0473	-1.11761	COL4A6	collagen type IV alpha 6 chain
569	0.00357	-1.11678	NRCAM	neuronal cell adhesion molecule
570	0.0242	-1.11665	ADCY1	adenylate cyclase 1
571	0.00229	-1.11593	KCTD5	potassium channel tetramerization domain containing 5
572	0.00264	-1.11482	COX19	COX19, cytochrome c oxidase assembly factor
573	0.0139	-1.11322	RBFOX3	RNA binding protein, fox-1 homolog 3
574	0.0314	-1.11107	GAREM1	GRB2 associated regulator of MAPK1 subtype 1
575	0.00424	-1.10729	BEGAIN	brain enriched guanylate kinase associated
576	0.0299	-1.10538	EPHB3	EPH receptor B3
577	0.0175	-1.10445	MRO	maestro
578	0.00242	-1.10423	DSCR10	Down syndrome critical region 10 (non-protein coding)
579	0.00109	-1.10411	CECR2	CECR2, histone acetyl-lysine reader
580	0.00431	-1.10287	PDXP	pyridoxal phosphatase
581	0.00168	-1.10268	MORN5	MORN repeat containing 5
582	0.00417	-1.10175	CFAP70	cilia and flagella associated protein 70
583	0.0023	-1.10151	UVSSA	UV stimulated scaffold protein A
584	0.0108	-1.1005	ITGA7	integrin subunit alpha 7
585	0.00132	-1.0994	NGB	neuroglobin
586	0.0449	-1.09927	KIAA1804	mixed lineage kinase 4
587	0.000927	-1.09783	PRDM16	PR
588	0.0216	-1.09567	RNF150	ring finger protein 150
589	0.000563	-1.09513	GATC	glutamyl-tRNA amidotransferase subunit C
590	0.000511	-1.0925	PWAR5	Prader Willi
591	0.00319	-1.09218	FABP2	fatty acid binding protein 2
592	0.00572	-1.09068	NCAM1	neural cell adhesion molecule 1
593	0.0335	-1.08286	RGS5	regulator of G-protein signaling 5
594	0.0237	-1.08283	ATF7IP2	activating transcription factor 7 interacting protein 2
595	0.00859	-1.0821	ZFP3	ZFP3 zinc finger protein
596	0.004	-1.0815	CCND2	cyclin D2
597	0.00105	-1.0805	NMRK1	nicotinamide riboside kinase 1
598	0.000253	-1.08047	NSUN6	NOP2
599	0.000699	-1.07913	NOS1	nitric oxide synthase 1
600	0.0116	-1.07899	NOMO3	NODAL modulator 3
601	0.000384	-1.07775	PRRT3-AS1	PRRT3 antisense RNA 1
602	0.00528	-1.07616	C20orf202	chromosome 20 open reading frame 202
603	0.0032	-1.07476	SLC37A4	solute carrier family 37 member 4
604	0.0122	-1.07368	LINC00955	long intergenic non-protein coding RNA 955
605	0.017	-1.07337	KLK4	kallikrein related peptidase 4
606	0.0369	-1.07293	ADRB1	adrenoceptor beta 1
607	0.00137	-1.07282	PTN	pleiotrophin
608	0.00216	-1.07063	ACSL6	acyl-CoA synthetase long-chain family member 6
609	0.00656	-1.06935	SGSM1	small G protein signaling modulator 1
610	0.000399	-1.06604	AMIGO1	adhesion molecule with Ig like domain 1
611	0.0191	-1.066	CNDP1	carnosine dipeptidase 1
612	0.00336	-1.06599	TTC36	tetratricopeptide repeat domain 36
613	0.0351	-1.06399	MSRB1	methionine sulfoxide reductase B1
614	0.00298	-1.06374	NRG2	neuregulin 2
615	0.00074	-1.06363	LOC100507477	uncharacterized LOC100507477
616	0.00747	-1.06349	RAB11FIP3	RAB11 family interacting protein 3
617	0.00229	-1.06003	CCDC141	coiled-coil domain containing 141
618	0.0287	-1.05926	TRPA1	transient receptor potential cation channel subfamily A member 1
619	0.0553	-1.05789	N4BP2	NEDD4 binding protein 2
620	0.0417	-1.05735	ADH1A	alcohol dehydrogenase 1A (class I), alpha polypeptide
621	0.0152	-1.05708	MIA2	melanoma inhibitory activity 2
622	0.000205	-1.05707	SERP1	stress-associated endoplasmic reticulum protein 1
623	0.00802	-1.05698	IDNK	IDNK, gluconokinase
624	0.0111	-1.05663	OR7E12P	olfactory receptor family 7 subfamily E member 12 pseudogene
625	1.67e-05	-1.05564	SOCS7	suppressor of cytokine signaling 7
626	0.0348	-1.05493	IGHV4-31	immunoglobulin heavy variable 4-31
627	7.27e-09	-1.05331	LINC01354	long intergenic non-protein coding RNA 1354
628	0.0113	-1.05234	EDNRB	endothelin receptor type B
629	0.00627	-1.05183	CRELD2	cysteine rich with EGF like domains 2
630	0.00376	-1.05017	TSPAN12	tetraspanin 12
631	0.00103	-1.04994	AMT	aminomethyltransferase
632	0.00293	-1.04967	GDF10	growth differentiation factor 10
633	0.0346	-1.04945	CYGB	cytoglobin
634	0.0069	-1.04838	PEAK1	pseudopodium enriched atypical kinase 1
635	0.0562	-1.04805	FAM149A	family with sequence similarity 149 member A
636	0.00175	-1.04702	UBALD1	UBA like domain containing 1
637	0.0404	-1.04631	CYS1	cystin 1
638	0.00407	-1.04541	LOC285191	uncharacterized LOC285191
639	0.0382	-1.04354	LOC149703	uncharacterized LOC149703
640	0.00381	-1.04342	GJB4	gap junction protein beta 4
641	0.00364	-1.04247	TRHDE-AS1	TRHDE antisense RNA 1
642	0.00153	-1.04223	PKNOX2	PBX
643	0.0227	-1.04217	KIAA1549	KIAA1549
644	0.00414	-1.04175	MTUS1	microtubule associated tumor suppressor 1
645	0.0198	-1.04091	GPM6B	glycoprotein M6B
646	0.0033	-1.04088	TMPRSS11D	transmembrane protease, serine 11D
647	0.00512	-1.04055	YBEY	ybeY metallopeptidase (putative)
648	0.0313	-1.04026	PSMD5-AS1	PSMD5 antisense RNA 1 (head to head)
649	0.0265	-1.03982	SSUH2	ssu-2 homolog (C. elegans)
650	0.0019	-1.03936	LOC105369748	uncharacterized LOC105369748
651	0.0023	-1.03874	AQP3	aquaporin 3 (Gill blood group)
652	0.000542	-1.0369	SHC3	SHC adaptor protein 3
653	0.0162	-1.03581	HMGCS2	3-hydroxy-3-methylglutaryl-CoA synthase 2
654	0.00338	-1.03548	ASTN2	astrotactin 2
655	0.024	-1.03542	CAPN13	calpain 13
656	0.00151	-1.03468	IFT20	intraflagellar transport 20
657	0.00786	-1.03413	DCLK2	doublecortin like kinase 2
658	0.000447	-1.03371	MYOC	myocilin
659	0.0399	-1.03327	NAT8B	N-acetyltransferase 8B (putative, gene
660	0.00267	-1.03165	SH3BGR	SH3 domain binding glutamate rich protein
661	0.000879	-1.03087	PDK2	pyruvate dehydrogenase kinase 2
662	0.00869	-1.02947	ABCD1	ATP binding cassette subfamily D member 1
663	0.000212	-1.02888	RNF212	ring finger protein 212
664	0.000981	-1.02716	CDHR3	cadherin related family member 3
665	0.000472	-1.02627	ST8SIA3	ST8 alpha-N-acetyl-neuraminide alpha-2,8-sialyltransferase 3
666	0.0293	-1.02623	SULT1A2	sulfotransferase family 1A member 2
667	0.0353	-1.02548	NSUN7	NOP2
668	0.000411	-1.02474	FLVCR2	feline leukemia virus subgroup C cellular receptor family member 2
669	0.00659	-1.02472	DYM	dymeclin
670	0.00164	-1.02431	NRTN	neurturin
671	0.00676	-1.02418	PCMTD1	protein-L-isoaspartate (D-aspartate) O-methyltransferase domain containing 1
672	0.0345	-1.02411	FILIP1	filamin A interacting protein 1
673	3.55e-05	-1.0222	GID4	GID complex subunit 4 homolog
674	0.0443	-1.02131	FCRL5	Fc receptor like 5
675	0.0196	-1.0195	GNA11	G protein subunit alpha 11
676	0.0121	-1.01827	LOC100505984	uncharacterized LOC100505984
677	0.00069	-1.01777	PSEN2	presenilin 2
678	0.000946	-1.01756	CCNG1	cyclin G1
679	0.0284	-1.01666	MKNK2	MAP kinase interacting serine
680	2.07e-06	-1.01546	GRIK3	glutamate ionotropic receptor kainate type subunit 3
681	0.0234	-1.01257	ABCB1	ATP binding cassette subfamily B member 1
682	0.00295	-1.01253	MYLIP	myosin regulatory light chain interacting protein
683	0.00855	-1.01247	EPM2A	epilepsy, progressive myoclonus type 2A, Lafora disease (laforin)
684	0.000228	-1.01206	CLEC4GP1	C-type lectin domain family 4 member G pseudogene 1
685	0.0324	-1.01178	SCN4B	sodium voltage-gated channel beta subunit 4
686	0.0281	-1.01136	SGK1	serum
687	0.00119	-1.01129	KCNK10	potassium two pore domain channel subfamily K member 10
688	0.0191	-1.01126	LINC00899	long intergenic non-protein coding RNA 899
689	0.00213	-1.0109	PPP1R12B	protein phosphatase 1 regulatory subunit 12B
690	0.000179	-1.01055	NPRL2	NPR2-like, GATOR1 complex subunit
691	0.00323	-1.01035	HORMAD2	HORMA domain containing 2
692	0.00478	-1.00909	WDFY2	WD repeat and FYVE domain containing 2
693	0.00522	-1.00873	CD160	CD160 molecule
694	0.00328	-1.00789	PSMD6	proteasome 26S subunit, non-ATPase 6
695	0.0138	-1.00753	LARP1B	La ribonucleoprotein domain family member 1B
696	3.64e-06	-1.00702	SLC38A3	solute carrier family 38 member 3
697	0.0466	-1.00668	UNC93A	unc-93 homolog A (C. elegans)
698	0.00064	-1.0065	SSR1	signal sequence receptor subunit 1
699	6.03e-08	-1.00643	COG8	component of oligomeric golgi complex 8
700	0.0485	-1.00581	CIDEA	cell death-inducing DFFA-like effector a
701	0.00568	-1.00567	RAMP1	receptor activity modifying protein 1
702	0.00852	-1.00563	SLC6A4	solute carrier family 6 member 4
703	0.0326	-1.00296	TNC	tenascin C
704	0.000635	-1.00239	ABRA	actin binding Rho activating protein
705	0.0189	-1.00111	CEBPA	CCAAT
