# Supplementary material for: Gender-related differentially expressed genes in pancreatic cancer: possible culprits or accomplices?
Source: Front Genet. 2022 Oct 26;13:966941. doi: 10.3389/fgene.2022.966941 (PMC9643577; doi:10.3389/fgene.2022.966941)
Supplement: Supplementary file 13 [file Table5.XLSX]

## Sheet: Male - Pathways
Gender Specified Differentially Expressed Genes in Pancreatic Cancer; Possible culprits or accomplices?
Roya Ramezankhani, Afshin Abdi Ghavidel, Saadyeh Rashidi, Mahbubeh Rojhannezhad, Hamid reza Abolkheir, Malihe Mirhosseini, Sara Taleahmad, Massoud Vosough
Supplementary Table 5. Pathways with a possible role in disease development were deduced for male-related U/DRGs and female-related DRGs (p-value ≤ 0.05)
Gender	Up		Down
	List of genes	Pathway	List of genes	Pathway
Male	LAMA3	ECM-receptor interaction_hsa04512	CTH GATM GCAT GNMT CBS	Glycine, serine and threonine metabolism_hsa00260
	COL3A1
	COL1A2
	COL1A1
	THBS2
	COL5A2
	COL5A1
	FN1
	IL1R2	Amoebiasis_hsa05146	PNLIPRP1 CHRM3 SLC4A4 TPCN2	Pancreatic secretion_hsa04972
	LAMA3
	COL3A1
	COL1A2
	COL1A1
	COL5A2
	COL5A1
	FN1
	KCNN4	Protein digestion and absorption_hsa04974
	COL3A1
	COL1A2
	COL1A1
	COL5A2
	COL5A1
	LAMA3	Focal adhesion_hsa04510
	COL3A1
	COL1A2
	COL1A1
	THBS2
	COL5A2
	COL5A1
	FN1
	COL3A1	Platelet activation_hsa04611
	COL1A2
	COL1A1
	ITPR3
	COL5A2
	COL5A1
	LAMA3	PI3K-Akt signaling pathway_hsa04151
	COL3A1
	COL1A2
	COL1A1
	THBS2
	COL5A2
	COL5A1
	FN1
	WNT2	Proteoglycans in cancer_hsa05205
	RRAS
	FZD2
	ITPR3
	PLAU
	FN1
	BID	Pathways in cancer_hsa05200
	EDNRA
	WNT2
	LAMA3
	PPARG
	FZD2
	GLI2
	FN1

## Sheet: Female - Pathways
The Effect of
Roya Ramezankhani - Afshin Abdi - Sadie Rashidi - Mahboobeh Rojhannejad - Malihe Mirhosseini - Sara Taleahmad - Massoud Vosough
Gender	Down
	List of genes	Pathway
Female	FGFR1	Ras signaling pathway_hsa04014
	GNG7
	FGFR1	PI3K-Akt signaling pathway_hsa04151
	GNG7
